# Supplementary material for: Relationship between edema and intracranial pressure following intracerebral hemorrhage in rat
Source: Front Stroke. 2023 Mar 29;2:1155937. doi: 10.3389/fstro.2023.1155937 (PMC12802670; doi:10.3389/fstro.2023.1155937)
Supplement: Supplementary file 1 [file Table_1.XLSX]

## Sheet: Group Summaries
Animal ID	Experiment	Experimental Group/Treatment?
10980	Williamson et al. 2018	C-ICH-Adult
10981	Williamson et al. 2018	C-ICH-Adult
10983	Williamson et al. 2018	C-ICH-Adult
11011	Williamson et al. 2018	C-ICH-Adult
11027	Williamson et al. 2018	C-ICH-Adult
11028	Williamson et al. 2018	C-ICH-Adult
11029	Williamson et al. 2018	C-ICH-Adult
11032	Williamson et al. 2018	C-ICH-Adult
9396	SHAM	SHAM-Adult
9397	WB-ICH-Adult	WB-ICH-100
9398	C-ICH-Adult	C-ICH-Adult
9399	C-ICH	C-ICH-Adult
9400	SHAM-Adult	SHAM-Adult
9436	SHAM	SHAM-Adult
9437	WB-ICH	WB-ICH-100
9438	WB-ICH	WB-ICH-100
9439	WB-ICH	WB-ICH-100
9440	C-ICH	C-ICH-Adult
9441	C-ICH	C-ICH-Adult
9521	SHAM	SHAM-Adult
9522	C-ICH	C-ICH-Adult
9523	WB-ICH	WB-ICH-100
9524	SHAM	SHAM-Adult
9525	C-ICH	C-ICH-Adult
9532	SHAM	SHAM-Adult
9533	WB-ICH	WB-ICH-100
9534	WB-ICH	WB-ICH-100
9535	WB-ICH	WB-ICH-100
9536	C-ICH	C-ICH-Adult
9537	C-ICH	C-ICH-Adult
9819	John et al. 2016	SHAM-Adult
9824	John et al. 2016	SHAM-Adult
9829	John et al. 2016	SHAM-Adult
9832	John et al. 2016	SHAM-Adult
9866	John et al. 2016	SHAM-Adult
9830	John et al. 2016	C-ICH-Adult
9831	John et al. 2016	C-ICH-Adult
9860	John et al. 2016	C-ICH-Adult
9861	John et al. 2016	C-ICH-Adult
9865	John et al. 2016	C-ICH-Adult
13997	Kalisvaart et al. 2022	C-ICH-Aged
13984	Kalisvaart et al. 2022	SHAM-Aged
13992	Kalisvaart et al. 2022	SHAM-Aged
14002	Kalisvaart et al. 2022	C-ICH-Aged
14001	Kalisvaart et al. 2022	C-ICH-Aged
13994	Kalisvaart et al. 2022	SHAM-Aged
13989	Kalisvaart et al. 2022	C-ICH-Aged
13991	Kalisvaart et al. 2022	SHAM-Aged
13986	Kalisvaart et al. 2022	C-ICH-Aged
14000	Kalisvaart et al. 2022	C-ICH-Aged
13995	Kalisvaart et al. 2022	SHAM-Aged
13999	Kalisvaart et al. 2022	C-ICH-Aged
13998	Kalisvaart et al. 2022	SHAM-Aged
13996	Kalisvaart et al. 2022	SHAM-Aged
13993	Kalisvaart et al. 2022	C-ICH-Aged
13990	Kalisvaart et al. 2022	SHAM-Aged
13988	Kalisvaart et al. 2022	C-ICH-Aged
13987	Kalisvaart et al. 2022	SHAM-Aged
13983	Kalisvaart et al. 2022	C-ICH-Aged
13985	Kalisvaart et al. 2022	SHAM-Aged
10693	Williamson et al. 2017	WB-130
10713	Williamson et al. 2017	WB-130
10714	Williamson et al. 2017	WB-100
10715	Williamson et al. 2017	SHAM-Adult
10716	Williamson et al. 2017	WB-100
10717	Williamson et al. 2017	WB-130
10727	Williamson et al. 2017	WB-160
10728	Williamson et al. 2017	SHAM-Adult
10740	Williamson et al. 2017	SHAM-Adult
10741	Williamson et al. 2017	WB-160
10742	Williamson et al. 2017	WB-100
10743	Williamson et al. 2017	WB-160
10763	Williamson et al. 2017	WB-100
10764	Williamson et al. 2017	WB-130
10765	Williamson et al. 2017	WB-160
10766	Williamson et al. 2017	SHAM-Adult
10791	Williamson et al. 2017	WB-100
10792	Williamson et al. 2017	WB-160
10846	Williamson et al. 2017	WB-130
10847	Williamson et al. 2017	WB-160

## Sheet: Edema Data
								TOTAL AVERAGE VALUES:
Animal ID	Experiment	Experimental Group/Treatment?	Ipsilateral Striatum	Contralateral Striatum				Ipsilateral	Contralateral	Cerebellum	Ipsilateral-Contralateral	Ipsi-Cere	Contra-Cere	Ipsi + Contra Corrected
10980	Williamson et al. 2018	Vehicle (C-ICH)	82.1507	78.853				82.1507	78.853	77.6894	3.29767	4.46133	1.16367	5.625
10981	Williamson et al. 2018	Vehicle (C-ICH)	81.5703	79.0011				81.5703	79.0011	77.1429	2.56917	4.42745	1.85828	6.28572
10983	Williamson et al. 2018	Vehicle (C-ICH)	82.727	79.428				82.727	79.428	78.03	3.299	4.697	1.398	6.095
11011	Williamson et al. 2018	Vehicle (C-ICH)	82.915	79.8115				82.915	79.8115	77.738	3.10354	5.17699	2.07345	7.25044
11027	Williamson et al. 2018	Vehicle (C-ICH)	83.4091	79.1812				83.4091	79.1812	77.7867	4.22794	5.62237	1.39443	7.0168
11028	Williamson et al. 2018	Vehicle (C-ICH)	82.3155	78.918				82.3155	78.918	77.72	3.39745	4.59546	1.19801	5.79346
11029	Williamson et al. 2018	Vehicle (C-ICH)	82.4753	80.6155				82.4753	80.6155	77.613	1.8598	4.86226	3.00246	7.86472
11032	Williamson et al. 2018	Vehicle (C-ICH)	82.9972	79.0839				82.9972	79.0839	77.7154	3.91329	5.28185	1.36856	6.65042
			Ipsilateral Striatum	Contrataeral Striatum	Ipsi Cort	Contra Cort
9396	SHAM	SHAM	77.5811	76.9634	78.9342	79.0625		78.2576	78.0129	78.0466	0.24472	0.21105	-0.0336696	0.177381
9397	WB-ICH-Adult	WB-ICH-Adult	79.8851	77.4863	79.6369	78.8011		79.761	78.1437	77.5456	1.61726	2.2154	0.598139	2.81354
9398	C-ICH-Adult	C-ICH-Adult	85.4595	78.1609	81.0092	79.1116		83.2344	78.6363	77.7226	4.59807	5.51179	0.913715	6.4255
9399	C-ICH	C-ICH	85.9168	77.7903	81.5582	78.8801		83.7375	78.3352	77.4694	5.4023	6.26812	0.865813	7.13393
9400	SHAM-Adult	SHAM-Adult	75.5187	76.5432	79.0457	78.5642		77.2822	77.5537	77.442	-0.271474	-0.159754	0.11172	-0.0480336
9436	SHAM	SHAM	76.1773	75.569	78.5825	78.5319		77.3799	77.0505	77.5115	0.329415	-0.131574	-0.460989	-0.592563
9437	WB-ICH	WB-ICH	81.6065	77.3196	79.845	78.4606		80.7257	77.8901	77.446	2.83565	3.27971	0.444059	3.72377
9438	WB-ICH	WB-ICH	81.4136	77.7397	79.1763	78.5808		80.295	78.1603	76.9166	2.13469	3.37833	1.24364	4.62197
9439	WB-ICH	WB-ICH	82.3529	77.5766	79.42	77.9842		80.8865	77.7804	77.1429	3.10608	3.74362	0.637548	4.38117
9440	C-ICH	C-ICH	83.4286	77.9235	80.513	80.0523		81.9708	78.9879	77.3985	2.98288	4.5723	1.58942	6.16172
9441	C-ICH	C-ICH	81.4149	76.747	79.6033	78.9504		80.5091	77.8487	77.1771	2.66035	3.33201	0.671659	4.00367
9521	SHAM	SHAM	77.6564	76.4994	78.481	78.9049		78.0687	77.7021	77.9835	0.366565	0.0851698	-0.281396	-0.196226
9522	C-ICH	C-ICH	83.0725	77.1233	80.8048	79.4182		81.9387	78.2707	78.0897	3.66797	3.84904	0.181067	4.0301
9523	WB-ICH	WB-ICH	79.1929	76.4085	79.5775	79.1015		79.3852	77.755	77.8495	1.63024	1.53574	-0.0945051	1.44123
9524	SHAM	SHAM	76.9376	77.0968	79.1712	79.2521		78.0544	78.1744	77.8728	-0.120028	0.181599	0.301627	0.483227
9525	C-ICH	C-ICH	86.9646	78.0952	81.0222	79.4146		83.9934	78.7549	77.8213	5.23848	6.17211	0.933624	7.10573
9532	SHAM	SHAM	73.253	75.3223	78.22	78.4058		75.7365	76.864	77.0681	-1.12752	-1.33158	-0.204063	-1.53564
9533	WB-ICH	WB-ICH	80.7775	78.4044	80.5237	79.2396		80.6506	78.822	77.5633	1.82862	3.08736	1.25873	4.34609
9534	WB-ICH	WB-ICH	80.531	77.6552	79.4957	80.4866		80.0133	79.0709	77.6403	0.942421	2.37305	1.43063	3.80368
9535	WB-ICH	WB-ICH	79.2803	77.8761	79.2678	79.6869		79.274	78.7815	77.7654	0.492527	1.50856	1.01604	2.5246
9536	C-ICH	C-ICH	80.6409	77.4898	80.1924	79.1691		80.4166	78.3294	78.0694	2.08719	2.34723	0.260041	2.60727
9537	C-ICH	C-ICH	87.1257	77.9911	81.219	79.1411		84.1724	78.5661	78.055	5.60625	6.1174	0.511153	6.62856
			Ipsilateral Hippocampus	Ipsilateral Striatum	Contralateral Cortex	Contralateral Striatum
9819	John et al. 2016	SHAM	Exclusion	Exclusion	Exclusion	Exclusion		Exclusion	Exclusion	Exclusion	Exclusion	Exclusion	Exclusion	Exclusion
9824	John et al. 2016	SHAM	78.6966	76.3304	78.6603	76.7974		77.5135	77.7289	76.4725	-0.215363	1.04097	1.25633	2.2973
9829	John et al. 2016	SHAM	79.3081	77.069	79.2992	78.0594		78.1885	78.6793	78.144	-0.490776	0.0445358	0.535312	0.579848
9832	John et al. 2016	SHAM	77.7922	77.9858	78.1046	77.3463		77.889	77.7254	77.3667	0.163576	0.5223	0.358724	0.881023
9866	John et al. 2016	SHAM	Exclusion	Exclusion	Exclusion	Exclusion		Exclusion	Exclusion	Exclusion	Exclusion	Exclusion	Exclusion	Exclusion
9830	John et al. 2016	C-ICH	81.9246	82.5762	79.2738	78.86		82.2504	79.0669	77.8439	3.18346	4.40652	1.22306	5.62958
9831	John et al. 2016	C-ICH	83.0896	84.1125	75.1686	81.4838		83.6011	78.3262	78.1421	5.27488	5.459	0.184123	5.64313
9860	John et al. 2016	C-ICH	81.3734	84.7765	80.274	80.4747		83.075	80.3744	77.8509	2.70061	5.22409	2.52348	7.74756
9861	John et al. 2016	C-ICH	79.9851	84.2218	79.1056	77.7972		82.1035	78.4514	78.2927	3.65204	3.81077	0.158733	3.9695
9865	John et al. 2016	C-ICH	Exclusion	Exclusion	Exclusion	Exclusion		Exclusion	Exclusion	Exclusion	Exclusion	Exclusion	Exclusion	Exclusion
			Ipsilateral Hippocampus	Contralateral Hippocampus	Ipsilateral Striatum	Contralateral Striatum
13997	Kalisvaart et al. 2022	C-ICH, Aged	80.7799	84.0136	78.2069	76.6685		79.4934	80.3411	78.7788	-0.847633	0.714642	1.56228	2.27692
13984	Kalisvaart et al. 2022	SHAM, Aged	79.7753	80.5383	77.644	77.5148		78.7096	79.0265	77.0316	-0.316909	1.67807	1.99498	3.67306
13992	Kalisvaart et al. 2022	SHAM, Aged	78.8679	78.0822	77.4477	74.2075		78.1578	76.1448	76.0985	2.01297	2.05926	0.046295	2.10556
14002	Kalisvaart et al. 2022	C-ICH, Aged	80.0743	80.317	81.0951	79.2745		80.5847	79.7957	76.6029	0.788948	3.98181	3.19286	7.17467
14001	Kalisvaart et al. 2022	C-ICH, Aged	78.6749	78.3333	79.7176	77.72		79.1963	78.0267	75.5906	1.16959	3.60572	2.43613	6.04185
13994	Kalisvaart et al. 2022	SHAM, Aged	74.7489	73.8439	78.8918	77.3987		76.8204	75.6213	79.6996	1.19904	-2.87921	-4.07825	-6.95746
13989	Kalisvaart et al. 2022	C-ICH, Aged	79.1026	78.6859	80.353	78.0366		79.7278	78.3613	76.9321	1.36655	2.79568	1.42913	4.22481
13991	Kalisvaart et al. 2022	SHAM, Aged	77.9528	77.3381	76.9874	77.3557		77.4701	77.3469	76.3986	0.123197	1.0715	0.948303	2.0198
13986	Kalisvaart et al. 2022	C-ICH, Aged	Exclusion	Exclusion	Exclusion	Exclusion		Exclusion	Exclusion	Exclusion	Exclusion	Exclusion	Exclusion	Exclusion
14000	Kalisvaart et al. 2022	C-ICH, Aged	80.274	79.0378	81.0461	80.3567		80.66	79.6973	76.4031	0.96276	4.25692	3.29416	7.55109
13995	Kalisvaart et al. 2022	SHAM, Aged	79.9595	79.4948	77.4243	76.8823		78.6919	78.1885	76.5559	0.503398	2.13606	1.63266	3.76871
13999	Kalisvaart et al. 2022	C-ICH, Aged	77.9874	78.6172	80.9368	78.6536		79.4621	78.6354	74.8093	0.826716	4.65277	3.82606	8.47883
13998	Kalisvaart et al. 2022	SHAM, Aged	78.6172	78.6122	78.5117	78.0952		78.5644	78.3537	76.4401	0.21071	2.12428	1.91357	4.03786
13996	Kalisvaart et al. 2022	SHAM, Aged	77.9695	78.296	77.3144	77.3091		77.642	77.8025	75.4398	-0.160525	2.20222	2.36275	4.56498
13993	Kalisvaart et al. 2022	C-ICH, Aged	80.2721	79.1398	80.1677	77.7719		80.2199	78.4558	76.6715	1.76406	3.54844	1.78437	5.33281
13990	Kalisvaart et al. 2022	SHAM, Aged	79.1667	79.0013	76.6618	76.6467		77.9142	77.824	76.7185	0.0902542	1.1957	1.10545	2.30115
13988	Kalisvaart et al. 2022	C-ICH, Aged	Exclusion	Exclusion	Exclusion	Exclusion		Exclusion	Exclusion	Exclusion	Exclusion	Exclusion	Exclusion	Exclusion
13987	Kalisvaart et al. 2022	SHAM, Aged	78.6368	78.1302	76.753	76.6252		77.6949	77.3777	75.8915	0.317229	1.80343	1.4862	3.28963
13983	Kalisvaart et al. 2022	C-ICH, Aged	79.8479	80.5355	79.5536	78.5574		79.7008	79.5465	74.9	0.154278	4.8008	4.64652	9.44733
13985	Kalisvaart et al. 2022	SHAM, Aged	78.6458	78.4091	77.2021	77.1139		77.924	77.7615	76.7537	0.162454	1.17022	1.00777	2.17799
			Ipsilateral Striatum	Contralateral Striatum
10693	Williamson et al. 2017	130 uL	80.396	78.911				80.396	78.911	77.414	1.485	2.982	1.497	4.479
10713	Williamson et al. 2017	130 uL	81.447	79.189				81.447	79.189	77.323	2.258	4.124	1.866	5.99
10714	Williamson et al. 2017	100 uL	81.446	79.093				81.446	79.093	77.782	2.353	3.664	1.311	4.975
10715	Williamson et al. 2017	Sham	78.944	79.033				78.944	79.033	77.767	-0.089	1.177	1.266	2.443
10716	Williamson et al. 2017	100 uL	80.473	78.661				80.473	78.661	77.168	1.812	3.305	1.493	4.798
10717	Williamson et al. 2017	130 uL	81.788	79.19				81.788	79.19	78.091	2.598	3.697	1.099	4.796
10727	Williamson et al. 2017	160 uL	82.77	78.878				82.77	78.878	77.778	3.892	4.992	1.1	6.092
10728	Williamson et al. 2017	Sham	78.921	78.91				78.921	78.91	77.769	0.011	1.152	1.141	2.293
10740	Williamson et al. 2017	Sham	79.032	78.712				79.032	78.712	78.073	0.32	0.959	0.639	1.598
10741	Williamson et al. 2017	160 uL	81.141	79.715				81.141	79.715	78.935	1.426	2.206	0.78	2.986
10742	Williamson et al. 2017	100 uL	80.62	78.937				80.62	78.937	77.419	1.683	3.201	1.518	4.719
10743	Williamson et al. 2017	160 uL	81.047	78.878				81.047	78.878	77.836	2.169	3.211	1.042	4.253
10763	Williamson et al. 2017	100 uL	80.359	78.782				80.359	78.782	77.619	1.577	2.74	1.163	3.903
10764	Williamson et al. 2017	130 uL	80.891	79.278				80.891	79.278	77.933	1.613	2.958	1.345	4.303
10765	Williamson et al. 2017	160 uL	82.344	78.734				82.344	78.734	77.101	3.61	5.243	1.633	6.876
10766	Williamson et al. 2017	Sham	78.58	78.752				78.58	78.752	77.807	-0.172	0.773	0.945	1.718
10791	Williamson et al. 2017	100 uL	81.717	79.478				81.717	79.478	77.467	2.239	4.25	2.011	6.261
10792	Williamson et al. 2017	160 uL	81.148	79.272				81.148	79.272	77.829	1.876	3.319	1.443	4.762
10846	Williamson et al. 2017	130 uL	81.127	78.712				81.127	78.712	77.309	2.415	3.818	1.403	5.221
10847	Williamson et al. 2017	160 uL	82.616	79.205				82.616	79.205	77.896	3.411	4.72	1.309	6.029

## Sheet: Williamson et al. 2017
TIME (MIN)	10693	10713	10714	10715	10716	10717	10727	10728	10740	10741	10742	10743	10763	10764	10765	10766	10791	10792	10846	10847
1 MIN	5.56	9.48		2		8.42	9.01	-18.67	3.98	10.23	5.04	6.97	9.06	11.6	13.54	1.59	-0.81	11.03	7.18	7.4
2 MIN	5.8	9.36		0.97		8.79	9.29	-20.74	4	10.15	5.16	10.24	8.96	12	14.06	1.43	-0.37	7.17	10.35	6.83
3 MIN	6.08	9.27		1.95		8.63	9.6	-17.04	4.05	15.05	5.4	8.38	9.22	10.23	13.99	3.14	0.65	7.46	9	7.13
4 MIN	6.25	8.86		-0.13		8.57	9.57	-17.29	3.93	16.62	5.47	6.46	8.92	11.14	14.26	3.3	0.61	7.63	9.34	6.79
5 MIN	6.23	8.79		-0.02		8.3	9.86	-16.2	3.99	12.23	6.03	6.64	8.55	10.65	14.52	2.19	2.52	7.65	8.48	6.9
6 MIN	8.23	9.09		-1.32		8.52	10.02	-15.64	4.09	11.83	4.87	6.87	10.69	12.63	15.33	1.83	7.58	7.83	8.4	6.57
7 MIN	7	9.32		1.74		8.41	11	-14.12	4.3	11.96	4.56	7.05	10.31	9.99	15.99	1.54	7.55	8.21	10.68	6.2
8 MIN	6.07	9.49		0.92		9.42	12.69	-12.33	4.35	11.67	6.21	6.99	9.81	9.85	14.19	1.34	5.89	8.26	11.12	10.91
9 MIN	3.98	9.61		1.45		9.3	9.76	-10	4.32	13.26	5.33	7.4	9.98	10.94	13.83	1.48	5.08	10.14	10.61	9.23
10 MIN	3.92	9.75		1.22		6.69	9.99	-9.78	4.26	13.09	4.75	7.46	11.65	11.57	12.94	1.72	4.84	19.77	14.68	8.48
11 MIN	3.92	10.91		1.7		7.32	9.94	-9.6	4.02	13.58	4.54	9.19	10.09	14.28	12.89	2	3.71	12.36	15.94	7.51
12 MIN	7.61	10.55		1.58		7.52	12.25	-9.96	3.89	9.76	4.94	6.88	11.22	10.6	14.22	1.67	4.56	9.37	14.52	7.32
13 MIN	5.1	10.66	-4.45	2.24		7.85	11.63	-10.3	7.26	10.05	6.62	8.3	10.58	12.77	20.24	1.65	3.04	8.63	13.08	6.93
14 MIN	5.36	10.75	-2.4	-2.06		7.78	15.83	-8.86	4.65	10.66	6.25	8.35	10.36	12.89	12.32	1.65	3.56	9.38	12.31	6.8
15 MIN	6.48	10.55	-3.74	-1.13		8.06	15.76	-9.12	4.9	11.94	5.26	10.22	10.11	9.52	11.83	1.64	6.36	9.06	11.49	7.74
16 MIN	6.53	11.05		-0.59		8.43	11.92	-9.01	4.65	12.89	5.68	7.94	10.97	9.84	14.11	1.18	8.11	10	11.37	9.58
17 MIN	4.38	11.06		-0.49		8.25	12.9	-9.12	5.38	12.49	5.08	7.88	9.14	11.34	13.16	1.19	5.83	9.86	11.46	8.98
18 MIN	4.13	11.18		-0.43		8.12	13.15	-9.16	4.28	12.91	4.8	8.2	9.58	10.84	14.35	1.01	4.1	10.36	13.31	8.83
19 MIN	3.14	11.09		-0.68		10.58	11.75	-8.96	4.53	15.33	4.93	6.13	9.84	10.51	11.9	0.9	3.15	12.45	11.24	7.95
20 MIN	3.43	10.5		-0.64		9.16	11.37	-9.58	4.57	15.9	5.02	8.77	9	10.95	12.08	0.96	2.99	9.82	13.37	7.77
21 MIN	3.75	10.75	-5.08	-0.46		10.09	13.32	-9.18	4.27	15.3	5.05	8.92	9.47	11.02	12.19	1.07	2.32	10.24	12.2	15.04
22 MIN	4.13	9.05	-3.27	-0.73		8.11	12.9	-9.42	4.69	11.78	5.33	14.97	11.15	11.79	12.39	0.92	2.83	10.35	11.41	10.87
23 MIN	5.91	8.23	-2.18	-1.05		8.59	12.4	-9.99	4.66	12.98	5.21	10.66	7.69	11.75	12.09	1.19	2.71	9.72	12.02	9.1
24 MIN	6.66	7.67	-1.08	-0.72		8.07	12.21	-9.86	4.8	13.94	5.18	14.26	11.14	12.45	12.49	1.25	2.04	12.94	12.26	8.23
25 MIN	5.86	6.72	-0.54	1		6.86	12.46	-9.31	4.98	10.15	6.74	12.6	10.2	13.17	13.21	0.54	2.1	16.5	12.62	8.68
26 MIN	5.72	6.71	0.96	-0.06		5.96	11.32	-9	5.01	12.89	6.83	9.31	10.4	13.43	16.61	0.66	2.32	11.36	13.48	9.79
27 MIN	5.59	7.25	1.42	-0.15		8.01	11.71	-7.98	4.99	12.41	6.55	9.15	8.59	17.55	15.4	0.91	2.9	12.43	13.07	9.94
28 MIN	3.55	7.26	-3.17	0.06		8	13.61	-7.15	4.66	12.17	7.77	13.71	8.8	16.48	11.62	0.94	2.43	10.55	12.75	10.96
29 MIN	3.57	7.95	-2.72	0.58		7.89	13.69	-6.73	4.8	14.3	7.93	8.21	11.33	12.75	11.43	1.22	3.16	11.92	14.34	10.8
30 MIN	5.02	7.77	-1.91	0.42		7.86	11.9	-6.45	4.73	11.85	7.9	7.85	11.36	14.63	11.52	1.05	2.81	12.32	12.54	10.67
31 MIN	5.21	9.08	-0.12	0.4		7.87	11.95	-6.8	4.52	12.21	6.01	6.52	10.73	11.53	12.84	1.74	2.46	11.99	10.81	12.79
32 MIN	5.41	9.39	2.27	0.53		7.95	11.6	-7.33	4.57	10.34	8.46	7.26	10.44	11.43	11.99	1.92	2.81	12.44	11.38	13.14
33 MIN	5.54	9.14	2.17	0.44		8.16	12	-6.82	5.39	12.25	8.48	6.81	11.25	11.41	13.28	2.03	3.45	11.44	13.19	14.67
34 MIN	5.84	9.23	2.37	0.66		8.24	14.29	-6.1	6.68	11.31	8.56	5.56	9.94	11.25	20.24	1.98	4.33	16.26	17.16	11.14
35 MIN	6.91	9.1	0.7	1.16		8.64	13.6	-5.4	5.23	11.39	8.6	6.42	10.39	15.1	12.45	2.04	8.27	10.91	15.03	9.77
36 MIN	4.98	9.43	1.47	-0.31		8.29	13.81	-4.63	5.47	11.3	6.42	9.92	11.02	11.71	17.62	1.88	6.03	11.49	13.25	9.11
37 MIN	4.56	10.43	0.5	0.28		8.43	16.71	-4.23	5.51	11.31	6.16	6.36	8.53	16.03	14	1.69	6.28	16.28	11.19	9.54
38 MIN	4.85	9.17	-0.43	-1.29		8.44	12.58	-4.11	5.56	12.85	5.87	10.07	9.07	12.8	16.69	1.8	5.61	11.92	10.95	11.63
39 MIN	4.97	8.88	-0.68	0.81		8.31	9.58	-4.57	5.62	10.68	10.66	7.32	8.83	14.55	12.55	1.77	5.25	13.88	11.34	10.68
40 MIN	5.21	13.41	-0.53	-0.86		7.91	11.53	-2.27	5.29	10.88	5.06	6.14	9.94	13.6	11.18	2.39	5.05	12.47	11.41	10.94
41 MIN	4.77	10.76	-0.15	-0.77		8.37	11.68	-4.15	6.22	13.07	5.05	6.69	10.97	13.51	11.4	2.34	4.88	14.75	11.28	11.6
42 MIN	5.53	14.38	0.12	-0.83	-3.82	7.88	14.91	-3.71	4.84	10.72	4.72	6.62	9.29	16.11	12.25	2.57	5.11	13.88	11.85	12.23
43 MIN	5.45	8.7	0.29	-0.53	-3.18	7.98	12.28	-2.66	5.69	11.82	4.8	6.64	10.58	15.49	11.62	2.4	5.54	9.86	11.76	12.97
44 MIN	7.76	9.6	0.3	-0.03	-2.82	9.31	13.05	-1.96	5.66	10.02	4.34	7.56	9.05	14.79	11.55	2.13	5.48	9.95	11.46	13.74
45 MIN	7.97	8.07	0.74	0.42	-2.93	13.18	18.05	-2.82	5.27	12.83	4.48	6.36	9.38	12.89	17.22	2.27	5.34	12.45	9.94	13.37
46 MIN	6.47	8.87	0.12	0.56	-2.59	8.8	11.01	-2.88	4.82	10.01	4.49	6.63	9.22	15.34	11.42	3.86	5.01	11.42	9.88	14.14
47 MIN	4.94	9.07	0.66	0.46	-3.82	8.31	12.14	-2.41	4.89	10.71	4.44	6.49	9.07	16.41	16.39	2.39	5.13	11.23	10.24	14.4
48 MIN	4.37	8.9	1.08	0.32		8.2	12	-1.25	4.9	11.72	5.43	6.45	8.38	13.51	10.84	1.4	4.93	11.4	10.61	12.96
49 MIN	4.51	8.73	1.28	0.42		8.18	14.87	-0.29	4.97	11.78	5.65	5.98	8.65	13.55	9.23	1.96	4.63	10.81	10.58	12.39
50 MIN	5.05	14.29	1.31	0.3		8.3	12.78	0.37	5.1	11.45	5.83	5.61	9.47	13.89	14.33	3.26	5.13	11.7	10.34	15.17
51 MIN	5.69	10.55	1.69	-0.02		8.06	11.36	0.46	6.37	12.38	5.62	5.17	8.79	13.12	9.32	3.37	4.89	13.66	10.54	14.11
52 MIN	6.1	5.85	2.69	0.05		8.89	14.58	-0.09	5.89	9.97	5.03	5.36	9.09	14.71	11.71	3.99	5.27	11.96	10.55	10.91
53 MIN	7.76	5.82	2.96	-0.22		8.32	14.7	-0.79	5.38	11.03	5.12	5.84	9.02	14.12	12.96	4.21	5.06	13.01	10.36	9.33
54 MIN	6.42	5.94	3.93	0.18		8.29	21.82	-1.08	5.46	9.79	4.98	6.49	9.18	16.25	12.77	4.27	5.59	11.38	9.94	8.89
55 MIN	6.84	9.46	4.76	0.48		8.25	11.03	-1.37	8.67	10.69	4.92	5.73	9.03	14.75	11.56	4.52	5.67	13.69	10.25	9.08
56 MIN	6.49	9.47	-1.9	-0.2	-3.59	6.6	12.82	-1.43	5.77	11.4	5.05	6.25	9	12.82	11.88	5.35	5.15	12.19	10.88	9.27
57 MIN	6.67	10.6	5.23	-0.26	-3.58	8.97	14.41	-0.95	5.56	7.69	4.61	6.2	9.62	13.63	12.17	4.71	5.09	12.57	10.92	9.09
58 MIN	6.78	8.41	2.43	0.3	-3.3	8.14	11.78	-1.19	5.29	11.17	5.12	6.72	10.19	10.66	14.3	4.74	5	11.24	10.53	9.32
59 MIN	6.7	9.63	3.25	-0.42	-2.28	7.8	13.2	-1.18	5.56	9.53	8.14	6.69	11.09	11.46	12.42	4.43	4.89	13.8	10.7	9.84
60 MIN	4.77	8.81	5.14	-0.17	-1.73	7	11.61	1.18	5.59	10	6.24	6.59	9.65	13.95	13.16	4.93	5.55	14.89	12.85	11.91
61 MIN	6.8	8.25	5.58	-0.11	-1.18	8.77	16.7	0.04	5.47	9.01	10.15	6.47	7.95	14.87	16.52	3.99	5.43	15.1	14.42	10.89
62 MIN	4.76	8.7	4.14	-0.1	-0.58	8.83	10.31	0.13	5.44	9	6.17	6.23	7.35	13.39	14.68	4.7	5.12	11.7	11.5	11.66
63 MIN	8.14	7.12	1.72	-0.35	-0.54	8.31	13.82	1.98	5.36	9.07	4.22	6.16	7.18	12.7	14.72	4.49	5.17	12.27	12.4	12.03
64 MIN	7.43	6.66	-2.37	-0.27	-0.29	7.73	9.76	0.4	5.32	9.8	6.93	6.43	7.2	11.33	13.98	4.43	5.47	12.83	11.29	11.5
65 MIN	5.17	7.32	-1.66	-0.17	0.05	7.49	9.2	-0.76	5.18	10.47	6.14	6.92	7.43	12.54	12.79	5.03	5.35	12.71	11.05	11
66 MIN	6.04	7.45	-1.65	-0.37	-0.33	7.27	10.56	0.42	5.23	10.89	6.7	6.57	7.59	13.93	14.95	4.35	5.82	14.11	11.8	11.03
67 MIN	6.08	7.81	-0.89	-0.58	-0.62	7.77	11.77	0.58	4.62	10.35	7.22	6.1	7.51	13.25	11.02	5.18	6.8	13.13	13.56	12.5
68 MIN	7.13	7.71	-0.04	-0.38	-0.49	9.84	11.82	0.79	4.55	11.34	5.8	8.64	8.26	13.25	11.84	4.17	6.95	11.92	12.28	14.24
69 MIN	6.6	7.22	-1.22	-0.26	0.05	7.97	12.5	0.92	4.69	9.34	5.88	7.61	7.99	14.1	12.29	4.42	7.22	12.42	10.35	10.6
70 MIN	6.72	7.85	3.07	0.14	0.16	7.6	13.53	-0.66	4.15	9.78	6.01	8.2	7.66	14.5	13.45	4.53	6.97	8.92	12.63	9.26
71 MIN	5.97	14.44	2.34	-0.4	0.99	8.88	13.82	-0.94	4.79	9.36	6.1	11.17	8.45	14.34	13.14	4.75	6.83	8.12	12.93	10.06
72 MIN	4.59	8.86		0.16	1.32	7.6	11.39	-1.22	4.72	7.54	6.53	11.31	7.94	15.03	12.46	4.82	6.34	14.77	12	10.77
73 MIN	4.7	9	4.87	0.47	1.24	8.1	10.07	-1.03	4.75	8.47	6.98	8.84	9.76	14.01	13.12	3.79	6.32	13.53	12.57	10.89
74 MIN	4.53	7.31	6.98	0.7	1.25	6.35	11.5	-1.21	4.62	9.26	7.44	5.67	8.76	13.17	13.08	3.76	6.04	10.8	10.09	11.03
75 MIN	4.66	9.21	6.01	0.72	1.83	5.74	13.39	-1.09	5.48	10.42	7.5	7.3	7.77	13.48	13.76	2.77	6.76	9.61	9.97	11.03
76 MIN	5.69	9.24	5.88	0.6	1.93	7.75	10.29	-1.02	4.51	11.39	7.28	6.13	11.6	13.71	18.5	2.42	7.13	9.49	10.96	10.45
77 MIN	5.55	8.23	6.99	0.66	1.69	6.91	11.66	-1.14	4.48	12.36	7	6.92	8.2	13.17	12.56	2.31	6.69	9.86	11.1	11.83
78 MIN	6.05	8.91	7.78	-0.02	1.77	6.78	11.09	-1.32	4.31	11.39	6.71	7.44	13.78	13.95	12.9	2.35	7.29	9.9	10.82	13.13
79 MIN	6.04	8.7	8.78	-0.38	1.68	7.29	9.89	-1.21	5.92	11.94	6.53	7.21	11.49	14.01	13.51	1.75	6.61	10.02	10.89	10.27
80 MIN	5.88	8.64	9.57	-0.75	1.79	6.34	10.27	-0.93	6.85	13.07	5.84	7.42	11.83	13.89	13.98	1.74	6.47	11.21	10.57	9.8
81 MIN	4.43	9.98	10.29	1.97	1.84	6.86	10.99	-1	6.74	11.44	5.91	7.31	11.02	16.22	14.06	1.67	7.61	13.78	10.23	9.25
82 MIN	4.95	8.17	12.1	-0.92	2.03	7.34	11.75	-1.07	7.04	11.48	6.22	7.43	10.36	12.83	13.47	1.49	8.55	12.29	11.12	9.47
83 MIN	4.95	7.77	11.89	0.06	2.07	6.66	12.79	-1.26	7.13	11.02	4.65	8.74	12.51	12.18	13.44	1.51	10.03	12.45	11.25	9.66
84 MIN	6.09	6.75	11.63	0.82	1.61	6.44	12.85	-0.99	7.67	8.55	4.98	7.18	10.96	15.02	12.92	2.18	8.25	8.44	11.15	10.32
85 MIN	6.09	7.13	8.55	0.02	1.71	6.34	12.07	2.04	6.73	7.91	5.29	7.25	10.09	13.15	19.08	1.73	8.19	9.58	11.08	12.11
86 MIN	5.76	6.73	8.24	1.19	2.05	6.38	12.04	2.46	6.7	8.42	4.87	9.81	8.9	14.07	17.11	2.83	9.19	9.64	12.54	9.51
87 MIN	6.27	11.31	8.87	1	2.12	6.33	11.39	1.74	5.47	10.97	4.36	8.09	10.26	13.09	16.47	4.62	7.43	11.05	11.13	10.37
88 MIN	6.34	8.36	8.74	0.15	2.33	6.67	12.06	0.01	5.36	12.56	4.68	10.18	11.26	16.7	14.04	4.27	6.29	13.39	11.16	9.35
89 MIN	13.47	10.46	8.53	1.16	3.18	6.32	11.12	-1.18	5.8	11.32	4.1	9.75	11.08	13.6	10.08	5.23	6.29	9.97	11.66	11.11
90 MIN	8.23	7.75	9.41	3.22	3.04	6.52	12.87	-1.17	4.01	12.75	5.4	8.18	8.38	13.91	10.78	4.24	5.96	10.63	14.09	11.47
91 MIN	7.99	7.81	8.07	1.71	3.03	5.99	11.65	-1.43	4.75	10.84	4.52	8.24	11.43	14.2	10.97	4.76	6.04	11.28	11.39	10.78
92 MIN	6.15	11.36	8.68	1.49	2.99	6.23	12.65	-1.17	3.79	10.16	4.38	8.63	9.76	15.56	11.69	0.95	5.8	9.77	12.07	12.57
93 MIN	8.92	7.92	7.92	1.76	2.7	6.11	11.6	-1.59	2.86	13.53	4.29	8.42	9.81	14.12	11.55	1.76	5.8	10.77	12.44	14.94
94 MIN	8.06	6.32	7.8	1.32	3.01	7.49	12.58	-1.42	3.94	10.01	4.32	7.08	8.81	13.11	12.21	9.22	5.39	13.05	11.52	12.6
95 MIN	9.21	7.12	9.37	1.56	2.77	8.94	11.91	-1.27	3.72	10.65	4.1	6.2	9.08	14.13	12.35	7.8	6.19	29.72	11.37	11.56
96 MIN	7.95	7.76	5.78	1.46	2.72	5.51	11.88	-2.13	3.18	10.39	4.21	8.22	8.44	11.76	12.54	9.94	5.4	10.47	9.47	11.89
97 MIN	6.51	8.33	5.79	1.42	2.35	5.67	11.25	-4.6	2.76	10.22	4.6	7.16	7.44	12.2	15.28	6.51	5.61	12.53	10.05	13.11
98 MIN	6.39	10.67	2.2	1.39	1.88	6.06	11.72	-2.63	3.32	10.32	4.76	7.44	7.5	11.6	13.6	4.28	4.94	14.29	10.36	10.77
99 MIN	6.5	9.74	0.61	1.23	2.39	5.23	11.42	-1.08	4.78	9.42	5.05	7.8	7.4	13.41	14.81	5.67	4.71	13.72	9.96	11.19
100 MIN	6.1	8.98	1.21	1.12	2.97	7.4	9.87	-0.03	5.07	10.77	4.55	7.81	7.82	12.54	16.27	5.09	4.49	13.1	10.27	10.04
101 MIN	6.03	8.41	1.9	0.74	3	8.64	9.79	2.05	5.12	10.04	4.26	7.53	7.51	13.23	16.81	5.11	4.88	13.6	10.9	9.75
102 MIN	6.05	9.37	3.07	0.96	2.74	6.34	10.28	3.37	4.39	10.1	4.45	7.72	7.76	17.52	15.7	4.08	4.46	9.39	13.71	9.73
103 MIN	5.84	8.45	5.66	0.71	2.44	5.97	10.68	4.16	4.85	10.54	4.48	7.45	9.81	12.1	12.84	3.89	4.49	13.22	10.22	9.51
104 MIN	7.62	7.77	5.17	0.76	0.39	5.39	9.94	4.17	4.87	10.14	4.63	6.61	8.01	13.92	14.44	3.87	4.8	15.56	10.86	9.04
105 MIN	7.22	8.41	4.61	1.26		5.96	10	3.91	4.57	9.01	4.48	6.88	8.86	12.59	13.49	3.27	5.43	11.2	11.32	9.22
106 MIN	7.32	9.88	4.87	0.99		5.51	9.68	3.44	4.75	9.26	4.54	7.25	9.06	13.08	14.28	3.31	5.96	15.5	11.39	8.57
107 MIN	7.43	9.91	9.38	0.97		5.67	10.81	3.28	4.79	9.04	4.75	7.53	7.79	11.61	15.67	2.87	5.77	13.44	13.88	9.74
108 MIN	7.47	6.38	6.01	1.04		5.95	12.74	2.95	4.84	8.81	4.26	7.48	8.13	12.97	14.9	2.77	5.95	11.25	10	11.01
109 MIN	7.42	10.53	6.88	1.07	-3.86	6.17	11.9	2.66	5.14	9.11	4.58	7.47	7.86	10.63	16.66	2.85	6	13.16	9.75	11.09
110 MIN	7.64	6.61	7.92	1	-2.06	6.12	12.54	2.51	5.11	9.12	4.4	7.02	8.32	10.11	13.49	2.67	6.79	14.66	10.17	10.81
111 MIN	7.2	7.1	12.57	0.88	-0.82	6.35	10.99	1.81	5.12	10.8	7.22	7.64	8.56	9.55	13.66	3.31	6.68	11.84	11.32	11.29
112 MIN	6.88	8.81	12.49	1.1	0.47	5.78	12.41	1.94	5.1	7.76	7.37	7.76	7.5	9.03	12.64	3.26	6.87	10.08	10.98	9.89
113 MIN	7.51	6.4	13.22	0.78	1.5	6.12	11.7	2.07	4.96	7.48	8.05	8.78	8.07	9.61	12.87	3.33	7.42	11.68	11	10.12
114 MIN	6.46	7.24	-0.11	0.93	2.7	5.92	10.25	1.25	4.98	12.78	8.2	9.01	8.07	10.4	14.83	3.83	7.8	12.14	10.86	9.56
115 MIN	6.93	7.3	-1.75	0.8	4.06	5.14	10.44	0.26	5.2	11.15	7.25	9.62	7.53	10.08	14.02	3.58	7.34	12.09	10.88	9.27
116 MIN	6.8	7.21	2.72	1.23	4.36	5.68	14.14	-0.4	4.98	11.17	7.75	10	7.87	10.32	14.86	3.89	7.12	12.11	10.39	9.47
117 MIN	7.31	7.87	8.64	1.21	4.94	5.53	14.62	-0.55	5.44	10.35	8.36	10.99	8.45	9.15	12.88	3.81	7.33	12.15	12.45	10.09
118 MIN	6.72	8.32	11.68	0.62	4.61	5.88	11.26	-0.87	4.54	12.46	9.38	11.16	8.25	10.24	16.8	3.92	7.36	12.1	10.49	9.38
119 MIN	7.26	7.6	13.55	0.8	4.63	5.79	12.1	-0.63	5.8	10.71	6.22	12.92	9.05	9.62	13.22	4.32	8.04	11.68	9.75	11.01
120 MIN	6.22	7.57	14.59	1.19	4.88	6.11	10.98	0.07	5.82	15.88	5.9	11.13	9.99	9.66	14.61	4.13	7.58	11.49	9.87	9
121 MIN	6.74	6.96	14.81	1.55	5.09	5.51	11.78	0.4	5.98	10.59	5.64	11.27	8.93	8.32	14.01	2.52	8.12	12.12	9.77	9.25
122 MIN	6.02	7.5	14.89	1.28	4.94	5.48	12.04	-0.32	6.49	9.98	5.87	14.41	8.09	8.67	14.83	2.54	8.08	13.92	9.27	9.39
123 MIN	6.49	7.59	13.8	1.37	5.13	6.96	11.04	0.07	6.8	10.12	6.47	9.88	8.45	10.37	13.39	1.94	10.41	10.36	9.04	9.07
124 MIN	6.58	7.64	12.3	1.4	4.79	4.97	11.93	0.08	6.9	11	6.44	12.61	8.6	11.74	13.68	2	11.13	11.28	11.79	9.77
125 MIN	6.13	6.5	12.5	1.85	4.54	4.87	13.34	0.51	6.46	9.33	6.2	9.86	8.33	9.54	14.44	2.05	10.38	11.96	10.54	9.57
126 MIN	6.58	6.84	12.61	1.5	4.27	6.21	14.17	0.03	6.74	9.43	6.23	9.51	8.49	10.81	14.38	1.98	9.97	12.28	10.59	12.02
127 MIN	6.47	7.16	12.71	1.57	4.8	5.71	12.89	0.71	6.82	10.65	6.5	9.9	8.74	8.67	16.04	1.51	10.06	13.42	9.89	9.89
128 MIN	7.16	7.3	10.65	2.04	4.88	5.45	13.76	1	6.82	10.43	9.27	9.22	10.39	9.27	15.84	1.6	10.25	10.47	10.52	10.11
129 MIN	8.07	7.33	10.02	1.13	5.15	5.63	11.32	0.74	7.43	10.71	7.34	9.32	11.53	9.81	14.05	2.15	9.66	10.06	10.7	10.02
130 MIN	7.29	7.61	10.42	1.32	4.64	5.56	12.37	1.05	8.32	12.02	4.01	9.99	10.98	8.52	13.73	1.87	10.83	10.99	10.91	12.18
131 MIN	7.22	7.29	8.24	1.49	3.95	6.32	13.05	0.51	9.42	10.18	4.03	9.38	10.45	7.58	14.9	2.75	8.44	11.35	11.08	11.83
132 MIN	7.5	9.47	7.59	1.5	4.5	6.18	13.06	0.63	7.05	9.03	7.55	9.49	13.2	8.3	15.64	2.3	8.7	13.1	19.15	9.71
133 MIN	7.5	8.58	5.61	1.19	4.35	6.9	11.17	0.93	7.2	9.32	4.24	9.33	8.62	7.26	17.43	2.6	7.24	14.97	10.77	9.67
134 MIN	7.76	8.7	5	1.16	4.46	6.62	10.9	0.7	5.81	12.11	4.64	9.38	8.69	7.54	16.47	2.5	8.45	15.42	10.8	10.37
135 MIN	7.81	8.53	4.64	0.7	4.77	5.49	11.03	1.02	4.87	9.8	7.84	8.8	9.03	8.22	14.91	2.22	8.28	13.32	17.64	11.29
136 MIN	7.38	8.87	4.36	0.88	4.83	5.84	11.29	2.81	5.45	9.05	7.21	9.92	9.95	8.63	12.31	2.41	0.96	15.15	8.86	11.05
137 MIN	7.74	9.24	4.33	1.55	4.98	5.97	11.91	1.88	3.24	10.01	6.67	8.32	8.86	9.91	12.87	2.6	3.87	13.47	8.04	10.16
138 MIN	7.91	8.85	3.83	1.6	5.18	6.36	12.58	2.05	4.03	8.4	6.29	9.33	8.31	9.2	18.52	2.02	8.58	13.67	11.61	8.91
139 MIN	7.88	9.78	4.01	1.56	4.05	6.45	12.86	2.24	3.83	8.85	6.31	8.48	8.41	10.5	12.15	2.42	3.22	14.36	8.81	9.98
140 MIN	9.16	9.41	4.38	1.76	4.2	5.06	12.95	2.36	4	7.37	6.4	9.06	10.23	9.7	11.1	3.61	9.69	12.55	11.15	8.84
141 MIN	7.65	9.37	4.16	1.39	4.09	5.46	13.54	2.34	3.78	9.17	6.32	8.34	8.22	10.94	11.69	2.51	9.4	13.02	8.2	9.13
142 MIN	7.42	11.26	4.01	1.86	4.32	5.98	13.55	1.97	3.9	9.34	6.97	9.02	8.14	11.44	11.46	3.45	8.62	11.64	10.85	9.51
143 MIN	8.88	9.1	4.13	1.78	3.23	5.84	12.64	1.64	4.4	14.99	6.92	7.67	8.53	10.5	11.31	3.3	7.64	12.2	12.65	8.94
144 MIN	7.22	8.9	4.3	1.77	2.63	6.08	12.73	1.17	4.4	10.53	7.78	8.45	8.59	11.03	11.48	3.44	7.2	12.17	13.71	9.73
145 MIN	6.63	8.99	4.49	1.81	2.75	6.2	13.12	1.98	4.73	9.02	6.42	8.83	10.9	12.57	11.7	3.69	7.2	10.94	10.28	9
146 MIN	6.54	8.72	4.3	1.85	3.6	5.71	11.6	1.95	4.94	9.88	6.15	9.97	8.4	11.41	12.39	3.86	7.08	28.37	10.01	13.37
147 MIN	7.15	9.14	4.41	2.03	3.84	6.01	10.77	1.93	3.86	9.48	6.22	8.54	9.42	10.31	13.02	4.08	6.46	19.49	9.92	11.19
148 MIN	7	8.95	4.61	2.13	3.59	5.71	11.34	1.91	4.5	9.75	5.6	9.44	9.91	10.68	13.83	3.61	6.57	13.22	11.45	12.86
149 MIN	7.21	8.95	4.68	2.08	3.58	5.57	12	1.79	3.38	8.23	6.33	10.13	10.05	9.65	14.61	4.57	6.68	11.83	11.16	9.73
150 MIN	7.57	9.51	5.57	1.76	4.12	5.17	16.3	1.24	3.51	9.19	5.58	9.69	9.36	8.55	14.64	5.13	7.17	11.52	11.24	8.11
151 MIN	7.72	10.38	4.59	1.78	3.8	5.24	12.74	1.1	3.88	11.63	5.79	8.08	7.84	10.61	14.47	4.41	7.06	12.32	10.56	8.07
152 MIN	9.28	8.99	5.63	1.73	3.41	5.43	13.06	1.28	3.94	9.02	6.62	9.77	8.32	10.19	14.44	3.91	7.52	13.91	12.25	9.06
153 MIN	10.53	9.58	5.74	1.74	3.88	5.96	13.8	1.79	4.55	8.23	6.25	7.44	7.94	10.65	14.12	5.98	7.88	12.71	11.26	11.79
154 MIN	8.86	11.34	5.45	1.73	3.51	5.4	13.63	1.55	4.54	9.02	5.57	7.57	7.84	9.32	14.25	7.32	7.95	11.53	11.3	9.12
155 MIN	6.8	9.42	5.02	1.7	3.73	5.76	13.5	5.35	5.99	8.83	6.75	8.66	8.12	7.02	13.73	2.45	8.23	11.16	13.07	10.25
156 MIN	7.29	9.06	4.85	2.28	4.08	5.01	14.26	5.63	5.35	9.92	5.96	8.63	8.32	8.14	14.62	3.66	8.19	12.23	12.21	10.96
157 MIN	16.25	9.28	5.08	1.79	4.09	5.37	12.38	5.4	5.01	10.66	6.34	10.49	11.52	8.57	14.26	5.28	8.33	12.85	14.45	11.47
158 MIN	7.16	9.19	6.12	2.31	4.02	5.36	12.49	5.24	5.2	9.92	6.65	8.87	11.59	9.74	15.31		8.31	15.3	12.35	11.81
159 MIN	6.59	10.57	4.72	2.28	2.84	6.44	11.85	4.57	5.08	10.35	9.3	7.55	8.44	9.87	16.9	1.13	8.62	16.32	12.38	14.26
160 MIN	10.34	9.62	4.92	0.45	2.37	5.46	10.95	4.31	5.13	9.9	9.45	8.09	8.41	9.9	14.29	3.89	8.63	14.4	13.01	13.06
161 MIN	6.82	9.81	3.53	0.89	2.4	5.62	13.15	4.29	5.45	10.79	9.43	7.39	9.19	8.72	14.98	3.23	8.8	16.45	11.95	12.62
162 MIN	7.68	10.68	5.85	1.2	2.1	5.54	10.88	0.83	4.76	10.79	10.16	7.45	10.77	8.66	14.06	4.26	9.55	13.65	11.46	12.48
163 MIN	5.85	9.22	5.81	1.38	1.84	5.64	11.84	1.59	4.67	9.66	8.04	11.68	8.51	10.38	19.37	4.62	9.35	13.89	10.73	12.56
164 MIN	6.93	8.87	5.85	0.8	1.81	5.84	12.02	3.18	4.69	8.97	8.14	10.5	9.39	8.25	14.46	4.34	9.48	15.63	11.02	12.96
165 MIN	5.06	9.22	5.86	1.93	3.07	5.91	10.27	3.1	5.2	9.25	8.33	6.98	12.67	7.72	11.41	4.34	10.3	15.77	13.43	12.85
166 MIN	3.34	8.42	6.03	-0.74	3.91	7	10.98	1.92	5.85	10.78	8.33	5.41	7.63	8.78	10.9	3.95	8.95	14.44	9.83	14.07
167 MIN	3.64	8.53	4.95	0.16	4.02	6.11	8.19	0.05	3.95	8.65	7.63	6.21	8.07	8.02	11.16	3.66	10.09	15	10.17	14.25
168 MIN	3.66	13.19	4.97	1.27	3.74	6.68	9.32	0.87	4.45	10.14	7.2	6.21	8.44	8.82	11.42	3.57	9.21	12.09	10.78	12.28
169 MIN	4.12	9.62	5.15	1.69	4.23	6.09	9.92	1.37	4.1	9.47	7.99	7.85	9.11	7.51	12.16	3.81	9.63	11.65	11.31	11.82
170 MIN	4.58	11.24	5.47	1.6	2.78	6.15	10.5	2.14	4.65	12.13	7.02	4.56	8.94	7.47	12.1	3.16	10.66	13.19	10.71	11.99
171 MIN	4.85	11.09	4.44	1.05	2.74	6.31	10.08	2.28	4.94	8.49	7.06	5.62	9.3	7.62	15.43	2.82	10.71	12.27	12.74	12.6
172 MIN	5.39	10.61	4.69	0.72	3.33	6.13	10.64	2.03	5.31	8.79	7.42	7.45	9.44	7.48	12.58	2.98	10.36	11.93	10.45	10.94
173 MIN	5.43	9.59	4.84	1.86	3.36	7.53	10.4	1.81	5.27	8.37	6.99	8.31	11.18	7.57	11.85	2.77	9.03	11.99	10.64	11.02
174 MIN	5.24	7.69	4.24	1.83	2.81	6.55	11.6	1.63	5.3	9.07	7.01	8.13	10.86	7.2	12.58	2.83	9.09	11.83	11.23	10.37
175 MIN	5.29	7.9	4.36	0.78	2.9	6.37	12.9	1.43	5.29	9.24	7.23	7.94	11.22	6.1	15.76	3.15	8.94	13.89	12.3	10.82
176 MIN	5.81	8.85	4.52	0.88	2.77	6.74	11.04	1.24	5.89	7.63	7.29	8.69	9.2	6.68	16.45	2.61	11.74	10.79	11.77	11.44
177 MIN	6.21	7.81	5.25	1.34	2.22	6.57	12.02	1.24	6.22	8.19	6.48	8.58	9.83	5.49	15.33	2.74	9.9	9.26	11.96	11.49
178 MIN	6.66	9.06	4.68	1.39	1.97	6.38	12.68	1.29	6.31	8.48	6.46	7.13	10.13	6.75	17.48	3.33	9.17	11.63	11.95	11.8
179 MIN	6.18	9.66	5.2	1.37	1.92	6.66	11.74	1.19	5.51	4.41	6.64	7.93	11.48	7.07	15.85	2.47	9.14	15.91	11.56	10.98
180 MIN	6.62	6.56	4.24	1.45	2.14	6.44	12.17	1.45	2.59	5.71	6.06	8.22	10.32	5.7	16.29	2.87	8.99	11.94	11.54	10.61
181 MIN	6.33	6.06	4.49	1.19	1.62	7.09	13.1	1.69	3.45	5.57	8.81	9.19	11.64	5.43	16.9	2.64	8.84	12.25	11.81	11.65
182 MIN	6.6	7.3	5.84	1.18	2.25	6.59	12.47	1.63	3.45	5.91	5.24	7.3	10	5.82	14.6	3.74	8.37	11.88	11.57	10.04
183 MIN	7.4	8.68	5.48	1.89	1.39	6.27	14.25	1.6	3.39	5.27	6.59	7.24	9.11	6.57	14.19	2.81	9.9	11.56	11.05	13.69
184 MIN	5.99	8.4	5.58	1.09	1.5	6.82	10.86	1.44	3.31	6.34	4.5	7.6	9.54	6.16	14.95	3.17	10.89	9.55	12.21	9.65
185 MIN	6.83	11.45	5.2	0.93	1.84	6.41	11.79	1.51	3.48	5.85	5.12	7.18	11.91	4.99	15.2	3.22	10.76	9.45	11.23	9.9
186 MIN	7.51	8.88	5.6	1.15	1.59	6.68	12.19	1.49	3.3	6.67	5.12	8.43	10.77	5.44	12.88	2.86	11.06	10.31	11.43	10.17
187 MIN	6.02	8.93	5.79	1.01	1.75	6.33	12.04	1.21	3.78	5.02	5.79	8.1	10.39	6.2	14.06	2.64	10.27	8.93	11.22	10.81
188 MIN	6.77	8.7	5.77	1.18	-3.45	11.35	17.58	1.33	4.38	6.29	7.55	6.98	10.22	6.33	13.63	3.13	9.97	10	12.87	10.67
189 MIN	8.59	8.87	5.86	1.84	-3.03	8.2	12.39	1.79	6.68	7.27	6.13	7.68	10.06	5.88	13.75	3.47	8.92	10.71	10.64	11.05
190 MIN	6.44	8.15	5.62	2.08	-0.27	7.14	13.73	1.14	7.8	5.62	6.17	7.15	10.15	6.32	14.32	3.39	8.46	10.09	10.77	10.15
191 MIN	6.94	8.74	6.5	2.94	1.26	7.92	11.9	1.24	8.3	6.66	6	7.02	7.32	6.43	12.3	3.3	8.58	11.41	10.78	8.43
192 MIN	7.22	8.6	7.52	1.93	2.63	7.43	13.9	1.47	9.15	18.48	5.09	7.08	7.92	6.38	11.72	3.43	9.59	8.99	11.31
193 MIN	8.1	8.18	6.96	2.16	3.6	9.1	12.42	1.68	4.26	7.9	4.25	6.44	8.17	7.3	12.39	3.4	9.66	11.18	10.62	9.14
194 MIN	7.9	7.87	7.36	2.07	3.87	8.53	15.96	1.75	4.72	8.47	4.38	4.94	8.66	7.37	12.43	4.11	9.07	10.24	10.04	12.07
195 MIN	12.87	7.46	7.22	3.33	3.58	8.81	11.57	2.22	4.94	8.45	4.78	6.38	7.89	7.81	12.16	3.64	8.74	8.74	10.71	10.71
196 MIN	8.9	6.06	7.47	1.73	2.27	8.41	11.51	2.43	4.86	10.09	4.48	8.69	8.45	10.57	22.74	4.26	8.5	10.62	9.95	9.1
197 MIN	8.15	7.64	7.32	1.94	2.93	9.51	14.62	2.25	4.82	6.42	4.58	6.9	7.36	7.75	17.05	1.95	9.05	14.16	10.41	9.62
198 MIN	8.52	7.55	7.08	1.67	2.54	9.75	11.41	2.32	4.45	7.6	5.69	9.2	7.98	7.24	13.93	1.07	9	8.96	12.72	9.98
199 MIN	6.28	6.38	6.11	1.73	2.84	10.22	12.93	2.37	4.4	7.41	5.98	9.06	7.64	8.22	12.74	4.31	8.33	11.47	16.53	10.09
200 MIN	5.99	6.2	6.71	1.62	3.01	9.98	13.04	2.63	7.53	8.91	6.97	5.58	7.16	9.55	12.63	5.07	9.03	8.53	10.92	9.93
201 MIN	4.66	7.21	7.45	1.55	3.13	11.24	10.73	2.46	7.17	14.01	6.98	6.53	7.97	8.93	13.01	5.19	9.68	12.52	10.66	10.48
202 MIN	6.37	5.88	9.09	1.7	3.05	9.7	13.74	3.07	7.61	6.93	6.66	6.09	8.43	8.64	12.32	5.27	10.79	24.56	12.19	10.35
203 MIN	5.22	6.98	4.79	1.31	2.51	10.04	11.26	3.16	7.84	7.9	4.64	6.84	7.95	9.48	12.72	4.84	9.35	11.35	10.55	11.42
204 MIN	5.94	7.51	9.48	1.09	2.49	10.29	11.25	1.38	8.09	6.81	5.23	7.08	8.24	7.76	13.19	4.62	9.17	13.78	13.02	11.24
205 MIN	6.45	6.17	11.32	1.17	2.57	10.2	11.63	1.36	6.89	12.35	8.2	7.38	7.8	8.32	12.04	4.75	9.4	11.84	10.36	10.19
206 MIN	6.71	6.38	11.01	1.62	2.95	9.78	9.18	0.95	7.52	12.22	7.46	8.87	8.89	8.77	12.65	4.03	9.5	10.16	11.9	10.73
207 MIN	6.43	6.56	11.08	1.12	2.73	10.83	10.63	0.39	7.23	5.89	6.96	8.5	7.05	10.19	12.75	3.92	10.67	18.51	13.07	11.01
208 MIN	6.06	6.82	3.61	1.49	2.59	9.01	10.54	1	7.01	6.92	7.47	9.37	10.11	6.51	12.63	2.93	9.81	9.64	10.14	13.15
209 MIN	6.75	7.38	1.62	1.67	2.95	8.14	12.24	0.86	5.42	7.38	6.33	8.88	11.37	6.25	13.18	3.06	10	11.57	10.11	9.74
210 MIN	7.42	6.28	6.82	1.39	2.55	8.03	16.68	0.94	7.01	7.59	5.96	6.04	11.78	6.27	12.96	2.35	9.9	11.9	11.15	10.49
211 MIN	10.13	5.81	3.39	2.34	2.74	10.39	11.77	0.68	4.99	8.64	6.95	7.18	11.54	6.54	13.06	3.69	9.4	10.86	12.44	10.28
212 MIN	8.33	6.92	5.14	1.47	2.33	8.1	9.97	0.49	6.04	8.99	7.05	6.95	8.92	6.26	13.75	1.28	8.41	11.11	10.71	10.6
213 MIN	7.99	6.32	6.17	1.3	2.71	9.94	12.37	1.19	5.12	7.73	8.05	6.05	13	7.01	13.78	1.84	8.73	9.74	11.38	10.31
214 MIN	8.7	6.38	7.23	1.71	3.25	8.62	12.86	0.4	5.08	7.9	8.15	6.65	10	7.1	13.67	4.2	8.14	10.34	11.95	10.98
215 MIN	11.64	6.4	7.4	1.56	3.1	8.43	11.59	1.71	3.22	8.13	6.71	7.34	10.51	6.36	15.37	1.82	8.98	10.82	11.91	11.35
216 MIN	11.33	5.18	6.86	2.01	3.14	8.67	11.98	1.23	3.76	8.49	8.17	8.29	10.64	7.19	15.81	1.91	8.52	12.72	11.4	10.41
217 MIN	5.76	5.51	7.12	1.57	3.15	8.5	11.69	1.72	4.49	8.5	7.82	7.9	9.56	7.28	13.34	4.22	8.3	9.55	11.48	10.04
218 MIN	7.44	6.63	4.29	1.77	3.13	8.6	12.32	1.49	4.94	7.64	8.52	8.1	9.23	7.1	13.97	-0.08	9.28	10.31	12.68	10.03
219 MIN	6.77	6.99	5.43	1.8	3.32	9.81	12.33	2.29	5.5	10.53	4.25	8.41	10.15	6.86	14.61	11.26	8.31	8.68	12.33	9.97
220 MIN	5.8	6.7	5.43	1.81	2.65	9.45	13.03	2.11	4.78	7.77	4.94	7.18	9.79	6.81	13.62		9.41	8.31	11.28	9.67
221 MIN	6.05	5.75	5.82	0.78	2.59	10.57	12.59	1.77	5.55	8.22	5	8.21	9.28	7.83	13.74	3.8	8.97	11.56	11.27	10.01
222 MIN	6.53	6.97	6.37	1.86	2.39	8.78	13.84	2.15	5.3	8.67	4.67	7.63	9.76	7.09	14.61	3.7	8.74	11.54	12.47	9.93
223 MIN	5.56	4.97	7.21	2.32	2.22	9.53	10.86	1.73	4.95	8.17	5.07	9.16	10.33	6.22	13.99	3.53	8.62	12.4	12.25	9.73
224 MIN	4.93	6.71	6.92	3.15	2.65	8.37	17.55	2.59	5.14	8.14	5.13	7.11	9.8	6.13	13.16	4.01	8.92	12.6	11.92	9.92
225 MIN	5.06	5.43	7.39	2.1	2.92	8.18	11.95	3.51	4.73	9.8	5	6.74	9.2	6.33	13.12	4.02	8.86	12.5	13.02	10.05
226 MIN	5.36	7.13	7.42	2.31	2.96	8.15	12.62	3.52	5.43	10.78	5.28	7.3	8.76	6.14	22.59	3.26	10.45	13.69	12.37	10.55
227 MIN	5.68	6.07	7.08	2.06	2.69	9.05	11.31	3.54	5.92	5.94	4.79	8.12	9.42	6.22	17.15	4.04	9.42	13.4	11.77	9.63
228 MIN	5.52	6.15	6.92	2.14	3.09	7.11	11.12	3.1	5.86	7.95	4.7	8.02	9.07	8.1	13.19	3.23	11.01	11.77	12.77	9.89
229 MIN	5.71	6.15	7.89	1.8	2.8	8.89	10.32	3.29	5.11	6.89	4.61	8.39	8.83	7.29	17.95	2.07	11.17	12.75	12.61	9.76
230 MIN	6.58	5.61	5.51	2.71	2.88	9.4	11.97	3.21	5.25	8.54	4.45	8.88	8.93	6.29	18.63	3.88	12.33	13.4	12.96	9.42
231 MIN	6.63	5.74	4.66	1.8	3.07	8.46	11.36	3.12	5.47	8.38	4.75	8.2	8.59	6.17	12	3.69	10.57	10.45	12.63	9.56
232 MIN	7.75	5.37	3.79	2.78	3.26	6.8	10.25	5.07	5.05	10	4.23	7.14	9.12	9.43	13.34	5.07	11.06	11.94	12.95	10.68
233 MIN	7.56	5.36	4.25	2.4	2.79	7.35	11.97	4.03	5.19	7.21	4.15	7.83	8.17	6.2	12.68	3.94	11.16	10.7	12.98	10.06
234 MIN	7.48	5.5	2.55	2.44	4.91	7.09	10.57	3.64	5.21	8.11	4.38	6.33	8.52	6.07	13.37	4.12	12.62	12.15	12.86	9.81
235 MIN	7.44	7.34	-1.06	3.4	3.5	6.52	9.78	4.25	5.18	10.62	4.39	7.33	8.7	7.84	13.79	4.29	12.56	11.88	12.16	9.83
236 MIN	8.16	5.53		3.24	3.53	8.11	10.3	3.6	5.35	10.78	4.51	6.88	7.38	7.74	13.38	4.27	11.56	11.97	12.86	10.41
237 MIN	8.63	5.98	3.43	3.59	4.4	7.3	10.22	2.84	5.48	8.79	4.74	7.76	7.03	6.98	14.61	4.14	10.89	13.16	12.06	10.74
238 MIN	8.13	6.26	9.88	2.24	3.67	7.1	11.94	2.84	5.66	8.39	4.55	6.01	8.58	6.95	14.02	4.18	11.38	13.09	11.99	10.97
239 MIN	7.75	6.86	3	2.18	3.92	7.12	10.18	2.08	4.1	11.47	4.23	6.61	9.34	5.7	14.65	3.99	10.92	11.26	11.74	10.77
240 MIN	9.5	5.97	2.67	3.49	4.11	7.01	9.66	-0.77	6.83	7.9	4.23	6.39	12.52	6.53	13.95	3.78	11.3	13.32	9.69	11.08
241 MIN	8.01	7.16	2.47	2.85	3.03	7.37	9.15	2.22	6.88	8.09	4.41	8.81	9.48	6.5	13.86	4.03	11.65	12.5	10.36	11.72
242 MIN	7.97	6.38	3.98	3.13	3.54	6.4	10.15	2.02	6.91	8.61	4.42	5.66	12.1	5.34	13.44	3.56	10.42	13.68	11.75	12.15
243 MIN	10.08	6.27	4.95	3.59	3.49	8.12	11.15	1.51	7.43	8.33	4.49	6.22	9.53	5.93	15.23	3.68	20.81	14.4	11.68	11.82
244 MIN	8.5	6.5	6.2	3.72	2.84	7.69	11.24	2.05	6.22	11	4.57	6.92	12.62	6.29	14.34	3.56	16.67	12.52	12.79	12.51
245 MIN	9.37	5.45	6.71	3.93	2.1	6.97	10.58	4.09	8.22	13.68	4.69	6.73	10.2	7.68	14.06	8.39	16.66	11.39	12.6	12.42
246 MIN	10.74	6.09	6.82	4.68	2.95	6.26	9.12	1.57	7.92	12.43	3.87	7.81	11.35	8.65	13.81	5.18	15.95	11.98	11.37	12.24
247 MIN	7.45	6.55	7.14	4.48	1.99	5.68	10.27	1.64	7.44	11.18	4.39	9.19	9.42	7.81	14.57	3.05	16.46	11.2	12.57	13.54
248 MIN	6.4	7.6	6.94	3.68	2.48	5.65	10.91	1.03	7.07	10.63	5.01	9.18	10.36	6.63	15.19	1.99	14.05	11.07	12.72	12.08
249 MIN	6.34	7.98	8.45	3.62	2.31	6.44	10.69	0.91	7.17	11.99	4.46	7.91	9.47	7.09	15.06	2.84	13.05	12.52	12.63	12.42
250 MIN	5.74	7.43	7.47	2.68	2.42	7.07	10.46	1.11	7.08	10.96	5.39	6.18	9.35	7.05	16.74	4.23	14.75	13.4	14.76	13.51
251 MIN	6.22	7.5	8.14	3.67	3.23	6.19	11.42	1.71	8.03	13.96	4.85	5.66	10.9	6.95	14.9	4.61	15.97	11.44	11.53	11.47
252 MIN	7.1	7.71	5.87	4.6	2.48	7.24	12.5	2.21	6.55	7.94	5.37	6.39	8.83	6.88	19.63	3.87	16.13	9.76	14.2	12.2
253 MIN	7.15	6.33	7.95	5.34	2.82	7.15	11.13	2.94	7.35	9.31	5.97	8.17	8.81	6.85	15.15	5.3	13.57	10.86	15.94	12.66
254 MIN	7.38	7.69	7.22	4.45	2.56	7.58	12.18	2.96	7.58	5.73		6.94	8.26	6.9	12.9	4.38	14.27	11.25	14.19	13.02
255 MIN	6.66	7.79	9.5	2.79	2.67	7.58	14.49	2.85	6.93	6	5.4	8.51	8.72	6.53	10.91	4.26	14.38	11.59	13.56	13.49
256 MIN	4.89	7.87	10.17	3.24	1.65	6.51	9.66	3.37	7.48	6.06	5.49	7.66	8.12	7.82	13.26	2.61	12.14	13.52	14.23	13.54
257 MIN	5.17	7.36	11.01	2.23	2.21	7.34	10.93	3.67	7.45	5.75	6.58	9.21	8.34	10.27	15.39	3.55	10.39	8.76	14.62	10.02
258 MIN	5.78	8.39	10.98	1.29	1.08	7.17	9.85	3.84	6.33	7.54	6.36	7.42	7.16	8.34	15.08	2.87	10.86	9.96	14.09	10.2
259 MIN	6.58	7.5	10.61	0.95	1.94	6.77	9.81	3.57	6.21	7.52	3.65	10.98	8.22	7.09	20.56	3.41	10.47	9.9	16.09	10.39
260 MIN	5.27	6.35	10.54	0.89	2.72	7.24	10.99	3.64	5.89	6.89	3.15	8.88	7.91	6.71	15.01		13.38	10.25	14.88	10.66
261 MIN	5.83	8.28	10.55	1.02	3.77	5.76	11.53	4.22	6.15	9.11	5.7	7.23	9	6.76	14.63	2.98	14.93	10.62	15.9	10.45
262 MIN	5.63	5.81	10.37	0.83	2.62	6.51	11.24	2.77	5.92	6.6	6.2	7.59	7.23	6.5	12.96	2.9	14.9	10.89	14.23	10.71
263 MIN	6.52	5.41	10.09	1.09		5.71	11.56	1.83	6.15	11.73	6.12	7.65	8.93	6.21	11.8	3.73	16.15	12.67	14.75	11.19
264 MIN	6.83	5.51	9.94	1.93	2.89	6.9	12.42	3.21	7.06	7.45	6.24	11.66	7.46	7.82	17.43	4.61	16.64	11.44	16.45	11.57
265 MIN	9.37	5.55	10.33	1	3.63	6.65	16.04	2.78	7.23	8.92	2.91	6.82	8.83	10.68	16.29	2.79	16.67	11.86	13.32	10.47
266 MIN	7.36	5.19	10.96	1.08	3.21	6.71	11.49	2.55	7.32	8.8	3.51	8.38	7.66	13.74	14.69	1.11	17.45	12.88	13.14	11.25
267 MIN	7.39	5.09	8.12	1.24	2.43	6.6	12.3	2.24	6.02	9.5	3.76	15.98	7.94	9.91	13.47	3.15	16.32	11.79	13.62	12.68
268 MIN	8.16	5.91	7.3	1.31	2.88	6.27	11.98	2.37	5.38	9.04	5.69	7.67	9.99	10.11	12.72	2.34	16.58	15.18	13.69	11.61
269 MIN	8.79	4.99	6.9	1.05	2.17	6.54	10.09	2.03	5.52	10.02	6.69	7.85	10.03	6.66	14.16	3.2	12.84	14.35	13.16	12.37
270 MIN	8.85	5.34	6.7	1	2.79	5.94	11.35	2.05	5.27	9.14	6.14	5.73	13.32	7.06	14.17	4.88	10.77	13.14	12.44	15.8
271 MIN	8.26	6.74	6.62	1.41	3.53	6.41	16.3	2.28	7.24	7.89	5.55	7.11	8.74	7.67	15.18	1.81	10.08	12.76	13.04	13.03
272 MIN	7.99	4.86	5.66	1.41	3.8	7.72	14.2	2.47	5.92	9.8	7.21	7.07	9.37	7.94	14.41	3.08	10.75	10.1	13.97	13.07
273 MIN	7.94	5.23	7.95	1.12	4.56	6.34	14.43	2.56	5.77	7.58	7.83	6.47	9.04	9.24	15.37	6.77	10.92	10.9	13.14	10.36
274 MIN	8.29	5.73	9.4	1.18	4.4	6.3	10.41	2.21	5.61	6.83	7.39	6.87	11.13	6.8	13.89	3.47	10.29	11.4	13.48	10.24
275 MIN	10.16	6.52	10.29	1.24	4.65	6.54	11.52	2.19	5.99	9.61	7.26	8.01	11.78	8.43	14.66	5.18	10.77	12.77	13.88	11.09
276 MIN	10.17	8.54	9.12	1.45	5.27	8.33	10.89	2.24	5.81	9.5	7.41	9.36	10.23	6.65	14.05	5.34	10.68	9.56	13.49	11.96
277 MIN	15.88	7.63	10.77	1.37	4.81	6.92	11.55	2.12	5.74	12.59	7.08	8.2	15.3	6.11	13.04	6.06	11.4	11.17	10.85	8.39
278 MIN	9.31	7.14	11.49	2.35	4.84	7.83	11.39	2.15	5.82	9.9	7.05	7.93	9.8	7.11	13.62	5.54	11.39	10.07	9.76	9.33
279 MIN	10	5.45	11.04	1.13	4.36	9.07	10.35	2.22	5.77	10.03	7.91	9.03	11.18	6.92	13.91	5.96	11	11.93	10.08	9.68
280 MIN	8.12	5.88	9.22	2.07	5.32	9.14	11.67	2.83	5.98	10.01	7.16	7.15	12.45	6.52	14.63	4.98	12.27	11.27	12.44	8.16
281 MIN	9	5.84	8.82	4.24	4.21	8.06	10.91	4.36	6.45	8.27	4.73	7.49	11.02	4.76	13.58	3.73	12.25	12.86	12.77	7.73
282 MIN	11.04	6.03	8.74	5.69	3.92	6.58	11.57	1.79	5.98	11.16	4.59	9.52	11.15	5.79	14.1	4.59	14.04	12.01	12.55	8.8
283 MIN	9.32	7.28	8.88	7.7	4.18	6.82	12.25	1.75	6.55	9.09	4.41	9.61	11.39	6.83	14.63	4.35	13.06	13.52	9.79	9.35
284 MIN	11.57	5.81	8.34	4.93	4.17	6.68	11.66	2	6.79	11.44	4.13	9.39	12.03	7.18	17.12	4.97	13.06	14.95	13.92	11.55
285 MIN	8.79	5.91	9.15	4.16	3.18	6.8	12.05	1.62	7.33	7.68	3.34	11.62	10.68	7.16	15.24	4.93	14.76	17.32	10.8	9.46
286 MIN	8.95	6.05	8.49	2.34	2.71	7.47	10.72	1.65	6.07	9.33	4.18	10.31	8.54	6.69	14.25	5.74	12.89	13.95	9.33	11.55
287 MIN	7.3	6.39	11.63	0.76	2.75	6.68	11.61	1.57	5.76	8.98	4.22	8.37	9.41	6.71	14.68	4.02	14.65	15.32	11.21	10.31
288 MIN	5.56	5.33	8.27	2.2	2.79	6.97	12.84	2.04	6.37	9.31	4.59	6.19	8.05	5.82	15.5	4.67	14.38	10.65	12.14	7.78
289 MIN	6.47	5.95	8.61	2.19	3	7.36	13.83	2.22	6.47	9.17	5.29	6.14	8.21	5.14	17.23	4.13	18.52	16.56	15.33	8.13
290 MIN	6.5	6.66	8.73	2.65	3.02	8.29	13.56	3.36	6.9	9.17	4.04	6.55	8.27	6.09	19.74	4.4	17.9	10.65	12.51	8.41
291 MIN	6.51	10.66	8.78	3.04	3.18	6.83	12.49	2.37	8.25	8.37	4.3	6.35	9.42	6.15	17.61	4.49	17.52	11.25	13.67	8.99
292 MIN	5.85	8.12	9.04	2.63	3.38	7.75	12.67	2.83	8.11	10.27	4.88	6.32	9.45	5.54	15.04	3.25	16.21	14.27	14.14	9.3
293 MIN	6.04	6.68	9.93	3.42	3.54	7	13.21	4.04	8.22	6.57	4.47	8.97	7.64	5.83	15.53	2.93	15.08	9.79	13.52	9.82
294 MIN	7.19	7.42	8.24	3.63	3.86	8.49	12.71	3.96	8.81	7.78	5.62	6.63	8.51	5.81	14.31	2.83	15.22	10.6	11.65	9.64
295 MIN	8.73	8.39	6.94	3.33	4.48	7.31	13.34	2.49	8.19	8.87	5.22	7.59	13.24	5.46	15.04	3.35	21.04	12.32	10	9.49
296 MIN	7.39	9.83	5.63	3.47	4.4	13.47	14.03	2.39	8.25	7.64	5.24	7.26	11.28	6.32	15.15	2.77	16.43	10.96	10.76	9.82
297 MIN	10.01	8.6	6.32	3.93	4.51	9.13	9.96	2.24	8.69	8.14	5.05	9.11	9.95	10.69	15.17	3.81	15.91	10.5	11.03	10.11
298 MIN	6.79	7.34	6.12	3.41	3.65	8.93	9.95	3.2	7.71	8.92	6.68	9.46	10.1	6.01	13.69	7.77	14.74	12.07	12.12	10.12
299 MIN	7.38	8.02	6.75	3.44	3.04	9.11	10.25	2.08	7.62	7.97	6.04	7.76	11.9	5.16	12.79	5.43	13.87	9.74	11.39	9.96
300 MIN	9.38	8.43	5.65	3.49	3.1	8.2	10.91	1.68	7	7.87	5.65	9.53	8.03	5.97	13.48	3.26	20.77	10.13	11.6	10.53
301 MIN	10.07	6.03	5.4	2.64	3.36	7.88	11.86	2.1	7.13	7.6	3.55	7.28	8.1	4.96	15.47	4.11	14.9	10.44	12.4	10.68
302 MIN	10.14	12.37	5.57	3.07	3.32	7.42	22.71	2.02	6.86	8.99	3.59	7.13	9.32	5.91	15.58	3.96	13.74	9.83	11.95	10.11
303 MIN	10.16	7.44	1.95	2.73	3.54	7.8	9.69	2.12	6.26	8.21	3.69	7.6	11.25	9.42	13.6	4.07	9.04	10.38	12.68	9.34
304 MIN	10.55	12.21	3.38	2.58	3.67	8.5	10.07	1.99	6.58	12.88	3.9	9.12	9.75	5.96	13.91	5.21	12.25	10.01	12.76	10.28
305 MIN	9.19	7.68	5.34	2.36	3.43	6.83	11.2	2.03	7.41	12.02	4.26	8.04	9.74	19.2	13.63	4.92	10.95	10.34	12.58	9.25
306 MIN	8.4	9.24	5.96	1.46	5.94	7.36	10.43	2.29	7.15	13.46	8.78	8.85	10.4	7.76	12.02	3.37	11.61	9.46	13.21	10.68
307 MIN	8.19	8.36	22.91	1.68	5.29	7.26	9.86	2.61	7.97	11.01	10.52	10.39	10.49	8.6	12.35	4.45	11.2	10.01	15.77	7.88
308 MIN	6.74	7.16	5.35	1.67	5.48	8.34	11.22	2.33	7.97	10.49	10.8	9.6	7.52	7.16	12.36	3.95	11.65	9.79	17.49	9.08
309 MIN	6.72	8.88	4.47	2.31	5.37	12.82	10.22	2.98	8.59	10.57	8.55	9.32	9.56	8.83	15.97	3.03	12.45	10.21	16.19	8.89
310 MIN	7.08	8.63	11.75	2.48	5.57	9.67	15.97	2.34	9.45	10.66	6.08	8.39	9.64	7.66	12.87	3.88	11.5	9.6	15.41	7.99
311 MIN	8.03	9.88	4.88	2.17	5.52	10.83	13.25	1.83	7.53	10.39	4.83	6.43	11.2	6.98	16.43	5.48	12.49	9.29	11.5	8.01
312 MIN	7.03	10.14	7.18	1.51	5.84	8.56	10.17	2.28	7.11	10.58	5.22	6.91	11.32	8.53	13.58	4.89	11.56	9.78	12.88	9.51
313 MIN	7.46	6.91	4.93	1.91	5.48	10	10.44	3.88	6.92	9.48	4.79	7.11	9.87	7.34	14.28	4.57	11.12	10.08	12.57	9.84
314 MIN	8.32	8.66	11.49	1.96	4.15	8.91	11.12	3.81	6.19	9.35	5.07	8.81	9.88	8.25	12.49	4.15	11.13	12.3	14.96	8.17
315 MIN	9.42	5.2	12.42	3.36	4.58	10.56	11.35	1.81	4.06	9.4	6.06	11.39	8.69	7.28	14.35	4.26	11.4	9.17	13.45	7.83
316 MIN	8.16	7.76	12.32	2.35	3.82	12	11.28	1.86	4.49	9.25	9.96	8.36	8.1	7	14.13	4	11.6	11.98	12.78	7.98
317 MIN	8.51	8.23	12.17	2.24	4.37	9.82	10.95	2.02	6.06	11.6	8.64	8.75	7.65	5.87	14.33	2.99	11.44	11.06	13.23	9.38
318 MIN	7.16	8.1	5.47	2.74	2.88	8.71	14.09	3.97	5.31	10.56	8.59	5.7	13.85	6.18	14.8	3.33	12.52	11.32	14.7	9.96
319 MIN	6.85	7.8	11.74	3.81	3.43	6.11	12.56	4.26	2.79	12.24	8.15	6.58	7.02	5.32	16.32	4.08	11.87	9.78	14.26	10.91
320 MIN	6.88	8.43	8.91	4.01	2.73	5.85	11.35	4.16	4.46	8.69	7.31	6.92	7.84	5.78	14.46	4.15	12.15	16.07	13.37	11.21
321 MIN	7.09	9.36	11.97	3.92	2.57	5.95	9.78	2.05	4.38	7.75	3.15	6.47	8.15	5.51	14.78	4.64	11.82	13.08	13.74	10.69
322 MIN	6.93	8.12	10.11	1.77	2.47	6.45	10.48	1.31	5.7	8.63	1.83	8.68	7.41	5.53	13.45	4.12	11.37	11.61	13.15	10.97
323 MIN	7.1	8.52	10.22	1.91	2.68	6.81	12.62	3.15	4.81	14.69	2.48	6.68	7.77	6.19	14.34	5.87	11.6	13.05	13.26	10.38
324 MIN	7.42	8.43	10.68	2.1	3.07	8.36	13.14	2.19	5.16	14.14	3.15	4.88	7.31	8.15	13.88	2.58	11.1	10.45	14.57	10.67
325 MIN	6.55	8.98	12.1	2.36	2.26	10.03	11.05	1.69	4.63	13.4	3.5	6.45	8.86	5.14	13.78	4.21	11.41	10.63	14.88	10.04
326 MIN	6.56	10.13	12.3	1.7	3.15	7.02	9.72	-0.04	4.33	11.21	3.55	5.74	8.51	5.52	14.34	3.26	12.18	11.77	14.12	10.94
327 MIN	6.29	10.46	11.49	1.58	3.13	7.61	10.27	2.04	4.53	11.81	4.06	6.63	7.35	4.84	13.83	4.26	14.23	11.34	14.19	9.87
328 MIN	7.07	7.28	11.43	1.87	3.25	9.75	12.77	2.29	6.12	9.24	6.51	7.58	6.68	4.89	15.78	3.59	16	10.86	15.98	9.93
329 MIN	8.13	7.08	11.05	0.96	4.12	7.63	17.67	2.15	4.44	10.23	6.54	8.79	7.82	5.16	14.14	4.82	14.2	11.43	15.09	10.52
330 MIN	9.31	7.92	10.7	0.86	3.26	7.72	9.4	2.24	4.22	7.82	7.85	8.25	6.49	5.3	14.07	4.37	13.1	9.39		12.42
331 MIN	7.25	7.74	10.87	0.65	3.35	7.58	9.94	2.47	4.28	9.83	7.85	11.24	8.89	6.36	22.24	3.22	12.99	9.93		13.26
332 MIN	7.39	7.56	12.24	1.06	3.7	9.38	11.86	3.61	4.6	11.61	7.52	8.64	9.42	5.01	18.02	4.95	14.26	10.82		9.08
333 MIN	7.72	6.25	16.81	1.15	4.18	7.84	9.9	0.31	4.44	12	6.65	8.37	8.84	5.94	18.69	2.64	12.79	12.47	13.94	9.67
334 MIN	8.2	7.08	13.88	1.17	3.56	10.13	11.29	1.32	4.64	18.13	7.35	8.77	8.55	5.91	16.35	8.74	14.59	9.51	14.26	8.93
335 MIN	7.37	7.22	7.05	1.08	2.67	7.94	10.85	1.79	4.45	11.69	5.46	11.16	9.59	6.46	16.13	2.77	11.87	9.46	14.38	9.17
336 MIN	7.64	7.06	10.04	0.63	2.7	7.37	10.27	2.02	4.57	11.66	3.72	7.91	10.78	5.69	16.46	5.81	12.25	10.01	13.16	9.24
337 MIN	8.13	9.46	6.45	0.62	2.94	7.99	13.09	2.84	4.91	12.05	3.95	7.09	7.8	5.23	17.71		12.74	8.67	12.42	8.71
338 MIN	8.05	9.18	3.02	1.14	3.27	11.33	16.75	2.47	5.1	8.87	5.71	10.1	7.88	6.4	12.88	5.25	13.59	9.6	12.84	9.05
339 MIN	8.88	11.59	7.66	1.22	3.2	7.92	13.2	2.99	5.29	10.39	6.34	7.91	9.55	4.88	14.69	3.08	14.63	8.43	13.4	8.69
340 MIN	9.89	8.24	5.24	1.17	3.25	8.18	12.02	2.82	4.95	12.78		6.85	9.29	5.16	13.3	5.1	12.45	9.92	15.32	8.92
341 MIN	7.61	8.14	3.62	0.87	4.6	6.79	9.3	2.69	4.78	11.47	7.3	7.02	10	6.05	13.96	6.67	11.67	13.68	17.03	10
342 MIN	7.61	7.11	1.21	1.18	2.92	5.95	9.08	2.82	5.12	12.96	7.85	8.63	9.09	5.78	15.15	5.68	11.47	9.78	19.53	11.84
343 MIN	7.68	7.22	7.04	0.9	3.13	5.8	9.43	2.44	5.11	12.37	5.28	10.43	9.05	4.77	17.53	5.13	11.5	10.67	14.57	10.35
344 MIN	8.43	7.51	3.85	1.07	3.72	7.23	10.24	2.12	4.65	12.85	6.03	8.67	7.01	5.18	17.44	5.13	9.14	11.63	14.79	9.42
345 MIN	7.79	7.8	4.28	-0.72	2.23	7.12	10.48	1.58	4.71	9.3	6.56	7.31	6.88	5.04	17.48	4.94	11.32	17.12	14.95	9.43
346 MIN	9.5	7.82	3.71	1.02	2.36	7.31	10.76	1.16	4.84	12.81	7.45	6.6	6.4	5.01	23.05	3.8	12.54	12.15	14.38	9.47
347 MIN	10.26	7.54	6.18	0.5	2.38	7.81	10.27	4.21	4	10.93	5.01	7.16	6.09	5.15	12.64	4.17	13.05	10.42	14.86	9.51
348 MIN	7.65	7.19	8.35	0.7	2.58	7.76	10.44	2.18	4.36	10.3	5.48	8.78	6.55	5.6	16.57	4.15	13.82	8.95	14.08	9.63
349 MIN	6.62	7.47	9.11	0.57	2.75	10.49	10.01	3.33	4	10.04	5.88	6.68	7.8	7.59	11.58	4.76	12.97	9.83	13.72	10.63
350 MIN	6.65	7.22	7.64	0.2	3.74	8.77	10.91	2.52	4.02	10.67	6.26	7.64	5.94	6.21	11.26	3.94	11.87	8.27	13.45	9.23
351 MIN	11.67	7.41	10.93	0.59	2.56	7.34	9.87	1.92	3.97	8.57	6.22	7.92	9.2	6.27	12.04	3.57	8.16	9.43	12.68	9.19
352 MIN	9.06	8.75	7.44	1.14	2.09	8.18	10.56	1.37	3.92	10.43	8.37	5.94	5.94	6.38	12.95	4.52	7.73	11.91	13.24	9.1
353 MIN	7.73	7.04	10.42	0.86	2.04	7.08	11.05	1.3	4.14	10.13	7.91	7.07	6.23	6.56	13.13	3.81	9.68	7.97	13.39	9.56
354 MIN	7.76	7.44	8.94	0.65	2.73	7.31	11.25	1.85	4.26	7.76	6.69	6.46	5.74	6.67	13.71	4.11	13.39	8.96	13.33	9.58
355 MIN	7.72	7.62	8.62	1.03	1.55	10.21	10.07	1.56	4.03	9.06	6.55	6.64	7.2	7.48	16.22	4.42	11.15	9.43	14.67	9.48
356 MIN	7.1	5.97	8.14	0.56	2.01	8.08	10.17	2.15	4.3	9.42	6.46	7.99	5.66	6.61	16.76	4.77	11.27	14.73	14.32	9.39
357 MIN	7.36	7.18	9	0.43	3.74	8.73	16.5	1.99	3.36	10.99	6.21	8.61	5.8	8.53	14.14	3.77	11.97	10.53	16.57	9.44
358 MIN	4.12	7.57	7.92	1.04	3.82	10.65	16.36	2.01	3.69	10.75	6.22	10.05	5.5	8.42	12.61	5.08	13.82	13.12	16.52	10.3
359 MIN	6.9	8.9	8.82	1.07	4.43	8.85	15.49	2.78	3.51	10.23	5.15	6.44	8.16	5.52	12.21	7.62	11.83	12.44	13.73	9.21
360 MIN	5.2	8.08	9.56	3.7	3.91	10.81	14.08	2.16	3.7	10.22	5.16	6.3	8.3	5.81	12.91	2.31	11.8	12.5	15.33	9.29
361 MIN	5.6	6.84	9.92	2.4	3.82	10.03	10.38	2.62	4.07	5.29	6.09	6.45	6.69	6.22	15.46	2.4	13.09	7.05	15.41	9.65
362 MIN	5.21	6.81	10.24	3.8	4.64	9.46	11.38	0.8	4.06	5.48	5.75	6.21	7.59	6.3	12.85	2.42	13.39	9.11	14.81	10.84
363 MIN	9.46	7.36	10.79	3.53	3.66	13.35	15.23	1.37	4.29	5.5	4.38	4.97	8.21	5.41	13.55	10.25	12.85	9.33	15.56	9.89
364 MIN	6.21	6.93	10.07	6.59	3.33	10.61	12.89	2.87	3.74	5.4	4.79	6.11	7.57	5.83	13.55	2.38	14	9.87	15.47	8.41
365 MIN	5.03	6.58	11.58	1.65	2.63	14.41	11.83	2.86	3.91	6.42	6.31	7.12	8.06	5.53	14.99	9.13	14.36	8.14	16.01	8.36
366 MIN	5.07	8.06	8.43	0.63	2.49	12.04	13.94	2.75	4.38	5.96	6.26	7.76	8.05	6.64	14.28	1.91	13.61	8.17	17.13	8.48
367 MIN	5.89	7.67	8.82	0.73	1.88	6.99	13.32	2.89	4.6	7.55	3.64	8.32	7.72	5.95	13.63	4.78	14.43	7.89	15.55	9.57
368 MIN	5.52	6.36	9.07	1.01	2.27	6.66	13.89	2.27	5.41	7.37	4.49	7.02	6.46	6.49	14.9	2.54	13.66	9.4	15.81	10
369 MIN	6.22	6.01	8.32	1.47	2.53	7.55	11.93	2.81	5.42	7.17	4.55	7.51	5.95	6.07	12.88	4.36	13.15	7.32	15.44	10.95
370 MIN	7.32	6.76	8.73	2.99	2.58	7.12	11.8	2.04	6.84	7.45	4.18	7.48	5.15	5.98	12.48	4.63	13.69	7.98	15.3	12.79
371 MIN	5.32	8.99	8.42	3.79	2.55	9.04	10.67	1.8	4.74	7.45	3.94	6.83	5.42	7.03	12.13	5.16	10.84	8.08	15.09	10.43
372 MIN	5.99	10.14	7.94	2.19	2.63	7.27	10.61	0.75	5.43	7.05	9.28	5.58	6.73	7.03	13.32	5.42	10.65	7.98	16.19	9.42
373 MIN	6.62	8.08	7.69	1.74	1.83	6.49	12.08	1.88	3.9	7.38	6.56	6.46	5.83	9.66	16.21	7.29	12.31	11.26	15.7	9.08
374 MIN	5.4	6.9	9.51	1.79	2.14	9.34	13.77	3.01	4.48	7.91	5.94	6.68	8.09	7.05	12.63	5.67	12.3	10.92	16.56	9.97
375 MIN	6.05	6.1	9.11	2.06	2.02	7.58	8.42	2.49	5.56	8.4	8.52	6.8	6.21	7.93	12.22	5.51	11.13	10.29	18.39	10.06
376 MIN	6.3	12.05	8.75	2.03	2.24	8.84	10.02	3.49	5.15	6.13	8.45	7.43	6.15	9.81	12.15	5.88	11.38	9.47	18.04	9.81
377 MIN	6.98	10.38	6.96	1.91	2.39	9.2	8.9	0.3	5.21	6.44	6.27	6.77	6.41	7.63	12.24	7.67	11.8	8.44	14.97	10.28
378 MIN	8.26	8.02	12.84	2.91	2.62	9.04	9.96	2.01	6.81	8.88	7.72	4.81	5.91	6.22	11.22		10.18	8.05	15.49	9.52
379 MIN	8.86	8.35	8.24	1.7	3.14	6.77	10.03	5.84	6.22	9.38	4.63	6.36	5.99	5.79	11.96	5.14	10.83	8.42	15.54	10.41
380 MIN	5.66	7.04	8.67	2.2	3.38	14.31	10.36	3.08	6.44	7.66	6.43	9.07	6.59	7	11.74	9.18	11.71	8.69	15.89	11.77
381 MIN	8	6.64	6.24	0.2	2.06	8.9	12.69	2.81	5.58	7.75	4.6	7.04	8.24	6.43	13.71	7.75	9.76	8.38	15.97	10.32
382 MIN	7.19	8.07	6.45	1.66	2.46	13.23	9.56	2.72	6.04	7.19	5.53	8.5	6.23	11.91	13.33	4.32	11.55	8.02	16.06	10.87
383 MIN	6.94	6.84	8.49	2.9	2.63	10.06	13.03	3.25	7.32	7.53	7.13	7.63	7.22	10.17	15.16	3.24	10.1	9.22	16.14	15.31
384 MIN	6.33	7.9	5.16	2.87	2.9	9.67	16.27	4.91	6.69	8.92	5.48	7.3	6.19	8.22	15.36	3.06	10.03	12.15	15.17	11.59
385 MIN	7.96	7.05	6.63	1.84	2.99	8.67	10.86	3.72	6.46	6.92	7.99	6.43	6.87	6.53	15.43	3.61	11.95	19.71	15.64	10.18
386 MIN	5.85	6.29	6.06	1.61	3.46	12.57	10.93	2.58	4.6	8.67	5.73	6.94	6.18	6.58	14.38	2.79	12.17	11.86	15.31	9.39
387 MIN	5.29	6.36	5.14	2.11	3.77	10.08	8.49	2.67	4.77	9.19	5.85	8.11	8.74	6.23	13.46	2.97	11.26	10.05	15.49	10.88
388 MIN	4.66	6.09	5.35	0.6	2.86	7.67	9	2.74	4.91	9.91	6.3	7.15	8.08	8.37	14.23	3.25	10.63	8.29	16.06	8.95
389 MIN	5.81	5.65	5.7	3.96	3	8.82	10.56	2.54	4.68	7.66	6.78	6.98	7.62	3.86	12.95	5.29	11.44	10.19	18.38	8.58
390 MIN	4.93	10.45	8.29	2.57	3.22	8.33	9.45	3.34	5.07	7.92	7.07	8.87	6.4	5.09	15.18	6.02	12.74	9.25	17.2	8.65
391 MIN	5.49	6.55	6.17	2.74	3.79	8.78	10.36	5.02	5.08	6.87	7.28	7.32	8.66	5.78	19.4	7.23	12.02	8.85	17.96	8.53
392 MIN	5.6	5.41	4.74	0.4	4.78	9.21	10.71	3.63	5.02	7.07	7	9.01	7.68	6.22	12.89	8.75	14.57	9.09	18.15	8.88
393 MIN	7.03	6.41	5.64	0.54	3.79	8.33	10.33	1.88	5.53	6.89	7.02	9	7.31	6.02	12.5	9.33	10.34	9.65	17.5	9.84
394 MIN	5.36	5.34	6.72	1.23	4.46	8.68	10.59	1.23	5.43	7.25	6.79	10.77	6.27	7.2	12.66	6.87	9.2	10.11	18.3	10.24
395 MIN	6.28	5.7	4.8	0.3	3.91	7.28	10.32	1.06	4.66	7.51	6.49	11.45	5.26	7.28	14.5	7.82	13.12	12.33	18.71	10.65
396 MIN	6.62	5.61	5.04	1.35	3.84	5.62	12.7	0.6	4.4	8.28	6.19	8.48	6.98	7.04	13.93	8.42	13.85	7.88	19.52	11.62
397 MIN	7.21	4.99	4.3	0.91	2.98	5.63	15.44	0.75	5.57	7.95	5.63	9.34	5.34	5.7	13.02	8.38	14.4	8.75	19.94	11.21
398 MIN	9.16	5.84	4.34	1.39	3.16	7.74	15.5	1.63	3.84	7.73	6.33	9.84	6.28	6.56	14.29	6.77	13.35	9.08	17.09	12.02
399 MIN	8.33	7.65	8.95	1.08	3.19	7.54	12.99	2.34	5.91	8	6.35	9.93	8.67	6.83	13.96	7.14	11.75	11.02	16.94	12.98
400 MIN	6.5	6.7	4.68	1.28	3.38	7.69	11.88	1.86	4.83	9.49	5.5	10.71	5.46	7.77	13.54	6.37	13.85	12.85	14.42	12.49
401 MIN	9.65	7.64	4.29	0.76	3.98	7.16	10.69	1.22	4.98	9.06	7.01	11.5	7.27	5.25	13.92	6.48	14.06	10.94	15.89	10.47
402 MIN	5.25	6.76	4.77	0.92	3.52	7.6	9.3	1.6	6.13	8.85	9.12	7.78	8.16	5.42	12.51	6.45	11.12	10.44	18.92	12.12
403 MIN	6.39	5.96	4.99	1.93	3.48	7.37	10.43	1.46	4.72	9.1	6.97	11.14	7.7	4.98	14.21	6.47	12.14	14.86	17.5	12.17
404 MIN	6.11	6.54	5.29	1.76	3.67	7.03	11.88	1.6	4.79	9.35	6.67	7.88	8.83	5.06	18.54	6.48	12.13	13.03	17.42	10.91
405 MIN	7.33	9.05	8.23	1.6	3.88	6.81	12.22	2.89	3.27	10.92	5.42	5.92	11.01	5.38	20.71	5.75	13.89	10.54	19.64	11.57
406 MIN	6.03	7.9	7.33	2.3	3.76	6.83	12.53	1.64	3.02	9	6.28	5.99	6.18	5.28	12.36	5.3	14.31	9.69	14.91	12.11
407 MIN	4.8	6.76	5.66	2.49	3.42	6.86	11.19	2.93	4.21	11.8	5.05	6.51	7.34	5.77	11.78	5.22	14.15	9.07	17.77	11.87
408 MIN	5.92	6.87	6.13	1.7	3.93	6.94	11.2	2.1	5.2	9.86	5.35	6.84	6.62	7.56	13.16	6.04	14.19	9.67	16.53	12.39
409 MIN	4.84	6.29	5.87	1.24	3.65	8.61	11.76	2	5.24	11.06	5.19	7.41	7.51	6.27	11.02	5.96	13.49	13.84	14.37	12.15
410 MIN	5.75	5.95	6.65	1.56	3.63	9.85	11.41	1.95	4.23	9.7	7.28	5.98	7.56	6.62	11.42	7.03	11.09	9.25	14.41	12.08
411 MIN	6.2	6.18	5.68	1.45	4.28	7.85	14.46	2.11	4.52	11.73	5.54	6.32	6.51	5.01	11.57	4.32	10.18	10.12	14.6	11.82
412 MIN	6.94	6.41	5.26	1.39	4.63	7.77	9.58	2.84	3.81	10.64	4.79	7.1	7.34	5.55	10.6	5.98	10.83	10.92	15.32	13.26
413 MIN	11.21	5.44	4.91	1.67	4.44	7.95	13.08	3.72	4.91	8.25	4	7.01	7.96	5.21	12.48	8.83	9.61	11.81	15.59	13.05
414 MIN	8.81	3.94	4.52	1.93	3.69	8.58	12.22	1.78	4.71	8.87	3.18	5.35	6.52	4.78	11.9	6.73	9.05	9.07	16.31	14.13
415 MIN	8.58	5.56	3.77	2.42	4.11	8.92	17.36	1.91	4.65	9.14	4.05	6.76	6.26	4.85	10.83	5.85	11.82	12.94	16.88	11.68
416 MIN	7.58	7.95	2.4	2.06	3.55	10.11	13.85	1.56	3.91	9.24	4.42	8.23	5.9	5.88	12.7	8.49	12.1	15.55	17.15	11.58
417 MIN	7.45	5.87	2.27	1.91	2.96	7.52	13.27	1.81	3.6	8.63	5.64	7.65	6.57	6.36	15.4	9.04	13.29	16.54	15.63	10.84
418 MIN	7	13.47	2.23	1.6	3.33	9.27	9.63	1.92	4.04	9.31	5.48	6.04	6.49	6.53	13.58	8.52	13.64	10.49	14.71	12.26
419 MIN	7.89	11.08	2.61	1.65	3.29	7.59	12.21	2.24	3.91	8.56	5.81	5.79	6.35	7.03	12.89	8.29	13.78	11.48	12.71	11.85
420 MIN	7.37	7.56	4.89	1.96	3.86	7.59	11.03	2.47	3.81	9.5	4.67	6.35	7.12	5.92	9.5	7.16	13.63	12.89	13.11	11.78
421 MIN	6.48	8.65	3.59	1.93	3.15	7.71	12.35	2.75	3.68	9.73	5.63	6.6	10.76	5.18	11.23	6.4	12.12	11.47	14.45	10.89
422 MIN	6.93	6.38	2.83	1.8	3.28	7.53	12.33	1.85	3.3	12.57	5.46	5.99	5.49	5.35	11.64	6.21	12.58	10.35	15.38	14.05
423 MIN	8.01	8.65	3.02	3.56	4.1	9.26	11.06	2.61	3.48	10.3	5.55	8.71	6.66	5.86	11.34	6.09	12.77	12.07	15.96	9.42
424 MIN	8.79	6.88	3.12	2.24	4.91	8.93	12.49	2.86	4.77	10.93	6.16	9.27	6.11	5.88	11.67	6.53	13.02	9.44	20.08	9.41
425 MIN	6.92	5.6	3.46	3.5	4.46	7.44	10.51	2.09	2.75	9.85	6.35	11.49	6.76	5.58	12.74	7.26	14.07	9.83	18.73	8.52
426 MIN	9.9	5.55	3.27	2.39	4.92	7.86	12.31	2.35	4.41	9.04	5.92	9.75	6.34	5.54	15.45	7.21	12.57	9.85	18.09	9.34
427 MIN	6.04	7.19	3.77	2.58	4.74	5.45	10.51	9.05	3.58	8.36	5.52	6.15	8.93	6.03	15.21	6.5	14.74	9.81	19.93	8.73
428 MIN	9.21	8.23	3.41	2.55	4.38	7.81	14.3	4.16	3.78	8.34	5.54	6.5	7.96	7.04	18.06	6.15	14.96	9.76	15.41	10.32
429 MIN	6.53	5.03	3.95	2.82	4.38	9.73	10.06	3.81	3.57	8.82	5.42	6.55	8.29	7.39	13.61	5.3	16.24	12.82	18.82	8.86
430 MIN	6.5	6.79	3.9	3	4.26	8.12	10.31	3.66	3.53	11.38	6.93	8.33	9.75	5.78	11.49	4.84	15.19	9.18	18.17	8.55
431 MIN	6.32	6.96	4.8	3.13	3.87	9.3	10.01	3.95	3.94	9.74	7.46	8	6.74	5.54	12.15	4.34	12.5	9.57	16.62	8.74
432 MIN	6.34	7.35	3	2.09	3.86	7.87	10.4	3.69	4.43	9.86	4.09	10.49	6.67	6.87	19.66	3.81	12.81	11.47	16.76	8.67
433 MIN	7.36	6.96	3.56	0.56	3.95	6.72	10.78	3.72	4.06	9.91	4.29	10.47	6.19	7.13	14.38	8.34	12.86	8.6	16.99	11.17
434 MIN	6.69	11.81	2.21	2.8	4.27	6.26	9.83	5.22	3.81	10.71	4.81	9.09	5.8	6.6	16.96	9.28	10.39	9.06	17.54	11.92
435 MIN	6.71	5.67	2.38	1.76	4.04	8.52	11.69	5.89	3.4	9.62	4.24	11.07	7.23	7.8	12.42	2.25	9.31	9.5	17.05	10.92
436 MIN	7	7.4	2.37	2.5	4.87	8.15	11.21	4.88	2.94	8.84	4.79	11.06	6.62	6.1	17.12	4.03	8.88	12.08	18.27	13.88
437 MIN	6.55	7.89	2.99	3.53	4.23	8.97	11.47	2.82	3.8	8.51	5.02	7.52	6.83	7.57	17.36	3.18	9.59	20.12	17.38	9.22
438 MIN	8.49	7.8	3.55	1.69	3.73	6.36	11.41	3.36	6.31	10.9	4.75	6.1	5.92	8.32	10.84	4.14	10.37	10.19	19.82	9.98
439 MIN	7.62	8.08	3.74	2	3.77	6.88	11.49	3.37	4.32	13.7	5.13	6.88	7.42	7.21	10.99	3.37	11.35	11.91	22.1	10.33
440 MIN	7.89	8.86	4.41	1.55	3.99	7.33	11.33	3.44	3.55	12.69	5.04	6.57	5.54	6	11.21	3.58	12.85	15.61	19.71	10.66
441 MIN	6.78	7.37	4.37	1.98	4.11	7.79	14.18	3.58	3.95	13.16	4.68	6.3	5.88	7.75	12.26	4.15	14.21	11.97	19.7	8.78
442 MIN	7.32	6.21	4.87	2.46	4.47	10.76	10.21	3.11	4.6	17.6	4.3	7.68	5.67	5.62	12.52	3.12	13.77	12.76	19.05	11.72
443 MIN	6.05	6.83	5.01	2.5	3.48	8.19	8.98	3.02	3.97	6.05	5.87	7.56	6.31	6.82	16.19	1.9	15.32	13.22	18.6	9.02
444 MIN	3.21	7.68	4.66	0.82	3.7	7.8	7.3	4.78	4.05	7.44	5.53	7.64	7	7.77	11.43	2.11	14.37	15.54	17.58	8.78
445 MIN	3.68	5.66	5.46	-0.08	3.72	6.91	8.19	3.84	4.64	15.02	6.53	6.62	6.26	9.1	11.93	2.34	11.26	14.77	21.6	9.92
446 MIN	3.69	6	5.32	2.09	3.77	6.94	10.41	4.32	3.99	8	5.6	7.93	9.07	6.55	11.49	1.35	10.87	11.37	17.45	7.81
447 MIN	3.72	6.56	5.59	2.43	3.56	6.15	7.43	4.32	3.95	8.66	4.35	7.5	6.99	5.44	15.37	1.3	10.53	17.41	17.83	8.28
448 MIN	3.86	7.95	7.54	3.15	3.6	7.1	8.7	2.85	4.62	9.75	5.38	11.49	7.09	5.98	13	3.15	10.58	12.52	19.91	8.47
449 MIN	4.58	6.21	9.48	1.27	4.33	7.89	10.2	2.24	4.03	8.67	5.81	9.99	6.46	9.55	13.54	8.47	10.99	10.19	19.44	8.05
450 MIN	4.68	5.76	8.9	2.34	2.59	7.59	7.5	2.34	4.44	12.76	5.52	8.35	6.85	5.04	13.6	1.51	10.92	12.46	18.7	8.32
451 MIN	6.22	6.19	9.62	1.39	2.54	7.95	9.1	2.22	4.66	9.05	5.19	8.75	8.76	5.83	14.36	3.46	11.7	12.28	18.58	10.08
452 MIN	4.22	6.31	8.97	1.62	2.94	5.23	8.48	2.77	3.76	9.72	5.21	8.1	10	6.68	11.83	2.09	12.45	11.06	16.56	9.17
453 MIN	4.51	8.98	5.91	1.14	2.82	7.11	9.06	2.22	5.48	9.21	5.39	6.97	9.97	5.29	11.52	3.45	14.02	20.19	24.85	8.84
454 MIN	4.51	9.43	6.04	1.54	3.15	6.56	10.95	5.62	6	9.99	5.53	8.64	8.61	7.4	11.87	2.8	15.09	14.62	19.85	8.65
455 MIN	4.98	8.95	10.54	3.01	3.3	6.67	12.16	5.03	7.01	10.25	5.56	9.24	8.2	4.74	11.83	2.32	14.15	10.55	19.3	8.79
456 MIN	5.73	8.71	8.31	1.74	3.24	6.84	10.39	3.9	7.22	14.88	5.34	6.72	7.32	4.94	11.95	5.53	12.31	16.06	19.43	9.94
457 MIN	3.29	9.67	8.76	1.05	4.54	7.1	7.49	3.69	7.12	8.02	5.59	7.83	7.23	4.2	11	10.32	14.65	14.67	21.78	9.64
458 MIN	4.24	8.48	8.84	1.56	3.01	6.94	6.79	3.77	7.35	9.57	6.79	6.11	8.44	3.95	14.17	3.87	14.22	13.89	13.89	11.04
459 MIN	3.1	7.51	9.97	1.09	3.09	7.82	9.49	2.18	7.43	10.72	6.07	5.96	7.57	5.83	12.84	3.96	14.29	12.04	20.69
460 MIN	3.48	7.36	8.46	1.31	3.3	8.6	9.94	1.83	8.75	11.08	5.38	6.25	8.99	5.36	11.19	4.16	11.05	9.81	18.76	10.69
461 MIN	4.52	6.67	7.85	1.56	3.67	7.37	11.02	4.46	8.31	7.21	4.41	7.19	11.68	5.53	11.58	5.44	11.67	9.54	20.35	8.19
462 MIN	3.83	8.53	7.15	4.49	3.9	7.31	11.48	0.67	6.92	8.64	4.64	6.44	8.89	8.19	13.44	2.65	12.46	12.03	13.29	8.71
463 MIN	5.62	7.68	6.71	1.52	4.19	6.89	12.35	3.4	3.9	8.23	5.17	4.98	9.01	4.95	13.86	4.38	10.81	8.33	18.81	7.59
464 MIN	4.55	7.51	8.44	1.42	4.26	7.4	13.32	3.1	3.72	11.22	4.78	4.99	6.67	4.98	16.13	4.59	11.37	9.8	18.87	6.55
465 MIN	4.39	11.38	8.81	2.15	4.71	8.41	9.56	2.1	3.52	10.16	5.14	5.8	9.61	6.36	12.59	1.68	11.41	8.51	21.46	7.16
466 MIN	6.54	10.74	6.32	2.47	3.61	8.64	12.02	2.11	3.48	9.92	5.64	8.54	6.26	4.57	13.17		11.42	10.02	18.31	7.47
467 MIN	7.18	9.78	6.7	5.35	3.53	8.9	12.19	2.29	3.47	8.33	5.45	5.81	8.9	4.43	15.63	2.69	13.44	10.69	17.33	8.41
468 MIN	8.56	8.11	6.21	3.03	3.56	10.25	9.75	7.21	3.5	8.48	5.8	9.07	6.36	4.7	12.85	4.07	11.03	10.18	16.39	8.68
469 MIN	8.11	9.01	6.38	2.1	3.77	11.2	11.01	1.24	3.55	7.82	6.36	5.83	6.22	4.95	14.36	3.96	11.99	10.96	17.19	9.04
470 MIN	5.49	7.67	6.99	3.97	4.97	9.04	11.82	3.14	3.64	8.36	8.71	13.1	5.93	7.16	19.63	4.55	12.23	12.94	17.12	9.34
471 MIN	7.2	7.01	6.3	2	3.34	8.59	11.49	2.07	3.89	11.41	9.78	6.15	7.22	5.92	10.67	3.94	12.2	10.81	16.89	8.82
472 MIN	6.89	7.1	6.32	1.29	3.54	10.53	9.96	2.42	4.83	8	4.72	5.87	6.59	4.62	10.36	5.65	13.37	10.5	16.33	9.28
473 MIN	7.94	7.47	6.91	2.4	4.18	8.85	12.86	2.98	4.08	8.09	5.02	8.14	7.69	4.76	12.38	3.15	12.74	10.48	17.09	8.8
474 MIN	5.92	9.41	6.45	2.23	3.59	7.9	14.97	3.04	4.02	11.01	4.59	6.38	6.88	4.54	12.65	5.68	12.64	12.27	18.22	11.35
475 MIN	6.04	9.83	6.51	2.51	3.68	8.32	9.45	3.31	3.28	12.05	5.34	7.24	6.61	5.31	17.35	6.8	10.93	13.56	18.12	8.4
476 MIN	5.29	9.16	8.08	3.11	3.73	10.17	10.25	4.46	3.51	18.24	5.49	6.93	6.41	5.44	14.37	6.35	10.05	9.67	18.62	10.09
477 MIN	5.59	8.81	7.47	2.54	2.73	9.78	9.17	4.09	4.06	12.02	6.9	7.7	6.99	4.76	14.25	5.19	7.82	10.55	17.78	8.38
478 MIN	6.47	7.71	6.85	2.69	3.09	12.46	11.71	3.98	4.3	10.58	4.63	8.41	7.17	4.91	16.77	4.76	20.73	10.77	18.01	7.9
479 MIN	4.6	8.29	7.61	-0.52	3.5	7.74	7.97	3.23	4.56	12.35	4.62	7.51	7.18	5.19	12.3	4.78	12.84	12.3	18.04	9.2
480 MIN	5.36	9.24	6.52	0.44	4.57	9.57	13.36	3.72	4.8	12.05	4.7	8.75	9.53	4.59	14.7	4.37	9.88	7.71	16.53	7.73
481 MIN	5.45	10.31	6.81	2.13	5.15	8.94	11.29	3.46	4.72	12.01	4.87	8.28	9.02	5.28	13.54	4.15	12.92	9.42	17.36	8.2
482 MIN	7.58	6.33	7.4	1.42	5.58	7.28	10.64	3.12	4.89	9.95	9.15	7.72	10.13	8.74	14.57	5.23	11.68	6.69	17.32	9.05
483 MIN	5.49	5.88	6.84	2.63	4.33	11.61	10.35	3.35	4.78	8.78	4.64	8.19	6.49	5.61	14.54	2.94	14.66	7.01	16.51	9.9
484 MIN	7.49	5.82	7.05	1.51	4.44	9.14	13.02	2.61	5.09	7.7	4.64	6.83	5.15	7.46	11.84	2.77	13.93	9.24	17.06	10.48
485 MIN	5.94	6.28	7.37	3.42	4.93	8.31	11.38	2.43	5.43	13.54	4.61	7.18	5.88	5.98	13.71	12.19	15.2	7.23	19.7	10.61
486 MIN	7.57	6.62	7.96	2.29	4.44	9	13.07	2.28	4.58	10.68	4.87	8.68	6.23	6.24	15.39	3.26	15.51	7.24	17.51	10.8
487 MIN	7.32	5.28	8.7	2.59	4.53	10.14	13.31	2.25	4.33	13.5	4.93	7.79	6.42	6.5	12.16	5	14.63	12.01	19.24	11.34
488 MIN	7.49	6.6	6.9	2.66	4.94	9.31	11.29	2.96	3.41	11.12	4.8	7.6	6.19	6.95	16.41	3.06	14.41	9.18	19.11	11.88
489 MIN	5.94	6.42	6.6	2.14	4.59	8.5	11.22	2.89	4.08	8.89	5.52	6.98	7.04	7.67	13.09	3.54	13.61	10.28	16.89	10.45
490 MIN	4.56	5.25	6.05	1.94	4.18	7.13	11.75	2.73	4.97	11.09	6.08	7.46	6.61	7.11	13.31	4.98	13.4	14.21	19.07	10.54
491 MIN	4.59	5.79	5.56	0.81	4.31	7.95	10.31	2.18	4.49	9.92	4.22	9.1	6.28	10.4	11.13	3.31	9.08	8.4	16.74	10.59
492 MIN	4.26	6.69	6.19	1.08	4.36	6.51	13.92	2.78	4.46	13.83	4.96	7.49	8.25	6.34	14.3	1.62	8.65	9.89	18.72	10.26
493 MIN	4.04	4.57	5.01	1.31	4.38	8.6	9.88	2.63	4.49	13.16	6.05	8.08	6.28	7.06	9.49	4.52	8.3	11.32	18.75	10.77
494 MIN	6.88	7.03	6.86	3.91	4.45	7.99	12.26	2.72	5.02	9.72	6.25	8.91	5.41	7.58	12.14	4.74	8.12	14.39	20.64	10.2
495 MIN	4.4	5.82	4.69	1.74	4.71	8.39	9.69	2.74	4.5	10.33	6.63	7.35	5.34	6.48	13.3	5.06	11.34	12.84	20.72	9.37
496 MIN	9	5.47	4.85	2.27	6.22	7.3	10.47	2.74	4.48	7.64	6.47	7.34	5.37	7.03	14.99	4.67	13.15	10.03	18.26	9.92
497 MIN	4.59	6.43	4.33	2.77	7.03	7.88	12.41	2.63	5.53	8.29	7.25	7.35	5.02	6.67	15.14	4.69	10.37	10.93	18.99	9.12
498 MIN	4.88	6.77	5.02	2.09	6.62	8.71	9.73	2.42	5.02	8.6	7.84	6.15	5.4	6.33	17.14	4.43	11.99	8.75	19.25	9.35
499 MIN	4.92	6.91	3.29	1.75	6.54	9.32	19.76	2.83	4.9	8.97	5.07	11.28	6.25	7.71	13.19	4.83	11.72	10.77	18.14	9.58
500 MIN	10.01	7.11	9.95	2.69	7.06	8.16	13.42	3.13	4.76	9.5	4.92	10.51	6.6	7.04	12.52	4.13	12.41	12.94	19.32	10.19
501 MIN	4.73	10.24	7.82	1.88	5.26	8.23	13.13	3.82	6.74	10.09	4.73	11.93	4.9	11.93	13.02	4.4	13	9.05	18.8	15.87
502 MIN	6.43	10.63	7.98	1.48	7.03	8.07	12.93	2.22	5.44	9.88	5.07	10.85	5.51	8.44	13.93	4.58	10.01	11.77	21.92	12.04
503 MIN	7.37	6.87	6.43	1.55	5.75	9.05	11.6	6.8	5.58	10.15	7.55	8.05	5.28	8.19	14.18	4.25	8.47	9.16	20.13	9.48
504 MIN	5.16	9.52	6.46	2.1	6.08	9.27	12.34	1.36	5.69	8.43	6.45	9.92	5.8	7.84	15.18	4.53	6.62	9.9	16.44	9.84
505 MIN	7	5.2	3.91	2.1	6.43	8.58	8.23	2.99	5.35	13.31	5.3	10.29	6.43	9.73	12.58	4.22	7.88	10.13	20.78	9.76
506 MIN	4.31	4.72	3.34	2.15	5.69	7.12	9.28	2.57	9.51	6.4	5.25	8.08	6.12	10.27	12.82	3.81	8.74	10.06	19.51	9.99
507 MIN	6.63	7.02	4.31	2.66	5.05	7.35	14.07	2.41	5.19	6.82	6.37	9.06	5.61	8.63	13.66	3.71	7.72	9.81	22.06	9.39
508 MIN	4.9	6.55	3.27	2.4	5.11	7.17	14.2	3.73	9.13	6.71	5.32	7.02	5.87	7.4	12.88	4.92	9.32	9.8	18.47	9.13
509 MIN	4.91	6.52	4.36	1.61	5.92	6.31	8.81	3.22	5.05	6.33	6.15	6.19	5.97	8.59	14.27	4.67	10.28	10.74	20.68	9.26
510 MIN	4.58	6.52	3.7	0.94	6.71	6.82	8.38	2.13	5.54	5.57	6.31	7.01	6.34	9.27	14.23	5.13	10.19	10.34	21.45	9.76
511 MIN	4.15	6.66	3.76	1.21	5.78	9.91	9.48	1.34	4.92	5.52	6.7	8.28	6.16	11.07	14.85	5.87	10.49	10.43	15.26	10.26
512 MIN	4.64	6.7	3.51	1.4	5.41	6.38	8.19	2.56	4.68	7.04	5.59	7.38	5.16	9.53	11.78	5.01	12.62	10.28	15.84	9.48
513 MIN	4.98	5.94	4.41	1.55	5.92	6.66	11.69	4.22	4.9	5.66	5.48	7.73	6.49	9.72	12.6	4.51	10.8	10.7	17.62	9.07
514 MIN	6.68	7.06	5.11	2.97	5.26	7.31	8.32	2.8	4.59	5.97	5.22	7.68	9.13	8.24	13.05	3.49	11.55	9.37	15.89	8.58
515 MIN	6.36	5.58	5.23	1.77	4.74	7.12	5.9	2.91	4.92	4.87	3.72	7.52	7.21	7.85	13.47	4.28	10.84	12.46	16.76	7.9
516 MIN	8.7	4.09	5.38	1.98	5.28	7.85	6.81	3.2	5.88	7.17	4.52	7.82	12.03	7.16	16.21	4.69	14.23	11.17	17.05	7.64
517 MIN	3.55	4.43	3.19	2.67	4.96	7.68	7.58	3.46	4.89	7.26	4.83	6.77	5.68	7.41	13.98	4.75	13.09	10.73	15.52	8.17
518 MIN	4.29	4.8	2.93	1.22	5.28	7.52	9.37	2.75	4.99	11.17	4.77	8.9	6.71	7.48	13.99	4.01	12.72	8.92	14.95	7.4
519 MIN	4.13	5.92	3.25	1.53	5.05	7.82	9.31	2.76	4.5	6.67	3.89	8.66	6.99	7.09	14.11	3.74	11.9	10.2	18.48	6.85
520 MIN	3.96	6.63	3.12	2.37	5.51	8.33	9.14	3.6	5.93	5.36	5.02	7.45	7.81	6.12	15.2	3.75	9.11	8.47	17.79	6.84
521 MIN	8.34	6.3	2.67	0.95	5.79	8.36	10.03	1.67	4.85	5.31	5.27	7.72	10.98	7.65	14.63	4.31	9.4	9.11	15.61	7.17
522 MIN	7	6.05	2.88	0.95	6.25	8.55	9.25	3.03	4.96	5.63	5.46	6.97	11.87	6.1	13.72	5.94	14.7	12.1	17.52	7.59
523 MIN	5.57	5.95	3.24	1.69	6.7	8.8	8.47	3.08	4.86	5.37	4.98	11.15	10.77	6.97	14.43	8.25	14.86	8.39	15.51	8.36
524 MIN	5.04	7.3	3.67	2.16	7.14	8.71	9.33	2.81	4.79	5.34	4.84	7.12	11.28	7.64	12.62	8.17	7.57	8.86	17.35	6.55
525 MIN	5.33	7.58	2.55	2.16	7.16	7.35	9.98	1.51	4.57	5.23	4.22	6.49	7.5	4.5	12.29	9.53	7.2	8.52	17.8	7.34
526 MIN	5.67	7.03	3.33	2.91	7.15	6.85	10.36	1.15	4.36	5.08	4.42	5.02	7.62	7.97	12.51	6.63	8.97	17.66	18.82	8.29
527 MIN	6.7	5.89	2.95	1.87	6.81	7.13	11.06	1.38	4.08	8	4.14	5.88	6.69	5.94	11.71	5.89	8.06	11.21	18.39	8.19
528 MIN	6.81	7.04	4.56	1.82	6.39	8.73	15.3	1.38	4.9	6.25	3.87	6.24	7.83	7.08	12.48	6.07	8.05	11.25	18.85	10.61
529 MIN	6.19	5.26	3.64	0.74	7.24	7.96	13.49	1.93	4.18	7.64	3.81	6.65	8.39	9.54	11.93	7.3	8.46	8.95	19.28	20.45
530 MIN	6.62	5.71	2.61	0.94	7.72	8.53	11.54	4.89	4.49	6.72	3.76	6.62	7.79	8.38	12.83	6.45	8.93	9.31	17.57	8.46
531 MIN	6.9	5.03	4.19	2.09	4.11	9.01	11.6	5.02	4.14	8.03	3.59	8.19	8.87	6.66	11.46	6.63	7.66	9.33	19.16	7.02
532 MIN	4.3	5.3	2.65	2.96	1.45	6.62	14.17	5.92	3.48	6.46	4.24	5.67	8.79	6.25	17.17	8.94	7.32	9.78	19.76	7.48
533 MIN	5.44	6.86	2.93	1.7	1.86	7.72	11.13	5.19	3.81	8.88	5.32	6.41	9.13	4.93	16.03	6.58	9.16	10.47	22.03	7.65
534 MIN	5.26	9.32	3.99	0.92	2.13	9.69	10.22	5.67	3.54	5.39	5.44	6.57	9.99	5.57	15.58	5.75	7.25	10.21	17.75	7.65
535 MIN	5.89	7.79	3.76	0.93	3.2	8.97	9.86	2.11	4.35	5.39	4.02	6.77	13.22	6.13	16.1	6.01	7.25	12.19	17.43	8.21
536 MIN	5.34	7.43	3.48	2.1	4.19	6.98	10.01	2.1	4.24	6.42	4.77	6.56	9.61	6.41	14.78	5.78	7.2	8.14	16.89	10.12
537 MIN	7.23	4.81	4.61	2.01	5.55	6.79	10.07	1.35	4.6	6	4.1	7.15	9.39	6.56	15	5.75	8.78	10.93	18.83	12.68
538 MIN	4.76	7.42	4.15	2.26	5.06	7.14	9.93	1.45	5.69	6.8	3.59	11.87	9.06	7.88	13.96	6.96	9.16	19.79	18.27	8.11
539 MIN	8.38	6.71	4.85	2.11	6.31	7.87	9.57	1.75	5.62	6.52	4.21	10.04	9.34	6.15	10.37	9.96	9.18	9.48	17.93	8.08
540 MIN	8.88	10.3	4.69	1.85	7.23	6.84	10.33	2.39	5.96	9.12	6.26	7.11	10.34	5.98	11.06	5.25	9.66	11.65	18.99	8.76
541 MIN	8.89	8.78	5.31	2.51	7.34	7.68	11.08	2.47	5.9	7.7	5.06	8.22	7.85	7.11	13.09	4.17	10.3	10	18.82	8.81
542 MIN	8.86	10.31	5.14	2.14	6.69	9.8	10.89	1.64	6.15	13.52	8.91	8.65		5.91	13.97	4.19	9.82	10.62	18.15	9.47
543 MIN	10.15	12.19	3.91	2.34	5.91	8.74	9.4	1.61	6.34	8.24	9.22	9.72	8.39	5.36	12.98	4.19	9.96	10.54	19	9.42
544 MIN	8.48	5.85	4.05	3.75	7.65	11.83	9.4	1.09	6.18	10.26	10.59	12.29	12.12	5.15	15.87	5.08	9.06	18.96	18.71	9.04
545 MIN	5.8	6.51	4.52	2.22	7.38	6.91	10.9	1.99	7.28	7.9	8.86	8.58	8.42	5.48	14.4	6.52	9.19	10.85	22.91	9.81
546 MIN	6.26	7.12	4.38	2.48	6.07	7.11	12.3	1.17	5.86	6.99	7.99	8.59	9.69	5.51	15.27	4.24	10.18	10.43	19.26	9.73
547 MIN	6.9	5.96	4.63	2.1	5.6	8.74	9.43	2	6	12.34	6.8	11.88	6.6	5.09	14.41	3.82	9.79	11.06	19.07	12.32
548 MIN	6.77	7.92	4.74	0.58	5.63	7.6	9.8	1.58	5.88	12.2	7.98	5.96	7.66	6.16	13.45	3.94	10.4	10.65	23.97	10.63
549 MIN	7.82	8.38	3.91	1.94	5.62	7.01	8.88	2.26	6.08	10.16	4.2	9.05	7.44	4.43	12.6	5.2	11.41	11.04	18.52	10.83
550 MIN	9.07	7.04	4.07	2.08	5.89	7.39	11.38	1.81	6.18	12.64	1.66	9.06	6.9	5.41	13.88	3.65	10.74	14.03	15.4	11.73
551 MIN	7.26	5.99	4.68	2.19	6.04	8.06	15.43	2.15	5.73	16.98	2.32	9.64	6.9	6.42	20.33	4.54	10.02	11.12	14.79	13.77
552 MIN	6.98	9.05	4.47	2.39	5.92	8.04	9.65	2.37	4.51	9.87	3.93	9.1	6.33	6.98	10.5	5.73	10.4	10.85	16.56	14.79
553 MIN	8.7	8.19	5.5	2.3	6.08	11.45	13.73	2.66	4.32	9.95	4.46	9.85	5.5	7.39	10.92	5.08	10.21	10.89	17.88	12.39
554 MIN	7.51	7.08	8.84	2.61	6.38	8.28	11.12	2.03	4.23	9.2	4.76	10.15	5.58	8.1	11.59	5.72	8.62	9.52	17.49	9.77
555 MIN	7.85	7.49	4.56	2.68	6.46	6.35	7.97	2.71	4.38	7.36	5.09	9.83	5.7	8.16	11.22	5.94	8.48	9.8	17.14	10.23
556 MIN	8.06	11.98	5.26	1.76	6.49	10.16	9.15	8.27	4.77	9.9	5.39	11.65	5.71	8.48	10.78	8.03	8.62	11.66	16.62	10.16
557 MIN	4.83	7.26	4.85	2.05	6.32	11.99	10.4	4.42	4.41	8.42	6.43	7.41	5.79	6.06	11.76	3.15	9.32	14.2	19.46	10.88
558 MIN	4.98	8.33	5.55	1.23	6.31	9.93	10.1	3.48	4.41	9.22	6.1	7.07	6.65	5.74	13.8	3.73	9.63	12.58	14.18	11.23
559 MIN	7.56	7.2		1.43	6.68	9.38	8.82	3.15	4.4	11.51	6.75	7.7	5.82	5.62	11.19	4.25	11.04	17.08	14.76	11.27
560 MIN	5.95	7.46	3.41	1.39	5.21	8.23	8.51	2.53	4.69	9.28	7.12	7.71	5.76	6.26	12.14	4.42	10.67	8.75	15.17	11.69
561 MIN	4.79	9.02	3.58	1.7	5.74	6.55	8.54	2.51	4.35	8.3	6.66	9.44	7.11	9.49	14.46	3.66	11.12	22.15	15.75	12.77
562 MIN	3.67	7.96	2.85	1.35	6.11	7.57	8.98	2.83	5.04	14.29	6.53	7.58	7.62	7.8	15.61	4.63	13.24	10.83	19.52	13.09
563 MIN	4.25	8.23	3.22	1.43	5.04	7.7	10.32	3.02	4.01	12.76	7.2	7.86	7.9	8	15.08	3.87	12.65	13.08	18.34	10.39
564 MIN	4.72	7.77	4.14	1.59	5.37	7.68	13.77	2.99	4.45	10.23	6.53	7.92	7.01	5.56	17.93	4.07	12.25	9.7	16.98	9.88
565 MIN	5.14	8.61	8.05	1.7	5.8	5.28	13.81	2.92	4.54	10.08	7.47	9.09	6.63	5.29	22.53	4.52	10.69	13.06	16.29	10.62
566 MIN	4.75	10.04	9.06	0.94	6.12	6.87	7.89	3.09	4.66	11.54	5.69	8.81	5.72	5.17	20.54	4.5	9.59	12.28	15.67	10.37
567 MIN	5.12	6	6.71	1.37	6.94	7.18	8.68	2.81	4.51	9.8	2.95	9.28	6.03	6.24	15.68	3.72	10.63	10.67	18.51	11.1
568 MIN	7	6.2	8.65	2.03	4.96	7.7	9.09	2.3	4.44	6.85	3.58	8.39	6.41	6.44	13.18	3.33	13.68	15.79	17.65	11
569 MIN	7.47	6.47	8.21	1.91	4.93	7.58	10.11	4.28	5.18	8.8	4.24	8.87	6.37	5.95	15.17		14.93	9.63	16.83	11.38
570 MIN	5.27	10.28	8.34	2.14	5.11	8.76	8.65	1.71	6.05	6.95	4.87	8.76	6.41	6	14.04	3.52	14.17	14.53	17.51	13.26
571 MIN	5	6.51	4.63	2.29	5.37	8.54	10.28	1.72	4.72	8.88	5.04	9.5	7.9	5.43	14.8	4.29	13.37	13.51	19.09	13.77
572 MIN	4.86	6.74	10.29	1.99	5.3	8.76	8.31	2.23	6.05	8.88	5.87	8.91	6.68	5.38	14.21	4.43	13.62	16.28	17.81	13.32
573 MIN	6.82	7.35	9.17	1.88	4.73	8.53	8.47	3.17	4.47	10.87	6.58	10.55	8.67	5.68	12.86	4.38	13.96	17.73	17.72	11.28
574 MIN	4.61	5.43	3.39	1.95	4.64	8.36	8.44	3.79	3.68	13.41	5.09	6.41	6.1	6.55	10.34	5.58	14.75	17.83	26.22	13.18
575 MIN	4.55	4.57	5.73	2.07	6.21	9.1	10.28	3.62	4.19	9.28	4.67	6.66	7.48	6.8	12.81	6.27	13.94	11.65	22.68	10.49
576 MIN	4.69	6.5	9.43	2.49	5.87	9.93	8.17	2.02	4.43	10.15	4.4	6.55	8.15	7.48	13.19	6.43	14.32	10.66	13.45	10.15
577 MIN	5.53	6.21	10.17	2.09	5.9	8.72	8.51	1.9	4.44	9.14	4.95	6.31	5.37	6.97	17.96	6.49	15.37	9.59	13.66	10.6
578 MIN	5.93	8.7	7.62	2.52	5.82	9.36	8.28	2.2	4.55	8.54	4.68	5.99	5.92	5.55	21.66	6.05	14.31	10.21	15.7	11.05
579 MIN	8.32	8.44	7.44	1.08	5.55	9.73	8.5	2.21	4.61	7.01	4.27	6.96	6.59	5.74	13.17	5.5	14.11	9.85	17.28	10.4
580 MIN	4.7	5.68	6.03	1.71	5.49	9.57	9.71	1.74	4.67	7.89	4.72	6.58	7.47	5.97	15.45	5.18	14.3	7.89	16.33	10.87
581 MIN	6.19	5.38	9.34	2.74	5.88	7.6	11.78	2.19	4.09	8.44	5.18	5.44	5.99	6.34	13.75	4.35	10.88	9.09	17.19	11.15
582 MIN	6.53	10.81	11.1	3.24	5.33	8.01	10.3	3.48	4.44	8.57	6.22	6.39	5.91	7.66	12.94	4.21	10.37	9.67	18	10.39
583 MIN	6.53	5.19	8.28	3	5.25	7.96	8.29	1.77	4.14	8.12	6.07	5.71	5.38	5.96	12.48	3.94	11.57	10.86	19.26	10.86
584 MIN	6.59	9.58	8.5	3.62	5.51	9.52	8.47	2.01	6.42	7.99	8.44	5.39	7.08	5.97	16.87	3.74	10.47	11.18	20.45	11.91
585 MIN	7.58	5.24	9.54	4.24	5.18	9	9.92	2.11	4.59	4.73	6.87	6.62	8.95	6.54	12.01	4.02	10.6	10.39	17.55	10.21
586 MIN	4.73	9.41	5.58	3.74	5.15	8.63	8.16	2.58	5.7	7.35	6.07	5.58	11.9	8.14	16.06	4.01	11.43	9.75	18.38	10.31
587 MIN	5.8	10.9	6.21	2.8	5.53	9.43	8.67	2.5	2.46	6.23	7.62	7.14	7.81	6.14	10.81	3.15	10.61	11.57	21.2	10.89
588 MIN	5.16	7.62	4.7	3.98	5.36	8.17	11.32	2.59	4.74	7.95	4.17	7.67	6.82	6.59	12.96	3.21	10.31	9.93	19.03	9.81
589 MIN	6.03	8.51	5.6	3.49	6.01	9	7.66	2.67	4.81	9.36	5.53	9.25	6.92	7.22	12.11	3.6	9.54	8.75	19.41	9.68
590 MIN	6.74	5.38	6.34	4.12	5.83	7.74	7.81	3.23	4.04	6.95	4.73	10.03	7.46	6.58	13.23	2.89	10.85	10.29	16.06	8.43
591 MIN	8.7	6.29	4.82	4.43	4.31	8.13	10.75	3.45	4.38	7.85	4.07	10.26	6.55	6.71	16.28	4.23	8.36	9.56	15.87	8.43
592 MIN	5.83	6.08	5.05	3.9	4.47	9.7	8.72	5.32	4.12	6.73	6.36	10.01	8.04	8.25	13.48	4.3	5.8	9.88	15.68	9.16
593 MIN	5.7	4.62	8.14	2.63	4.98	8.83	9.46	4.48	5.38	9.64	7.78	11.53	5.79	8.24	13.71	4.04	5.93	10.9	16.17	9.16
594 MIN	5	4.97	6.84	3.23	4.79	11.08	9.61	2.91	6.05	9.76	8.27	10.85	18.24	9.18	12.71	3.89	7.38	11.27	18.85	11.1
595 MIN	8.85	5.89	5.78	1.48	5.91	9.58	10.19	3.61	4.77	7.57	7.99	12.45	10.78	8.47	11.28	5.39	7.86	10.75	13.62	9.9
596 MIN	7.66	5.69	5.15	2.38	5.08	8.64	9.73	6.54	5.12	6.58	8.75	12.92	11.1	6.23	13.18	3.06	7.06	10.82	16.27	10.54
597 MIN	7.69	6.36	4.93	1.81	5.34	9.16	11.65	1.33	4.22	6.57	9.93	12.59	10.26	5.85	12.34	4.66	6.56	10.23	17.05	11.33
598 MIN	8.15	6.86	5.15	0.8	5.47	11.13	13.02	-0.24	5.1	6.74	7.67	5.98	9.69	6.21	13.05	3.06	8.22	11.11	20.18	9.29
599 MIN	8.19	5.89	4.71	0.02	4.2	10.56	12.15	2.3	4.69	15.71	9.67	6.32	5.89	6.19	12.4	4.91	7.77	8.87	17.21	12.47
600 MIN	9.26	6.65	4.79	2.26	4.32	9.46	14.01	2.15	4.61	8.15	5.19	5.96	7.05	7.08	15.6	5.15	8.29	9.4	21.9	10.98
601 MIN	10.57	5.74	5.43	3.81	4.32	7.8	12.83	2.51	4.75	8.48	5.61	6.36	7.89	6.07	14.87	5.73	8.82	10.71	17.91	9.82
602 MIN	8.42	5.45	4.22	1.98	4.47	7.84	9.91	2.06	4.53	10.72	5.48	8.14	7.89	6.18	11.13	5.96	8.78	8.86	19.22	9.36
603 MIN	8.69	5.18	4.83	2.67	4.28	7.79	9.68	-0.17	4.67	8.22	5.77	7.39	9.03	6.39	17.46	5.47	8.75	9.9	18.47	8.43
604 MIN	5.73	9.04	4.71	1.87	4.89	8.28	9.79	2.97	5.13	8.18	6.7	8.12	7.06	7.05	16.74	5.57	8.29	8.64	19.76	9.26
605 MIN	8.83	4.63	4.12	2.55	6.5	8.56	8.31	-0.54	3.74	7.83	6.37	8.15	7.51	7.55	16.87	5.45	9.29	11.37	16.97	9.01
606 MIN	4.6	5.24	5.37	2.45	5.21	7.86	15.97	2.26	3.41	8.69	6.81	7.87	8.71	10.98	13.78	5.04	17.09	12.47	19.03	9.88
607 MIN	4.77	5.43	5.43	3.09	5.75	8.48	10.08	3.67	3.49	8.38	6.15	5.51	11.79	7.85	14.8	5.62	18.99	20.44	18.74	9.14
608 MIN	9.82	7.44	9.41	2.59	5.57	10.57	10.35	1.72	4.2	7.84	6.51	5.61	7.87	8.32	22.48	5.89	18.22	10.33	14.8	10.59
609 MIN	8.38	6.91	5.77	2.6	8.35	11.52	12.58	2.3	2.97	7.1	5.84	9.64	9.81	8.47	16.04	6.47	16.08	7.26	14.21	9.49
610 MIN	8.4	7.45	8.74	2.63	7.49	9.07	12.1	2.36	2.79	7.44	6.92	6.38	7.07	10.47	15.95	6.77	15.02	10.02	14.38	10.35
611 MIN	8.43	6.93	4.97	1.82	7.29	9.56	10.09	2.29	3.04	4.62	7.45	5.53	7.32	5.89	13.03	8.2	14.49	13.23	16.7	14.32
612 MIN	8.61	6.4	4.55	1.89	7.3	9.66	11.19	2.92	3.46	5.73	8.67	7.52	9.02	6.43	17.08	7.77	13.59	9.81	18.77	14.11
613 MIN	11.77	5.56	5.45	2.04	6.07	7.76	8.68	3.29	3.66	5.34	8.25	8.29	8.43	6.23	12.31	8.88	11.79	8.22	17.56	7.74
614 MIN	6.99	5.58	5.88	1.92	5.93	12.24	10.73	2.77	3.67	5.65	9.43	8.96	9.13	6.14	15.5	8.52	13.47	10.56	18.45	6.95
615 MIN	8.61	9.15	4.78	1.6	5.64	7.65	7.44	2.71	3.73	5.44	7.49	9.08	9.57	7.56	13.78	7.18	12.86	10.68	18.84	9.68
616 MIN	9.04	2.52	4.84	1.74	7.04	12	11.01	4.12	4.05	6.69	9.09	10.1	9.98	8.38	10.9	7.39	13.38	7.79	18.01	8.62
617 MIN	8.15	8.94	6.18	3.12	6.44	9.73	12.63	3.9	4.3	6.62	8.49	11.33	7.59	6.92	16.76	8.2	12.46	6.19	18.88	8.04
618 MIN	9.06	5.88	7.41	2.58	7	7.86	9.87	2.35	3.86	4.46	7.97	12.15	7.29	5.21	12.11	6.73	14.28	11.43	18.13	8.34
619 MIN	7.48	4.17	9.94	3.03	8.33	9.16	11.41	2.53	6.33	5.85	7.55	8.11	7.94	5.46	11.95	6.95	13.02	9.52	17.41	8.36
620 MIN	7.27	6.68	8.73	2.18	7.78	9.76	6.81	2.7	8.06	5.9	7.97	9.37	10.8	6.83	11.65	5.97	8.47	10.05	18.21	8.62
621 MIN	7.46	2.23	8.42	3.13	8.46	9.27	6.95	2.19	9.31	6.15	6.34	8.15	8.88	6.53	11.65	6.2	8.13	10.25	18.72	12.5
622 MIN	4.69	8.16	7.83	2.36	8.08	9.04	7.74	2.43	9.35	8.11	9.74	5.85	9.58	6.27	14.76	7.54	7.94	9.3	18.92	13.08
623 MIN	5.25	6.61	9.01	2.53	6.98	8.56	12.27	2.21	9.23	6.78	7.4	6.69	10.86	5.26	15.07	7.04	9.42	7.51	17.04	10.58
624 MIN	8.47	6.65	9.56	1.74	6.51	8.19	9.97	2.97	6.85	7.01	7.53	6.78	10.13	4.94	14.81	6.67	10.78	8.57	17.32	10.37
625 MIN	6.95	4.92	4.94	1.93	8.56	9.12	12.22	4.9	4.97	8.03	6.2	8.26	9.04	5.01	15.91	7.82	9	7.46	13.51	10.73
626 MIN	7.7	5.13	3.61	1.46	5.43	9.32	17.48	2.87	4.75	7.39	7.55	10.95	11.1	4.84	14.57	7.33	10.52	8.05	13.15	10.46
627 MIN	7.15	7.29	4.57	2.37	6.17	9.82	14.99	3.05	5.35	6.15	7.39	7.27	6.52	5.75	11.52	9.32	9.29	7.3	13.69	11.29
628 MIN	4.98	5.55	3.45	4.18	5.18	9.8	8.13	1.94	5.25	10.96	8.37	7.13	8.12	5.96	12.86	10.28	8.89	9.01	13	11.42
629 MIN	7.54	5.98	6.03	4.33	5.06	9.15	9.64	3.26	5.31	10.88	8.09	6.79	7.42	5.7	13.47	8.07	12.72	7.52	13.48	10.45
630 MIN	6.54	7.12	6.2	1.98	5.11	10.43	9.22	3.08	6.03	8.73	8.06	6.88	7.73	5.52	14.77	7	13.18	11.32	19.75	10.13
631 MIN	8.35	8.78	8.14	1.08	5.85	11.49	12.42	3.44	5.11	6.5	7.43	8.31	7.22	5.12	11.75	9.31	9.36	9.81	15	8.13
632 MIN	6.34	9.87	3.74	1.87	6.14	10.04	12.59	1.72	6.02	12.08	7.1	8.52	6.36	4.18	16.26	7.96	2.33	11.6	14.79	8.64
633 MIN	8.13	8.37	4.88	3.37	8.07	10.4	9.83	3.99	6.29	9.92	7.59	8.31	7.14	4.37	14	4.87	11.3	6.54	15.45	7.99
634 MIN	6.18	10.03	5.39	4.76	7.31	10.67	10.95	3	5.44	10.61	6.95	8.2	6.77	4.21	11.86	5.58	8.16	6.84	15.26	6.82
635 MIN	6.15	8.59	5.43	4.36	7.62	11.47	9.44	3.1	6.72	7.02	7.22	8.21	7.87	4.4	13.45	9.87	10.53	7.97	14.87	7.37
636 MIN	6.99	10.95	5.61	1.47	6.59	9.82	11.84	3.4	6.97	5.42	9.04	8.44	6.94	4.68	12.88	6.59	11.59	7.04	15.85	7.18
637 MIN	13.01	12.11	5.87	2.4	6.42	10.97	13.62	3.43	5.67	9.45	6.53	7.26	7.45	5.56	14.9	5.93	14.38	11.89	20.39	7.11
638 MIN	5.45	11.9	5.79	2.28	6.14	8.86	12.35	4.05	5.75	10.69	8.01	7.88	8.55	7.01	14.18	4.44	20.73	10.62	14.1	6.89
639 MIN	6.3	8.47	5.7	2.14	6.59	9.09	11.39	4.11	5.75	7.59	4.81	4.48	7.28	4.97	16.23	2.28	11.63	9.03	14.3	6.76
640 MIN	8.43	10.59	6.02	2.27	6	9.84	10.19	4.01	5.76	6.34	3.84	5.76	8.53	4.69	12.78	3.32	12.77	9.77	13.56	6.86
641 MIN	7.09	7.57	7.64	2.67	5.9	7.04	10.23	2.23	5.93	7.6	3.15	6.95	7.04	5.22	13.19	4.84	4.22	10.12	14.17	7.18
642 MIN	10.39	6.91	6.21	3.68	5.61	8.74	9.64	1.83	5.66	8.42	3.67	6.19	7.42	4.66	14.72	5.17	11.29	8.46	14.03	6.43
643 MIN	6.02	6.72	9.5	3.24	6.09	9.14	9.22	2.2	6.3	8.3	6.05	5.59	8.41	4.74	14.87	5.2	11.97	18.27	15.79	6.55
644 MIN	6.63	6.61	6.67	2.88	6.25	11.12	9.46	1.94	5.86	8.51	5.51	7.63	14.78	5.05	10.35	5.45	12.62	8.48	15.14	6.54
645 MIN	6.3	6.91	6.4	2.42	5.91	10.72	10.16	1.72	6.99	9.76	5.26	6.21	9.05	4.25	12.09	5.35	14.63	10.5	15.65	6.31
646 MIN	6.29	6.32	7.61	2.06	5.92	9.83	11.32	2.33	8.83	10.63	4.16	7.11	6.98	4.74	13.03	4.81	15.81	5.79	14.75	6.64
647 MIN	7.08	7.5	8.47	2.56	5.73	7.31	11.56	2.25	5.47	10.82	4.68	8.07	7.17	5.9	13.18	4.44	15.28	8.16	15.05	6.75
648 MIN	7.76	7.27	5.36	-1.71	6.02	9.31	11.5	2.48	5.5	8.87	5.07	8.12	7.14	6.06	17.45	4.22	14.72	10.34	11.9	6.53
649 MIN	5.17	8.5	4.54	3.51	5.67	9.09	9.6	2.41	5.23	6.51	3.95	5.94	7.23	4.31	12.39	4.37	15.96	8.6	12.08	6.46
650 MIN	6.29	6.68	4.14	2.89	6.06	6.22	9.54	2.31	4.43	7.17	4.38	12.63	9.53	4.86	14.02	4.04	13.86	9.2	12.36	7.49
651 MIN	9.35	11.1	4.04	1.7	5.99	7.69	12.04	4.06	4.4	6.58	4.07	10.31	11	4.69	12.91	4.4	15.14	9.19	12.89	6.45
652 MIN	4.75	9.68	5.33	1.36	6.4	8.49	9.62	3.21	4.17	6.19	7.97	8.55	8.04	6.22	16.8	4.29	14.99	9.96	14.09	6.23
653 MIN	5.73	9.04	4.91	1.54	6.01	10.04	12.06	3.69	3.97	6.62	4.1	9.17	11.08	4.59	13.18	6.2	14.32	8.25	13.75	7.65
654 MIN	6.42	7.76	4.84	1.77	6.1	7.28	8.3	4.87	4.18	8.4	4.11	9.28	8.76	5.29	13.98	4.69	12.21	8.79	23.37	7.84
655 MIN	10.55	7.05	5.01	1.54	5.75	9.05	10.43	5.4	4.12	6.91	5.48	10.08	11.29	6.01	14.98	6.43	12.24	8.88	11.25	7.94
656 MIN	9.12	5.87	4.76	1.78	6.7	8.99	12.01	3.13	4.29	10.14	6.35	7.67	7.94	9.03	14.23	5.48	11.58	8.56	11.57	8.24
657 MIN	5.88	7.38	5.89	1.59	6.89	7.74	6.67	1.57	4.12	8.85	7.35	10.93	10.09	6.34	11.6	5.41	9.74	9.58	12.48	6.35
658 MIN	6.08	8.16	4.63	1.92	6.09	8.34	8.61	1.84	4.65	9.18	11.47	10.98	16.83	6.89	11.57	17.22	8.28	9.58	18.17	10.91
659 MIN	4.94	8.06	4.24	2.39	6.03	9.11	9.45	2.34	3.71	12.19	12.44	11.67	15.35	6.57	18.21	4.41	8.99	9.26	16.19	9.14
660 MIN	9.01	8.5	4.51	2.16	6.33	9.92	10.03	1.71	4.05	11.1	8.81	8	11.96	7.52	14.37	4.68	10.97	8	13.94
661 MIN	6.07	7.98	4.29	1.4	7	9.96	11.2	5.46	4.44	8.61	9.61	10.13	11.73	7.13	16.6	4.24	12.19	9.98	13.55	11.22
662 MIN	6.8	11.68	5.27	1.44	6.14	10.13	8.87	4.14	5.46	6.77	7.22	10.52	8.62	7.82	15.27	4.18	14.79	5.35	13.04	12.31
663 MIN	6.02	6.11	6.09	1.39	5.89	8.4	8.18	2.31	3.45	8.32	7.11	13.15	8.31	6.84	17.42	4.45	12.3	8.79	13.19	7.65
664 MIN	6.54	6.47	9.17	1.23	8.17	8.31	7.24	2.09	3.88	6.35	6.8	9.59	8.51	7.27	14.07	4.21	8.64	7.13	13.45	7.63
665 MIN	7.9	7.06	7.83	0.7	6.28	9.12	7.18	2.83	4.12	8.45	6.56	7.72	9.06	8.4	15.75	3.08	9.11	8.21	14.18	7.19
666 MIN	8.35	7.23	5.94	1	7.53	7.57	7.47	3.59	3.8	7.74	4.6	8.27	14.06	6.03	14.47	5.01	9.34	7.4	14.26	9.77
667 MIN	6.9	7.49	3.84	2.23	5.7	6.52	8.1	3.41	5.63	9.73	5.31	7.43	9.9	5.9	15.9	3.48	9.36	7.59	16.88	9.01
668 MIN	8.95	10.03	4.07	2.84	4.98	7.09	7.99	3.3	3.78	7.64	4.85	8.37	10.88	7.79	17.4	3.86	11.33	8.83	14.7	6.95
669 MIN	7.18	11.76	4.33	1.2	5.43	7.6	8.11	3.41	4.35	8.5	5.22	7.77	11.28	11.02	15.85	4.8	11.26	10.2	17.45	7.88
670 MIN	6.3	9.43	4.24	2.18	5.98	7.45	9.08	2.88	4.21	7.82	7.23	8.55	10.03	6.81	17	3.44	10.78	8.71	21.53	9.53
671 MIN	6.92	9.14	4.49	2.25	6.44	7.95	12.5	3.68	3.68	8.62	5.87	8.85	11.87	5.83	19.89	7.27	10.73	12.87	17.73	9.27
672 MIN	7.13	8.82	4.26	2.19	6.5	7.81	8.42	3.88	3.8	7.77	8.58	8.69	8.34	6.5	17.2	4.4	12.23	10.28	13.47	8.11
673 MIN	6.54	8.29	4.54	1.95	6.57	7.89	13.43	3.66	3.95	8.89	7.12	10.1	9.27	7.1	17.68	5.3	12.51	9.88	12.94	9.77
674 MIN	6.39	7.34	3.11	2.06	6.59	6.63	11.65	5.34	4.04	10.7	7.1	8.11	9.99	5.61	14.47	3.62	12.08	9.9	12.73	9.54
675 MIN	8.37	6.83	3.85	2.01	6.35	7.24	7.67	4.59	4	9.47	7.38	4.54	7.96	7.78	14.92	3.66	14.48	9.16	14.1	10.15
676 MIN	9.3	6.82	4.33	2.47	6.35	7.17	6.46	4.53	4.06	8.62	7.49	5.56	7.67	8.14	17.58	3.89	11.04	8.14	14.53	8.19
677 MIN	14.42	6.47	4.08	2.81	6.98	8.38	7.34	4.99	5.12	13.09	7.63	6.06	23.97	8.33	15.85	1.51	12.87	8.93	13.01	8.55
678 MIN	9.19	7.07	3.82	2.46	6.65	10	6.02	4.97	3.56	8.41	7.85	6.38	10.33	9.98	16.44	1.23	11.15	10.64	12.52	7.81
679 MIN	7.75	8.43	3.22	2.98	6.39	9.11	11.29	4.74	4.95	8.1	7.63	9.93	10.82	7.89	21.11	5.38	9.62	13.59	12.81	8.83
680 MIN	9.97	8.17	3.54	1.92	6.35	9.4	7.18	1.33	4.68	7.26	8.4	5.96	9.42	8.99	19.4	3.59	9.34	9.52	12.69	9.42
681 MIN	6.33	8.64	3.68	1.75	6.41	6.05	7.28	0.87	4.83	8.57	9.42	7.11	8.64	8.21	14.88	6.27	8.75	9.32	13.15	8.38
682 MIN	8.66	6.24	3.83	1.87	6.61	8.03	9.99	0.39	5.12	7.27	10.82	7.07	7.57	7.7	12	8.49	11.07	8.46	16.99	7.59
683 MIN	8.5	6.69	4.72	1.97	7.31	6.23	7.23	0.09	6.75	9.43	8.72	7.11	7.85	8.06	13.45	9.89	13.25	6.78	19.46	10.43
684 MIN	10.11	8.88	5.71	1.36	6.61	6.86	7.68	0.31	8.66	7.09	8.9	9.42	8.46	9.21	15.66	7.38	12.43	6.64	15.25	8.2
685 MIN	10.7	5.45	6.21	1.78	6.52	6.7	8.71	0.66	9.06	5.83	10.37	6.32	14.63	8.1	14.74	6.87	12.01	10.3	13.9	11.82
686 MIN	12.52	6.35	4.09	1.89	6.81	6.77	8.56	1.03	9.26	6.53	10.75	5.99	9.9	7.19	14.24	5.94	13.32	11.76	12.81	9.64
687 MIN	9.45	6.7	6.96	2.13	7.31	10.29	7.3	1.73	5.21	8.43	9.94	5.9	9.43	7.81	14.31	6.56	12.78	6.86	12.51	9.24
688 MIN	12.41	7.68	3.98	3.33	7.1	6.7	8.69	1.95	4.76	6.77	8.23	7.13	10.21	9.36	16.58	5.72	7.8	8.78	13.78	8.08
689 MIN	8.5	7.8	3.91	2.81	5.87	6.4	9.56	1.39	5.03	8.15	7.54	6.41	9.82	7.13	12.42	7.49	8.62	13.96	13.7	9.29
690 MIN	7.85	9.35	4.31	1.28	5.94	6.89	10.16	3.56	5.23	6.64	9	10.85	10.27	6.17	14.67	8.8	7.54	9.36	13.93	9.3
691 MIN	11.85	6.22	4.62	1.81	5.74	8.79	9.52	2.53	5.72	9.21	8.22	9.17	11.66	5.31	15.57	6.42	8.17	12.13	13.82	9.35
692 MIN	8.91	5.78	4.45	2.12	6.03	9.83	9.41	2.17	5.57	7.46	7.91	7.96	10.89	4.86	18.28	7.21	6.94	8.5	12.76	9.2
693 MIN	8.97	5.57	4.54	1.53	6.52	7.41	11.5	1.87	5.1	8.68	7.66	8.72	10.5	5.36	16.39	6.56	13.32	8.57	14.16	9.21
694 MIN	8.48	7.47	5.61	2.21	6.45	6.17	13.04	2.31	5.06	9.51	8.06	14.68	11.47	5.7	11.1	6.25	11.46	7.82	17.21	9.05
695 MIN	10.9	6.27	4.71	2.39	6.45	7	10.43	2.59	5.99	12.03	9.43	6.88	11.67	7.33	11.2	5.55	8.32	11.98	17.11	8.97
696 MIN	9.11	5.27	4.69	1.1	7.99	7.33	8.08	3.43	6.29	11.41	11.61	6.31	11.19	6.69	12.69	7.97	7.23	9.06	12.16	8.53
697 MIN	7.13	3.76	3.91	1.3	9.12	7.23	6.24	3.38	7.86	9.49	8.94	7.12	14.31	7.02	13.18	6.14	8.25	6.15	11.93	8.39
698 MIN	6.77	4.3	3.48	1.94	7.98	6.4	7.4	2.62	6.8	7.91	7.21	8.84	13.68	8.18	11.92	5.88	7.1	8.05	19.53	9.07
699 MIN	9.58	6.36	3.74	1.77	7.89	9.65	9.96	0.23	5.42	6.28	6.84	9.65	13.59	6.77	14.32	8.49	9	8.03	12.96	9.72
700 MIN	7.96	7.67	4.11	1.69	7.46	7.26	9.56	1.38	5.26	8.92	6.84	9.93	17.81	8.25	21.51	7.47	10.33	7.14	15.34	8.79
701 MIN	10.28	8.94	3.75	2.26	8.76	7.15	7.9	0.87	6.41	9.42	7.19	9.87	13.79	6.08	11.17	7.21	13.56	7.34	12.5	7.75
702 MIN	7.93	9.28	2.85	1.3	6.81	8.4	8.75	1.77	6.5	7.23	6.97	9.34	15.64	4.38	13.2	7.26	12.66	7.29	11.5	7.11
703 MIN	8.68	7.01	3.24	3.4	6.96	8.59	8.75	2.03	5.95	6.26	8.72	10.57	10.88	5.31	12.53	6.46	9.61	7.02	12.87	7.28
704 MIN	5.59	7.8	3.2	1.39	6.84	9.89	6.29	8.36	5.82	8.44	6.31	12.85	9.75	7.11	14.47	7.09	8.95	7.6	11.29	7.74
705 MIN	10.39	4.69	3.71	2.11	6.75	6.87	7.7	7.43	5.07	8.28	6.19	12.22	11.37	7.62	15.57	4.56	9.11	6.03	12.82	7.39
706 MIN	6.17	4.56	4.5	1.75	6.63	7.16	8.2	7.99	5.6	8.14	6.73	15.61	11.38	6.87	18.07	5.25	7.45	9.34	14.26	7.87
707 MIN	6.23	5.26	4.39	2.18	7.21	7.83	7.94	0.16	5.18	8.35	8.92	10.45	13.7	6.23	17.5	3.35	7.78	7.26	17.32	7.59
708 MIN	6.84	4.93	2.71	1.36	5.99	7.19	8.28	1.11	4.87	7.34	8.65	8.7	14.81	6.72	16.77	4.03	8.13	13.05	13.91	7.28
709 MIN	6.52	4.81	2.81	1.25	6.49	8.19	8.17	3.02	5.01	8.13	7.91	9.94	13.27	6.53	19.18		10.34	11.46	23.36	7.61
710 MIN	6.54	5.2	3.54	2.42	6.51	10.15	7.83	3.14	4.89	8.69	6.67	11.27	11.94	6.89	14.46	3.91	10.76	9.43	18.71	7.56
711 MIN	6.65	4.3	3.48	2.05	6.05	6.9	7.37	3.14	3.84	7.06	5.64	10.39	12.9	6.94	16.47	5.33	9.74	12.69	15.79	8.62
712 MIN	6.13	4.51	3.16	1.76	6.47	8.7	9.12	3.27	5.17	5.73	5.52	8.98	13.66	5.85	13.62	5.56	11.77	12.05	11.91	8.64
713 MIN	6.49	5.11	3.29	2.4	6.48	8.31	6.96	3.76	5.14	5.7	5.42	6.09	11.53	5.56	14.28	5.45	10.88	7.82	11.48	9.52
714 MIN	5.69	5.75	4.28	2.29	6.45	7.06	9.62	2.41	4.43	8.28	8.3	8.74	11.85	6.08	13.55	6.39	11.23	9.43	13.07	8.77
715 MIN	6.2	6.85	4.74	1.11	6.78	6.67	7.66	2.83	4.81	9.45	5.54	5.45	12.54	5.16	14.73	6.18	10.7	9.96	13.55	8.99
716 MIN	5.72	5.61	3.72	3.37	6.44	11.35	7.87	4.55	4.25	5.36	5.19	6.26	11.96	5.48	14.02	6.64	11.53	8.32	11.25	9.72
717 MIN	5.87	6.72	5.38	2.08	6.68	10.23	8.01	2.71	4.74	9.1	5.99	7.65	13.86	6.24	12.29	6.34	8.23	8.9	9.88	8.27
718 MIN	6.93	4.88	4.38	2.17	6.8	7.19	9	4.55	4.23	10.13	6.32	7.95	12.47	6.34	13.66	4.66	11.25	9.07	11.7	8.75
719 MIN	8.53	6.11	3.71	2.42	6.78	8.65	7.41	2.63	4.02	7.96	4.94	10.1	12.54	5.84	13.47	4.86	10.01	13.07	14.09	9.32
720 MIN	8.22	5.73	5.09	2.36	7.31	8.38	7.81	3.1	5.84	6.41	4.44	8.87	11.54	6.19	13.57	4.57	12.19	9.57	11.71	9.28
721 MIN	7.01	7.78	3.9	2.15	6.52	7.92	7.76	3.19	4.19	8.21	5.88	9.55	10.21	8.92	15.75	4.78	11.23	10.05	11.21	10.53
722 MIN	5.85	11.13	5.62	4.75	6.95	10.11	9.26	2.95	3.8	10.02	6.44	8.06	10.01	7.36	18.5	8.01	11.71	9.52	10.9	9.51
723 MIN	6.56	6.76	4.85	1.62	6.83	10.86	9.91	3.14	6.21	10.3	4.32	9.02	12.27	8.47	12.81	6.56	10.45	9.81	11.22	8.78
724 MIN	5.84	9.89	2.3	1.56	7.01	10.11	7.64	3.25	3.64	9.42	3.9	10.96	11.06	5.29	13.01	0.9	10.82	10.9	12.34	9.67
725 MIN	7.14	7.42	2.37	2.29	6.49	12.45	8.1	3.36	4.21	6.22	4.42	8.57	11	9.65	14.02	5.51	10.89	11.53	11.91	8.28
726 MIN	6.5	9.5	2.33	2.04	5.82	10.25	7.15	3.3	5.1	8.85	4.73	8.38	11.4	10.6	12.44	7.47	11.34	10.02	12.74	9.7
727 MIN	5.49	6.25	2.06	2.07	6.54	9.68	7.37	0.36	5.02	5.46	4.95	9.44	11.84	8.47	14.45	0.66	9.97	11.09	13.27	9.5
728 MIN	7.37	4.47	1.74	2.39	5.82	8.97	6.77	2.63	5.79	6.4	4.56	9.51	10.25	7.56	14.48	4.28	10.35	11.44	17.45	12.18
729 MIN	7.91	5.8	1.4	2.72	5.98	7.79	6.99	-0.02	5.66	5.69	4.74	9.47	8.62	8.08	16.02	3.43	10.82	10.99	14.61	12.53
730 MIN	7.23	6.99	3.04	2.01	5.92	8.55	10.33	2.94	4.8	6.16	4.56	9.41	8.97	5.73	20.23	3.85	12.39	12.24	14.45	13.05
731 MIN	5.88	7.43	2.58	1.81	5.9	9.43	9.68	2.14	4.6	9.11	4.61	10.03	10.01	5.44	18.31	4.41	11.51	15.42	14.4	12.77
732 MIN	7.27	5.63	3.52	2.13	5.71	9.59	7.31	2.85	4.62	6.61	6.05	14.27	8.42	7.11	12.14	2.54	12.01	12.31	15.6	12.94
733 MIN	6.51	5.4	3.41	1.3	6.49	10.86	9.47	2.82	4.02	11.8	7.51	7.87	8.83	5.8	12.72	3.76	13.65	10.81	13.12	10.84
734 MIN	7.26	12.14	3.75	2.56	5.74	9.15	7.41	2.76	4.03	7.93	6.24	8.02	8.65	6.94	13.03	4.38	16.66	13.22	14.94	11.1
735 MIN	7.2	8.96	5.61	2.34	6.18	9.01	8.72	2.14	3.98	6.86	7.46	7.99	9.15	7.75	14.18	4.25	10.54	10.22	12.89	8.75
736 MIN	8.83	4.88	3.22	1.93	6.47	7.93	11.39	1.92	3.92	6.47	8.09	8.34	11.2	7.3	13.6	3.77	9	11.72	15.03	7.98
737 MIN	7.47	3.06	3.69	0.91	8.38	10.08	8.57	2.12	4.4	7.1	9.62	9.25	8.54	6.84	14.34	3.36	11.54	15.23	11.13	8.29
738 MIN	6.44	5.2	4	0.71	5.46	10.95	11.6	2.42	4.26	6.38	9.12	17.77	9.31	7.11	15.04	4.52	10.13	15.04	13.31	8.83
739 MIN	7	6.92	4.2	0.91	6.63	9.91	11.23	2.38	3.8	7.17	10.12	7	8.47	6.57	21.65	4.93	10.23	17.95	16.09	7.02
740 MIN	10.07	9	5.02	1.09	6.97	10.87	10.66	2.09	3.61	5.18	9.41	9.08	9.39	6.13	17.89	2.92	9.22	9.73	12.45	7.81
741 MIN	8.75	8.18	3.95	1.07	7.03	7.96	10.44	2.22	3.68	6.04	8.82	7.46	10.62	6.68	16.32	3.18	9.35	11.37	13.09	7.82
742 MIN	9	7.91	4.54	1.58	6.84	8.56	9.82	1.89	3.39	5.53	8.93	6.86	10.71	5.73	16.51	3.13	9.61	8.48	14.88	10.57
743 MIN	8.76	7.97	5.36	1.41	7.29	8.06	7.17	1.42	3.49	6.6	9.99	7.81	10.83	7.42	14.83	2.42	9.61	12.26	11.88	9.39
744 MIN	10.04	7.28	4.67	1.2	6.83	7.98	6.76	1.78	3.63	5.74	8.64	6.42	10.27	4.66	16.86	2.48	9.79	10.84	12.13	10.08
745 MIN	8.36	11.52	5.73	1.02	6.39	7.26	5.38	1.97	4.05	6.24	9.29	8.85	11.13	4.87	26.08	2.03	9.62	13.3	14.66	10.32
746 MIN	9.06	5.46	5.85	1.81	6.87	9.16	6.35	2.3	4.52	8.68	9.3	8.26	10.22	4.97	12.47	2.66	7.55	12.52	16.45	10.32
747 MIN	8.53	5.92	6.38	1.33	8.75	9.07	6.67	1.89	7.02	8.31	10.2	9.34	10.09	5.05	13.87	3.87	9.16	10.88	13.86	10.38
748 MIN	8.97	6.1	5.28	1.47	7.61	8.02	7.12	1.56	6.88	9.81	10.66	7.66	9.74	5.16	15.01	1.49	7.17	14.61	7.97	10.98
749 MIN	8.61	5.77	4.33	3.19	7.17	5.95	5.92	1.31	7.26	12.29	9.81	7.93	10.17	5.61	11.66	2.66	7.84	13.29	7.11	9.87
750 MIN	10.48	7.19	4.9	1.9	6.42	8.15	5.84	1.84	7.33	7.36	11.46	6.2	9.95	5.53	15.53	2.43	9.86	10.81	13.69	10.23
751 MIN	11.49	6.37	5.34	2.01	6.88	8.15	6.39	1.95	7.29	9.01	9.92	7.84	12.99	6.05	13.51	3.32	15.25	11.39	12.22	9.9
752 MIN	9.29	7.48	5.97	1.42	7.18	8.88	5.42	2.02	7.06	8.4	12.3	7.31	10.18	5.48	14.65	2.42	8.78	11.94	12.91	9.62
753 MIN	7.54	7.82	4.43	1.78	7.56	8.46	6.35	1.69	6.95	9.97	11.94	6.93	12.14	7.16	16.37		11.17	12.69	13.26	10.27
754 MIN	7.96	7.55	5.29	1.41	7.55	6.85	6.27	2.04	7.44	5.63	11.2	7.86	10.79	4.65	12.59	1.94	7.45	12.73	13.25	9.65
755 MIN	9.02	8.42	5.65	2.12	7.52	7.3	8.86	12.69	7.42	6.59	9.5	7.24	10.86	4.95	15.23	3.52	10.74	11.93	11.89	11.07
756 MIN	8.42	6.26	6.2	2.21	7.64	7.9	8.04	0.86	6.01	9.16	9.53	7.03	12.21	5.69	12.6	5.44	13.91	9.83	12.15	9.94
757 MIN	8.5	7.43	6.04	1.28	7.65	8.13	5.99	-0.09	5.43	8.88	7.32	6.93	11.73	9.25	16.19	3.94	13.2	10.35	11.26	10.13
758 MIN	8.86	8.13	7.38	1.72	8.13	8.18	7.22	0.59	4.86	8.55	7	6.24	12.46	5.17	15.16	3.28	14.71	16.17	12.8	10.61
759 MIN	11.32	8.81	5.72	1.82	7.9	8.25	7.49	1.37	4.7	10.12	8.13	6.32	10.85	6.44	12.22	4.14	13.3	16.4	10.39	10.89
760 MIN	8.14	9.48	7.2	2.25	7.66	9.17	7.49	2.14	4	8.65	8.96	7.28	9.81	7.48	18.79	2.91	12.66	9.62	11.7	11.87
761 MIN	8.39	9.12	6.27	1.31	8.07	10.18	8.17	1.33	4.7	6.93	9.09	7.13	11.34	6.42	13.56	3.58	11.96	8.36	6.92	12.45
762 MIN	8.13	9.66	3.92	2.02	8.05	5.75	7.79	2.17	4.92	7.89	8.22	7.09	8.35	8.15	16.91	3.63	11.4	12.44	11.78	13.79
763 MIN	8.73	9.77	4.44	1.8	9.38	8.57	8.1	1.54	5.01	5.3	7.21	5.45	8.02	6.88	15.65	4.28	14.7	9.4	10.98	13.35
764 MIN	9.42	9.51	5.17	2.51	7.57	6.63	7.59	1.36	5.18	5.37	4.97	5.96	8.58	7.76	13.81	0.12	13.11	9	11.43	10.64
765 MIN	9.56	9.07	7.35	1.82	7.19	6.88	8.66	1.66	5.32	7.78	6.01	6.8	10.63	7.82	13.11	1.31	15.11	9.86	7.29	10.69
766 MIN	10.61	8.83	5.69	1.49	7.57	6.79	7.26	1.84	4.91	5.8	11.92	5.72	9.78	8.53	13.55	4.82	17.24	9.58	7.64	11.83
767 MIN	5.82	7.95	4.66	1.96	7.76	7.33	8.15	2.21	4.77	6.55	9.3	6.53	8.09	8.36	14.02	3.3	12.54	11.42	8.68	12.73
768 MIN	6.14	6.57	4.47	1.01	7.67	7.78	8.42	1.45	4.79	7.29	7.73	7.37	9.91	10.69	15.8	4.62	11.2	17.54	10.62	10.99
769 MIN	6.78	7.81	9.24	1.71	9.95	7.95	7.68	1.88	4.66	8.3	7.19	7.24	8.12	7.22	15.64	4.38	9.32	10.96	9.29	12.64
770 MIN	7.47	7.98	3.46	1.82	8.55	7.14	7.96	4.49	3.83	6.28	6.88	7.65	7.93	6.11	17.95	3.77	10.22	11.17	12.11	11
771 MIN	7.22	7.1	5.14	2.88	9.86	8.15	7.86	2.94	4.54	7.15	9.1	7.84	9.43	5.72	14.51	5.57	9.53	10.64	12.08	11.19
772 MIN	7.91	5.76	3.93	3.29	7.32	7.75	8.65	1.65	4.12	5.94	8.44	11.8	12.59	7.39	13.49	3.91	11.09	9.93	12.5	10.59
773 MIN	7.94	5.95	1.8	1.66	7.25	7.32	9.87	2.29	5.57	5.71	11.12	10.68	19.36	5.95	13.31	3.26	11.48	9.29	16.78	9.68
774 MIN	7.43	5.81	6.1	2.74	6.9	7.55	8.87	0.87	7.73	8.05	7.91	8.07	11.33	6.05	14	3.83	11.71	11.12	12.57	8.9
775 MIN	9.03	4.1	7.28	1.92	8.96	6.3	10.04	-2.38	7.54	5.7	6.32	9.29	11.53	6.81	12.6	3.65	12.24	10.73	10.94	10.05
776 MIN	10.73	4.8	5.17	2.49	7.9	8.83	14.8	0.29	6.25	6.18	6.12	8.65	10.94	6.16	17.07	3.77	11.01	14.49	10.99	10.31
777 MIN	8.54	4.69	6.23	2.4	8.41	10.23	11.13	0.67	5.81	8.02	7.91	7.58	9.75	8.98	12.01	3.63	12.66	15.58	11.38	14.43
778 MIN	8.36	7.14	5.52	4.75	8.44	5.99	7.2	1.19	6.9	11.85	6.68	7.78	12.57	9.48	13.81	3.91	12.26	13.72	11.7	10.64
779 MIN	7.97	5.14	3.56	5.14	8.28	10.43	7.61	3.8	8.02	8.37	7.26	7.33	12.5	7.4	13.01	2.91	13.29	10.3	13.34	9.73
780 MIN	11.2	5.68	3.31	1.47	7.72	8.24	8.02	3.01	6.76	7.91	6.14	7.5	13.37	8.59	12.49	2.39	10.59	15.21	12.94	7.71
781 MIN	7.56	5.8	3.94	4.75	7.79	7.95	7.61	2.58	6.83	6.27	7.41	7.07	13.2	7.58	11.69	3.72	10.56	9.73	11.98	9.38
782 MIN	10.13	5.4	4.95	3.12	8.46	8.72	7.7	3.19	6.65	6.8	7.15	8.23	12.7	7.47	11.42	3.28	11.44	8.68	12.88	9.31
783 MIN	9.29	5.26	5.46	3.86	7.61	5.93	8.29	3.58	6.95	7.01	8.06	7.28	12.62	7.68	12.55	7.45	10.58	8.76	15.96	7.01
784 MIN	10.33	7.6	6.37	4.18	7.01	5.96	7.33	2.96	6.7	7.97	8.43	8.49	10.58	7.99	11.98	4.28	11.64	11.03	17.54	7.72
785 MIN	10.73	5.17	6.48	2.84	6.38	6.89	11.65	3.16	7.43	7.69	8.36	9.5	9.04	6.78	12.87	5.99	12.45	8.52	10.83	8.07
786 MIN	10.89	6.07	6.82	3.29	6.75	5.6	8	3.71	6.93	8.91	7.92	8.61	13.86	9.24	12.91	7.24	12.89	10.63	9.86	8.13
787 MIN	7.68	6.84	4.88	2.89	7.21	5.97	9.13	3.39	6.1	7.38	8.5	9.64	10.7	5.09	20.51	4.51	13.32	12.2	10.07	9.17
788 MIN	7.64	5.48	6.11	3.68	7.73	6.83	9.44	3.55	5.35	8.53	8.44	10	19.31	4.82	11.91	6.87	12.69	12.94	9.4	8.83
789 MIN	7.33	8.26	6.84	4.53	6.99	6.62	8.48	3.15	5.36	8.93	7.96	7.67	10.74	5.59	14.95	8.25	10.63	10.31	9.69	9.08
790 MIN	7.21	7.16	5.77	3.2	6.72	7.37	8.95	2.57	4.83	7.92	7.76	8.12	10.34	6.17	15.35	1.88	12.03	11.79	8.87	8.29
791 MIN	8.44	5.17	2.97	2.52	7.99	6.92	8.29	6.28	4.59	7.26	8.69	7.84	11.1	5.42	13.42	0.67	11.01	12.88	10.82	8.99
792 MIN	10.9	5.58	3.94	2.23	6.58	7.06	7.83	3.02	4.89	8.43	8.64	8.05	13.2	5.78	14.73	1.21	9.33	13	10.99	8.58
793 MIN	9.51	5.3	7.74	1.38	8.85	7.57	10.5	2.12	4.66	11.15	7.93	8.16	12.53	7.23	14.77	1.46	11.92	10.5	8.82	9.45
794 MIN	8.74	5.57	4.04	1.59	6.94	7.52	11.12	5.57	4.87	7.77	9.61	7.76	9.82	6.79	16.36	1.88	13.54	9.95	8.85	9.8
795 MIN	8.48	5.55	7.47	2.79	8.8	7.73	7.15	3.71	4.75	7.81	10.96	7.87	12.24	7.68	11.81	2.3	13.84	13.57	10.16	8.96
796 MIN	9.27	5.65	2.6	6.6	7.66	6.87	7.78	2.64	5.21	13.27	10.3	7.81	13.63	9.72	14.01	2.72	15.04	8.76	13.21	8.41
797 MIN	9.55	6.62	3.69	9.23	7.55	7.4	6.99	2.99	5.34	12.94	9.2	10.46	10.01	8.31	13.43	2.68	12.09	10.02	11.74	8.44
798 MIN	10.06	5.69	4.53	7.54	8.27	7.07	6.57	3.62	5.68	9.73	8.5	8.06	10.47	11.49	16.27	2.79	8.56	10.41	11.24	8.69
799 MIN	9.37	6.08	4.96	6.52	8.39	7.45	15.37	3.22	5.88	8.78	7.96	7.96	9.96	8.94	13.93	2.93	9.44	10.95	10.69	8.95
800 MIN	9.51	10.32	5.87	6.06	8.37	7.23	10.8	3.66	4.75	7.62	8.33	8.45	10.78	6.65	14.03	2.07	11.09	9.9	11.42	9.46
801 MIN	10.62	8.01	7.33	4.8	6.98	8.93	11.27	5.35	4.83	13.27	8.18	6.55	12.11	8.46	12.39	3.15	9.5	10.62	10.06	8.59
802 MIN	11.93	11.85	5.5	3.82	7.62	6.98	9.81	6.06	4.7	8.63	13.48	5.46	10.37	5.79	12.27		11.81	9.53	11.7	9.17
803 MIN	12.07	12.13	3.81	2.26	7.47	7.72	12.11	2.35	5.21	8.5	10.04	5.82	12.1	6.78	12.65		7.79	9.94	14.88	8.43
804 MIN	10.42	10.47	4.7	1.19	7.37	7.3	8.4	3.26	5.23	8.62	7.47	6.15	7.95	5.9	12.67	4.27	7.73	15.22	10.27	7.5
805 MIN	9.1	8.95	4.05	2.75	8.38	7.41	8.65	3.67	5.21	8.62	8.92	6.18	7.7	11.57	13.95	7.03	7.84	11.97	12.3	8.89
806 MIN	9.79	8.94	4.51	3.9	9.3	9.75	8.22	4.8	5.79	7.75	9.89	6.47	8.06	8.31	16.01	6.7	8.18	9.96	12.47	8.68
807 MIN	9.6	8.38	4.79	3.64	8.43	8.86	10.58	5.23	5.72	7.69	11.6	6.89	7.74	9.58	16.25	6.93	8.22	9.74	10.21	10.09
808 MIN	8.95	9.8	3.67	3.33	9.07	8.42	11.28	4.88	3.38	6.95	9.76	8.26	18.83	8.64	14.35	13	8.79	9.61	10.83	18.94
809 MIN	10.95	8.84	3.73	3.4	7.69	7.87	9.5	8.78	3.21	6.97	8.61	7.74	10.47	9.28	18.56	21.72	8.57	10.06	11.09	8.07
810 MIN	8.58	9.27	3.86	2.63	7.8	8.34	10.88	4.52	6.62	7.05	8.89	5.96	8.94	8.47	12.73	5.18	8.23	9.41	11.02	11.42
811 MIN	9	6.3	2.69	2.13	6.44	10.36	7.53	1.44	6.68	7.68	9.58	8.57	11.41	8.1	13.14	4.32	7.85	12.69	11.66	9.86
812 MIN	14.34	6.12	4.54	1.64	6.87	10.97	7.24	3.53	7.15	6.99	7.78	8.75	13.11	19.51	15.89	5.16	9.56	12.72	12.92	8.5
813 MIN	10.38	5.98	11.07	3.59	7.55	10.3	8.51	1.18	6.63	10.62	10.18	7.68	8.98	10.26	15.47	5.96	8.63	13.27	11.1	8.98
814 MIN	9.57		5.33	3.23	7.87	12.11	7.75	2.21	5.84	12.97	7.31	7.34	9.91	10.58	15.51	3.98	17.67	11.61	11.1	8.55
815 MIN	10.87	4.47	5.88	3.65	7.79	10.77	6.44	3.27	5.71	10.24	7.75	7.69	11.67	12.05	14	4.11	12.08	14.05	14.11	9.44
816 MIN	6.72	4.2	5.16	2.63	8.26	7.77	7.16	2.82	7.21	7.62	7.18	8	8.78	8.49	14.36	4.97	12.79	12.13	11.49	7.73
817 MIN	7.01	6.7	3.44	1.07	7.72	8.16	10.77	3.16	6.93	7.22	7.5	6.87	9.2	7.62	12.94	5.1	11.05	12.26	13.23	7.8
818 MIN	7.04	8.02	4.36	2.19	8.62	7.91	10.5	2.5	5.85	6.37	9.24	7.65	13.1	7.35	11.52	5.76	10.88	10.95	15.18	8.11
819 MIN	7.3	3.45	4.68	3.54	8.06	7.94	10.46	2.92	5.76	7.05	12.16	6.79	11.68	7.76	13.37	3.87	10.47	11.58	10.67	7.47
820 MIN	6.3	3.74	5.53	0.95	7.5	9.63	8.23	3.98	3.7	7.36	11.88	6.13	9.24	6.54	13.74	3.88	11.95	11.35	9.65	7.67
821 MIN	6.71	4.32	6.72	1.94	7.8	10.69	10.3	2.53	6.47	7.9	8.67	5.82	12.36	6.79	15.75	5.55	11.82	11.12	11.11	7.52
822 MIN	6.68	4.6	2.4	1.83	9.91	12.11	9.78	2.1	6.24	7.38	6.26	7.95	8.89	6.75	14.35	8	12.76	12.11	10.99	8.04
823 MIN	8.9	4.02	5.41	1.16	10.24	7.81	9.01	5.34	5.93	7.69	7.14	6.63	10.49	7.28	17.42	9.15	11.7	11.7	11.26	9.67
824 MIN	9.63	3.6	3.18	3.65	10.23	7.25	10.59	0.36	3.37	7.18	6.76	5.75	10.75	11.09	13.57		11.91	10.58	10.93	10.51
825 MIN	8.88	4.27	7.13	3.16	9.92	7.56	10.52	1.94	4.89	7.25	6.91	6.9	12.56	5.85	12.06	6.02	12.23	11.08	14.02	10.97
826 MIN	6.55	4.76	7.5	4.51	8.14	8.56	9.73	2.7	4.18	7.2	7.09	6.44	12.49	5.77	12.82	4.84	12	10.88	13.53	10.55
827 MIN	6.47	4.84	5.92	2.74	8.8	7.74	10.29	4.13	4.43	7.66	8.09	6.16	10.34	5.93	12.43	4.47	10.19	14.88	9.86	12.34
828 MIN	7.3	4.22	1.35	2.38	7.48	7.98	8.1	3.88	5.41	7.21	11.19	6.15	15.6	5.99	13.98	4.47	9.94	9.49	11.79	11.07
829 MIN	6.08	5.51	7.94	-0.5	7.32	8.25	7.49	3.39	5.55	6.94	10.43	6.07	11.36	5.71	15.1	3.51	9.01	9.96	10.64	12.89
830 MIN	7.3	4.97	5.49	-0.78	6.6	12.46	10.39	3.69	5.26	7.79	11.12	5.93	12.23	5.98	16.7	3.58	10.67	9.76	10.33	13.54
831 MIN	7.72	4.3	4.24	-0.43	9.07	8	8.45	8.86	5.19	6.77	10.87	6.61	10.99	5.49	23.4	3.23	11.3	9.55	11.73	13.32
832 MIN	7.07	5.98	8.57	-0.8	6.14	8.51	9.22	0.55	4.91	7.38	10.55	5.93	8.81	5.28	14.52	4.15	10.81	10.98	11.36	13.6
833 MIN	7.32	5.38		0.7	6.38	9.13	6.87	4.05	4.21	7.05	12.9	5.57	11.71	4.65	15.98	4.15	11.8	9.45	11.08	13.6
834 MIN	4.65	4.6	6.82	2.25	6.8	7.86	8.64	1.51	4.65	10.54	10.58	6.2	11.53	5.03	14.07	3.66	19.09	9.8	12.17	12.92
835 MIN	5.41	4.74	2.42	3.18	6.73	8.26	7.59	3.75	5.11	7.18	10.72	6.17	10.49	5.05	13.66	3.58	12.02	9.46	11.18	12.23
836 MIN	5.49	5.41	2.99	2.53	7.06	12.53	6.71	0	5.27	7.37	8.22	6.35	9.61	5.25	13.5	3.84	9.58	9.22	13.24	11.45
837 MIN	6.46	5.02	3.57	2.44	8.1	12.43	8.74	2.2	4.18	7.01	6.7	7.16	9.73	5.25	13.63	3.23	8.92	9.11	15.39	12.16
838 MIN	5.45	5.28	2.95	1.99	7.21	11.03	7.32	3.48		7.25	6.6	6.93	9.77	5.15	13.42	4.94	9.21	9.42	13.04	11.02
839 MIN	6.58	5.49	3	2.21	7.57	11.6	7.89	4.8	4.65	6.89	6.66	9.13	10.28	5.3	13.84	4.58	8.86	8.88	11.63	10.28
840 MIN	8.46	6.07	2.43	3.04	8.96	10.49	7.94	5.82	4.95	7.47	8.06	7.68	10.05	5.78	12.29	7.6	9.22	9.36	10.21	9.75
841 MIN	7.92	5.56	2.71	3.89	8.06	11.84	6.2	5.27	5.15	6.93	4.84	7.48	9.21	6.63	14.42	4.53	11.48	8.77	11.82	9.61
842 MIN	6.93	5.35	2.69	1.86	9.13	12.31	7.37	2.08	5.07	8.09	5.13	6.9	11.37	9.37	14.06	2.96	11.32	10.32	11.39	7.62
843 MIN	5.5	6.96	3.38	1.28	8.36	9.7	7.85	0.66	4.36	6.91	5.23	6.99	8.89	6.19	16.11	2.46	12.05	8.12	11.47	8.36
844 MIN	6.35	5.42	3.67	1.07	8.23	9.99	6.41	1.53	4.52	7.95	5.65	7.7	9.54	6.47	18	4.32	11.16	8.82	11.42	6.61
845 MIN	5.59	5.92	4.09	1.47	9.81	10.31	7.53	1.55	4.86	7.1	6.88	7.17	9.77	5.89	16.21	3.98	25.04	10.29	10.98	6.71
846 MIN	6.75	5.72	3.86	0.95	11.58	9.14	7.31	1.45	4.2	10.01	6.2	7.59	9.27	6.5	17.61	4.13	4.85	7.49	11.2	7.94
847 MIN	7.02	6.34	3.89	1.06	10.05	7.41	7.46	1.05	4.93	9.05	6.66	7.35	10.22	6.97	12.29	4.18	11.14	9.07	10.63	7.63
848 MIN	7.05	5.48	3.58	1.2	7.47	8.12	10.08	0.43	6.07	11.4	8.36	7.29	7.85	6.69	14.09		10.47	8.71	11.67	8.21
849 MIN	7.57	7.84	3.46	1.68	8.66	9.07	6.81	0.3	3.76	6.8	9.22	7.84	8.57	6.28	14.74	5.08	9.03	8.5	13.16	9.78
850 MIN	8.41	8.98	4.63	1.59	8.16	7.65	7.64	1.09	4.7	7.02	5.42	6.18	11.96	6.88	14.25	3.9	16.67	9.61	10.48	10.13
851 MIN	7.19	9.61	9.05	1.82	8.64	6.42	9.64	1.58	5.11	6.91	4.98	6.39	7.75	6.72	13.35	4.15	10.74	9.62	10.97	10.11
852 MIN	7.04	9.98	7.2	2.97	9.55	10.03	11.4	1.92	4.34	6.36	4.87	7.09	11.23	6.98	14.39	4.31	21.36	7.82	10.87	10.66
853 MIN	7.57	12.39	5.35	2.82	9.31	6.37	8.82	1.46	3.13	6.73	5.04	8.29	11.47	7.32	14.01	4.15	11.98	9	11.42	11
854 MIN	9.22	6.8	3.32	3	7.77	7.45	9.14	1.35	4.5	6.46	4.69	9.45	13.03	7.29	12.96	1.96	11.81	9.02	12.33	10.96
855 MIN	11.27	6.54	6.96	3.49	9.7	7.69	8.87	1.4	4.98	6.67	5.41	10.23	13.83	6.25	16.83	3.68	11.55	8.72	14.43	10.48
856 MIN	6.39	8.01	6.06	3.11	7.94	11.71	6.9	1.57	3.29	7.94	6.89	9.81	8.55	8.95	11.84	2.88	10.49	10.15	14.41	10.66
857 MIN	12.66	7	8.77	2.71	7.81	7.36	7.81	2.06	4.42	6.8	8.14	7.56	9.45	12.63	13.52	3.12	8.8	13.01	14.39	10.12
858 MIN	11.72	8.27	5.56	2.6	9.37	7	7.68	1.84	3.88	6.83	7.44	7.56	9.66	7.75	16.5	3.92	10.09	13.43	10.3	11.54
859 MIN	11.85	8.6	4.1	2.97	9.42	8.06	8.21	1.31	3.86	8.17	5.22	8.49	9.79	6.92	20.53	4.14	10.67	7.39	11.21	8.73
860 MIN	8.37	5.47	2.69	3.01	9.17	10.93	9.2	8.73	4.67	9.93	6.07	9.59	10.49	6.51	19.59	4.47	11.62	11.71	10.83	10.79
861 MIN	9.38	6.75	6.06	3.12	7.71	9.43	8.92	10.4	5.09	11.18	6.5	9.8	9.03	12.34	12.98	4.06	8.93	8.96	11.39	8.36
862 MIN	8.33	7.59	5.67	2.23	10.98	8.65	7.57	10.1	3.78	13.32	8.7	9.94	11.57	6.3	14.69	4.67	7.45	7.84	11.97	8.67
863 MIN	9	8.12	1.9	1.62	7.31	7.72	8.23	6.4	7.05	12.61	6.24	10.27	10.03	6.1	12.7	4.35	9.26	9.78	12.27	10.07
864 MIN	8.94	7.61	7.83	0.58	7.07	9.46	8.03	1.98	4.79	11.48	6.05	10.4	10.72	7.32	12.65	9.51	12.65	7.83	14.46	7.29
865 MIN	6.36	7.27	3.34	0.99	7.36	11.66	9.81	2.63	4.63	9.63	6.31	10.28	10.3	7.26	13.25	7.02	20.35	8	10.57	7.22
866 MIN	6.5	7.18	7.09	0.86	7.92	7.99	9.01	1.65	3.5	6.59	7.2	10.7	12.06	8.38	17.83	3.01	10.46	8.49	11.2	7.44
867 MIN	6.68	6.9	11.31	1.14	8.24	6.53	9.31	2.02	4.46	7.33	5.99	9.36	12.04	8.32	15.68	4.6	-0.09	10.12	12.16	7.41
868 MIN	8.72	7.36	5.14	1.08	8.63	10.37	9.54	2.25	4.49	7.15	6.09	7.18	11.93	7.61	16.26	3.71	11.41	8.36	12.01	8.52
869 MIN	9.71	6.18	4.78	1.1	8.34	10.83	9.68	1.42	4.32	7.81	6.3	10.02	10.75	6.51	15.76	4.27	13.91	10.12	11.98	10.15
870 MIN	10.09	10.1	0.96	0.82	8.04	8	10.59	2.59	4.5	7	6.49	6.72	10.93	7.7	13.35	3.37	14.6	8.38	11.54	11.01
871 MIN	11.04	4.43	9.97	1.67	7.78	9.02	7.82	3.17	5.06	8.23	6.23	8.29	10.72	7.06	13.36	9.94	15.94	8.55	11.8	11.13
872 MIN	7.15	6.71	3.48	2.06	7.31	9.26	8.39	4.19	2.74	7.69	7.23	6.53	10.88	6.93	11.93	6	15.44	9.09	13.71	11.91
873 MIN	8.33	12.94	4	2.43	8.9	9.35	8.65	3.39	4.04	7.84	6.97	7	10.67	9.87	13.97	4.27	16.25	8.81	13.74	12.7
874 MIN	7.49	9.04	4.76	5.53	8.2	8.69	11.28	2.75	4.7	7.92	7.19	8.66	9.72	7.38	13.76	4.42	16.35	9.36	12.63	13.63
875 MIN	8.44	6.44	4.25	1.13	7.44	9.14	7.81	3.23	4.65	8.2	6.37	7.82	8.48	8.66	14.1	3.59	14.7	11.32	14.01	12.24
876 MIN	7.33	7.19	4.82	1.33	8.09	8.7	8.76	4.29	4.98	6.86	6.87	8	9.98	8.23	17.2		15.54	13.6	12.73	11.29
877 MIN	7.18	10.93	4.87	1.73	11.56	7.3	9.87	7.17	3.38	7.39	4.82	10.9	12.09	7.49	14.25	1.44	15.45	7.73	15.6	10.71
878 MIN	7.66	10.76	4.52	2.77	11.84	7.47	7.61	1.52	4.71	7.86	5.09	11.38	8.91	7.8	15.03	5.17	13.8	11.01	11.95	10.14
879 MIN	7.54	10.56	3.49	6.13	12.03	7.74	9.72	0.18	4.69	7.69	11.88	10.9	11.89	6.54	17.18	5.48	10.34	13.12	11.5	9.36
880 MIN	7.23	10.02	3.45	5.93	12.94	6.48	8.98	7.07	4.67	7.62	8.6	10.13	8.49	6.47	23.03		11.83	9.31	17.07	9.63
881 MIN	8.86	7.39	9.39	4.85	11.91	6.64	8.55	2.17	4.31	7.72	6.59	9.49	7.55	6.52	14.76	1.64	12.46	9.37	14.17	9.87
882 MIN	9.62	6.29	8.18	4.9	16.01	8.97	8.34	0.73	4.17	7.37	9.3	8.81	9.78	8.45	12.87	4.64	11.2	9.36	13.99	9.78
883 MIN	9.74	6.73	8.47	5.82	12.08	8.27	8.04	-0.15	5.08	8.31	7.97	8.63	12.58	7.15	12.65	4.19	12.94	9.93	13.81	9.41
884 MIN	8.1	12.59	6.22	8.02	10.39	6.98	8.45	-0.54	4.51	6.94	8.07	8.37	12.01	6.88	14.82	3.64	10.88	14.77	14.98	9.45
885 MIN	6.55	6.66	4.45	0.39	9.01	6.32	9.34	1.23	4.34	7.98	3.69	8.62	10.73	7.6	13.59	3.5	7.26	12.04	13.04	14.46
886 MIN	6.89	8.31	7.79	2.97	9.11	6.01	9.01	2.83	4.21	7.07	4.63	8.25	10.93	7.02	18.16	4.48	7.11	12.06	13.37	11.76
887 MIN	8.06	8.95	1.8	2.47	8.3	5.81	9.69	2.56	5.15	6.68	6.29	7.78	8.24	6.81	18.3	4.09	8.05	8.5	17.02	9.72
888 MIN	9.29	9.19	3.53	1.96	10.04	6.19	11.37	3.22	4.19	7.24	7.43	8.11	8	7.39	15.9	3.77	7.38	8.99	13.01	9.11
889 MIN	5.89	9.02	5.78	1.73	8.17	6.32	7.18	5	3.82	6.69	8.25	8.4	8.91	6.97	15.77	4.53	9.14	9.99	13.55	8.65
890 MIN	6.4	8.46	8.08	1.24	10.14	7.98	8.37	2.26	4.06	8.01	9.66	6.33	7.68	7.42	17.67	4.11	8.44	14.44	14.82	8.6
891 MIN	6.03	8.96	3.86	1.37	8.84	6.57	11.99	4.39	4.49	14.06	11.1	6.27	12.44	7.47	14.49	3.75	8.88	16.16	16.57	9.96
892 MIN	6.37	8.17	1.87	1.58	7.94	7.06	11.66	5.19	4.31	6.16	9.73	7.16	9.83	6.96	14.9	4.18	8.91	9.18	11.28	9.46
893 MIN	5.89	7.92	7.65	2.01	7.99	8.61	11.49	2.92	3.8	6.37	9.8	7.39	10.71	7.26	15.9	3.87	8.61	12.6	10.88	8.45
894 MIN	6.07	6.69	-3.59	2.58	7.86	10.61	8.62	4.04	4.16	5.68	7.95	8.52	11.04	7.43	13.51	3.8	7.81	17.53	11.26	8.35
895 MIN	7.14	7.31	5.69	2.06	9.03	5.8	9.21	3.05	4.01	5.33		8	14.3	7.47	14.85	3.59	7.94	9.15	11.16	8.12
896 MIN	6.94	3.75	3.37	1.94	10.21	6.69	8.86	4.07	4.24	11.49	4.87	8.81	10.64	6.69	15.67	3.99	10.12	9.9	13.8	8.62
897 MIN	7.83	3.73	9.74	3.16	11.03	6.15	8.76	4.7	10.09	6.23	5.53	10.24	14.51	7.62	17.34	3.1	5.95	10.09	12.01	7.17
898 MIN	9.41	4.81	6.1	2.23	8.88	6.28	9.51	4.71	4.09	5.4	6.29	9.5	10.91	10.94	20.39	6.36	9.42	9.98	12.37	7.3
899 MIN	7.88	4.18	5.46	2.91	9.58	6.14	9.83	4.51	3.92	4.99	5.12	10.43	12.24	9.16	19.28	7.73	11.48	10.09	12.41	7.77
900 MIN	6.29	3.76	5.71	3.67	8.09	7.72	9.87	5.02	4.92	6.24	10.67	10.29	9.31	7.04	12.85	8.69	10.93	9.99	11.71	7.36
901 MIN	6.36	3.44	5.97	3.91	9.17	8.95	9	5.18	3.78	5.92	6.69	9.75	9.66	7.27	13.38	10.87	8.7	10.08	14.42	7.02
902 MIN	5.6	3.79	6.38	3.26	8.33	13.13	9.7	5.04	4.2	5.77	6.57	9.96	11.7	7.37	15.43	9.31	6.77	11.65	11.68	9.82
903 MIN	5.09	3.58	7.04	-2.97	7.69	6.17	12.21	4.57	3.9	8.31	6.83	9.79	10.76	7.1	13.76	8.23	8.6	13.68	11.84	11.01
904 MIN	5.41	5.48	4.18		8.25	7.64	8.81	2.83	5.3	5.91	7.19	9.1	8.56	7.67	16.27	9.82	7.77	8.56	12.87	11.1
905 MIN	6.71	5.18	4.56	1.13	7.74	7.92	8.43	2.79	5.15	7.19	7.99	9.29	8.74	7.61	14.17	10.59	7.95	9.6	12.86	10.4
906 MIN	4.81	6.18	5.46	-0.52	7.79	7.49	9.51	3.1	5.63	8	8.13	8.97	10.99	7.71	14.61	13.23	7.84	16.47	16.61	9.99
907 MIN	9.15	4.73	5.84	-1.07	8.38	7.78	8.5	2.5	5.11	8.48	10.3	9.04	10.72	8.77	12.51	9.5	9.04	16.83	12.04	9.59
908 MIN	8.24	5.05	4.06	-0.49	8.7	8.21	9.5	2.19	5.33	5.06	7.66	8.44	10.84	8.6	13.09	7.71	9.11	7.99	11.1	10.52
909 MIN	8.02	7.24	2.75	-0.54	8.64	8.24	14.89	2.89	3.65	6	10.3	8.99	12.78	8.41	20.73	2.81	7.52	8.56	12.42	9.14
910 MIN	10.27	6.26	8.99	-0.2	9.18	12.33	12.24	2.96	4.01	5.88	8.8	9.9		9.03	14.02	2.27	9.93	8.98	13.22	9.69
911 MIN	8.55	5.67	6.21	0.16	9.06	9.8	10.52	1.81	4.12	5.41	9.95	8.72	7.12	10.25	14.9	0.12	11.2	10.33	12.21	11.58
912 MIN	8.06	5.3	5.78	1.4	9.4	5.8	9.47	2.09	4.33	6.25	9.65	7.73	11.29	8.31	11.39		13.47	10.41	20.04	14.24
913 MIN	6.76	6.38	5.1	2.15	9.53	6.41	7.48	3.48	4.38	6.91	10.05	8.15	10.13	7.22	12.51		13.71	10.44	13.56	15.15
914 MIN	6.27	5.21	5.42	2.07	9.31	9.64	8.17	3.17	4.78	7.45	13.97	8.15	13.74	7.05	12.71	0.55	12.29	12.16	12.86	13.45
915 MIN	5.71	4.53	8.12	2.41	9.94	8.74	8.4	2.92	4.58	9.91	6.68	7.74	8.65	7.32	13.21	2.46	10.42	18.27	14.89	14.45
916 MIN	5.21	4.82	6.77	3.47	9.8	7.96	8.21	3	5.16	8.95	6.2	10.06	10.91	7.27	15.21	1.5	10.07	13.5	13.4	15.08
917 MIN	7.04	4.69	4.06	1.66	10.52	7.68	8.52	3.21	3.74	7.49	7.35	8.94	12.44	6.71	19.41	2.07	8.9	8.41	11.24	14.2
918 MIN	6.86	4.94	2.5	1.32	7.8	8.41	8.2	4.08	3.88	8.57	7.13	8.44	8.99	6.97	17.55	2.93	7.8	8.57	10.16	10.67
919 MIN	6.59	6.16	3.93	1.4	7.68	5.65	8.71	4.35	5.28	7.33	7.89	9.17	12.9	8.16	15.2	3.7	8.29	9.67	10.69	10.53
920 MIN	4.65	7.09	4.39	1.43	7.39	6.01	10.49	5.67	5.01	5.45	6.34	13.19	9.57	6.08	13.13	4	7.51	9.04	10.84	9.44
921 MIN	4.09	5.48	4.44	2.69	8.41	6.21	8.61	2.24	4.02	5.96	6.72	15.1	10.69	5.77	14.15	2.21	7.63	9.34	13.86	9.09
922 MIN	4.39	5.48	5.38	1.33	8.67	6.77	8.68	2.78	4.42	7.26	7.18	9.45	9.51	5.63	17.57	3.6	7.49	9.45	12.95	8.29
923 MIN	4.69	7.49	5.25	3.5	6.72	6.59	10.47	1.48	4.27	5.89	12.24	8.99	9.19	5.74	14.25	3.11	14.32	14.81	13.16	8.38
924 MIN	4.66	7.65	5.39	5.47	6.7	6.27	8.43	2.51	3.29	6.7	10.79	7.95	13.86	5.98	15.35	3.79	15.97	10.09	12.72	8.47
925 MIN	6.55	6.48	4.27	8.45	6.84	7.16	11.66	0.94	3.43	6.73	8.82	7.75	10.72	6.4	16.18	4.12	4.82	22.69	11.59	7.7
926 MIN	4.22	5.82	4.97	7.34	7.74	9.25	7.92	3.39	5.56	7.41	5.6	8.98	11.54	5.67	16	6.19	11.08	16.81	11.67	7.64
927 MIN	4.41	4.76	7.59	6.71	7.01	8.85	9.3	2.12	4.16	6.01	8.35	9.62	11.18	5.83	16.33	6.55	24.48	14.78	11.56	7.32
928 MIN	10.81	10.43	8.4	6.19	6.52	10.79	8.49	2.21	4.34	13.15	6.71	9.64	9.23	5.87	15.62	6.45	9.54	7.57	11.26	6.9
929 MIN	7.71	10.12	5.4	5.1	7.35	7.32	14.11	1.41	4.24	11.09	8.43	9.62	9.03	8.02	18.53	9.4	13.15	8.79	10.15	6.92
930 MIN	8.24	9.18	4.88	5.26	6.75	7.91	8.77	4	5.03	7.31	7.15	8.05	12.84	5.53	20.28	10.01	13.65	8.8	10.88	7.65
931 MIN	8.61	8.83	5.18	4.92	6.84	8.33	11.01	3.7	4.26	6.01	7.74	8.84	10.41	5.52	12.87	10.43	9.53	9.36	11.56	6.88
932 MIN	9.48	7.95	5.28	4.35	7.05	7.28	16.01	2.39	3.98	5.84	6.2	8.93	12.29	5.81	13.96	12.94	11.43	7.7	11.36	6.73
933 MIN	9.97	9.02	5.53	5.12	7.18	8.98	13.99	3.7	3.83	7.04	6.22	8.39	10.46	6.17	19.35	12.53	10.9	10.63	13.24	7.9
934 MIN	9.96	7.6	5.71	4.26	6.87	9.32	8.44	1.5	5.43	7.68	8	8.64	10.45	5.43	16.1	4.89	9.71	9.39	14.04	7.01
935 MIN	7.96	8.33	7.92	3.7	7.47	7.97	8.23	0.86	3.73	8.3	9.3	8.16	9.4	5.88	16.27	-0.1	9.02	10.54	10.33	11.14
936 MIN	10.47	5.69	7.35	3.59	7.02	8.63	8.76	2.08	3.3	8.3	7.82	6.93	9.71	5.63	16.5	0.21	11.79	11.58	10.44	7.72
937 MIN	8.12	6.54	4.6	2.56	8.67	8	7.64	2.64	3.29	8.98	9.62	5.86	10.78	5.86	15.9	3.46	12.29	9.42	8.31	8.06
938 MIN	6.63	7.94	7.8	4.54	7.14	8.65	7.64	1.53	3.55	16.87	9.45	7.07	10.92	6.11	13.58	5.44	10.68	12.95	8.87	7.05
939 MIN	6.82	8.05	9.22	1.89	7.85	10.29	8.79	3.8	4.11	8.77	10.08	6.62	11.37	5.84	11.2	5.06	9.13	10.67	9.37	6.79
940 MIN	8.05	9.93	4.96	2.22	8.05	9.12	11.52	0.98	4.43	7.82	7.42	5.71	10.76	5.67	14.24	-0.18	8.98	11.26	10.61	7.22
941 MIN	9.22	7.19	4.99	1.84	9.9	8.36	8.31	4.05	4.72	5.78	5.7	6.4	7.29	5.41	12.02		12.66	11.2	11.63	6.77
942 MIN	4.37	7.49	5.49	2.78	7.44	9.98	12.01	2.71	4.56	7.62	7.85	5.97	13.25	5.23	10.71	5.91	11.88	11.13	12.08	6.74
943 MIN	4.12	5.79	2.58	4.14	7.86	10.24	7.72	1.5	4.64	6.54	5.75	6.52	11.43	8.95	16.16	3.44	13.99	11.06	12.54	6.93
944 MIN	5.82	7.12	3.15	3.91	7.95	13.63	7.85	2.24	4.18	5.13	8.29	6.89	10.81	5.82	21.98	5.08	14.65	11.81	10.42	7.16
945 MIN	4.11	6.77	2.91	4	7.91	8.08	8.33	2.02	3.87	5.63	6.89	6.92	8.72	5.31	13.08	-0.38	9.32	12.4	10.93	6.41
946 MIN	4.16	6.73	2.32	4.31	8.51	11.7	9.11	1.98	4.23	4.29	9.1	7.05	8.05	6.46	14.1	3.16	9.24	10.2	10.29	9.25
947 MIN	5	6.57	3.14	4.37	9.82	9.95	11.3	2.43	4.96	8.99	9.4	5.36	13.68	9.57	15.53	1.4	8.98	10.48	12.28	8.14
948 MIN	5.01	5.63	4.54	4.8	9.63	8.42	12.77	2.23	5.79	9.01	12.62	6.58	10.45	8.27	14.02	5.2	6.44	10.68	16.67	11.86
949 MIN	5.12	6.1	2.4	3.92	7.84	9.35	15.24	2.29	5.66	8.25	12.5	5.18	8.83	7.23	12.74	3.93	8.41	10.64	13.96	14.58
950 MIN	5.86	7.04	2.45	4.79	7.26	11.84	15.9	2.5	5.9	7.69	10.33	7.19	8.85	8.48	13.97	0.39	9.64	11.52	11.07	13.74
951 MIN	4.96	8.18	8.36	3.65	6.89	9.67	13.91	2.48	6.09	8.19	7.91	11.19	10.1	9.62	13.6	7.83	9.93	10.33	11.74	13.31
952 MIN	4.92	9.25	4.88	2.53	7.58	10.6	11.78	2.73	7.87	8.2	6.22	11.27	9.39	7.79	16.48	3.19	10.43	9.85	10.82	12.61
953 MIN	5.07	8.22	0.21	1.02	7.89	8.48	9.34	3.53	6.59	8.37	5.81	6.83	8.7	9.46	15.13	5.57	9.11	10.43	14.7	12.91
954 MIN	4.79	6	3.75	1.32	7.62	9.36	12.43	4.21	6.84	7.95	5.56	7.09	9.17	10.01	16.98	6.07	11.55	12.7	11.19	12.02
955 MIN	5.1	6.01	3.61	3.56	7.83	8.09	13.17	3.64	6.97	8.03	5.51	6.97	11.19	10.87	13.3	4.2	9.11	10.66	10.97	12.52
956 MIN	5.96	6.26	3.49	5.16	8.67	7.83	10.97	2.2	4.83	7.61	9.65	7.07	10.3	12.45	15.55	1.29	11.83	14.14	11.38	10.55
957 MIN	7	7.79	3.7	7.26	8.2	9.67	8.37	2.47	5.17	8.5	6.91	7.31	9.59	14.02	15.65	2.97	11.78	10.05	11.89	10.19
958 MIN	5.47	5.21	3.25	7.78	10.65	8.87	11.25	2.15	4.81	8.93	6.26	7.27	7.95	11.14	14.54	0.15	7.86	10.01	12.86	9.64
959 MIN	4.97	6.12	3.59	8.56	9.01	7.23	11.56	3.39	4.83	7.65	6.28	7.4	9.44	10.12	18.04	3.42	10.19	12.02	13.25	12.07
960 MIN	5.65	5.64	3.49	9.28	8.76	8.25	10.72	3.43	5.44	5.35	5.99	7.45	9.47	9.54	25.61	4.08	12.45	12.58	11.89	9.86
961 MIN	5.34	7.18	3.39	9.25	8.76	6.62	16.05	1.35	5.06	6.55	7.82	8.71	9.55	10.07	18.93	6.91	11.95	12.66	12.05	12.04
962 MIN	5.97	9.77	2.76	7.72	7.91	5.83	12.69	2.64	5.6	6.57	6.54	6.56	10.27	9.78	10.35	4.55	10.27	9.48	16.75	12.34
963 MIN	5.4	10.01	10.92	7.72	7.9	7.13	12.29	5.52	5.14	6.84	5.94	8	8.41	16.57	11.53	4.6	11	9.38	11.6	12.12
964 MIN	5.09	6.3	5.39	6.16	7.36	7.13	16.4	2.45	4.84	5.16	6.91	7.93	7.07	10.16	11.31	5.42	7.65	9.91	13.08	10.12
965 MIN	5.39	6.65	4.16	4.78	7.53	8.36	16.96	4.48	5.4	5.93	7.85	8.06	10.2	12.37	9.85	4.69	8.62	8.84	14.34	12.39
966 MIN	10.86	4.86	2.83	5.44	7.56	7.1	15.4	4.04	4.58	4.15	7.98	7.05	8.02	8.86	11.38	4.79	11.99	8.77	11.38	12.4
967 MIN	6.06	5.52		3.74	7.63	6.95	14.03	3.47	6.52	2.88	8.12	7.36	7.92	7.93	11.67	4.36	13.78	7.84	10.98	9.27
968 MIN	5.96	10.34	3.99	3.82	7.15	8.09	13.15	4.27	4.17	4	8.53	6.73	7.5	7.63	14.35	4.07	16.03	8.63	11.59	9.17
969 MIN	6.52	13.28	5.07	2.77	6.85	7.37	13.44	4.05	4.28	3.79	10.86	6.98	7.96	8.08	29.07	3.95	16.43	8.34	11.96	8.31
970 MIN	7.34	13.94	5.28	4.15	7.46	6.88	11.18	3.78	4.23	3.71	9.72	7.09	7.5	6.95	14.48	4.62	16.85	8.3	11.46	8.64
971 MIN	6.45	12.96	5.24	4.8	7.75	8.03	9.92	3.9	4.63	4.7	10.23	6.57	8.17	9.72	11.19	4.37	15.83	9.22	12.43	9.5
972 MIN	7.93	5.74	4.68	-0.7	7.85	7.86	9.3	3.18	5.22	4.84	9.15	7.19	10.79	6.69	11.04	5.19	17.62	9.81	12.57	7.79
973 MIN	7.77	3.33	7.7	1.24	8.12	7.75	10.95	1.04	6.28	5.48	9.76	7.79	8.02	9.3	16.18	4.27	16.64	10	11.29	9.07
974 MIN	10.46	5.23	4.71	1.54	7.1	7.08	11.41	3.58	7.41	4.65	8.15	7.06	13.67	6.99	22.31	4.03	14.95	10.44	12.89	7.69
975 MIN	6.7	9.8	6.14	1.22	6.8	6.98	11.37	3.96	7.89	6.68	12.11	6.76	10.8	6.19	9.96	5.5	16.24	10.69	10.44	8.42
976 MIN	4.99	5.82	4.88	-0.64	7.1	8.44	11.26	1.83	6.31	9.49	7.37	7.63	10.5	6.54	11.67	4.74	10.63	15.72	11.53	6.8
977 MIN	6.72	6.92	2.06	0.78	8	7.02	10.71	1.38	5.27	5.87	6.52	9.9	10.17	6.36	9.61	3.93	6.87	12.98	11.59	7.16
978 MIN	10	11.66	2.93	0.41	7.24	7.28	11.96	2.97	7.7	7.63	7.63	8.22	9.42	7.15	13.04	2.93	4.71	8.13	12.46	8.09
979 MIN	8.9	9.1	5.19	0.73	7.7	6.57	11.74	4.32	4.69	4.45	7.35	8.46	11.21	6.58	10.89	-0.2	4.48	8.62	10.47	10.51
980 MIN	7.7	10.85	4.05	5	7.14	6.17	11.42	3.71	5.72	6.13	7.88	9.42	12.11	6.78	11.24		4.44	8.55	10.31	7.05
981 MIN	9.65	11.59	4.22	3.45	7.2	6.05	12.43	3.71	4.2	6.58	8.52	10.18	11.62	6.74	11.82	3.81	5.83	9.45	16.02	7.16
982 MIN	7.01	10.92	3.77	2.09	6.99	6.3	11.56	4.15	3.92	6.95	7.67	9.95	11.21	7.2	13.96	2.43	21.46	10.24	16.37	7.24
983 MIN	8.63	10.87	0.58	1.88	8.36	6.18	11.37	1.33	4.01	6.03	8.58	10.69	9.51	6.67	14.72	3.64	5.63	9.72	20.84	7.82
984 MIN	7.82	9.18	4.26	3.69	7.47	5.29	12.61	3.85	4.67	5.03	8.81	7.29	9.3	7.09	12.28	4.34	15.18	10.95	18.48	6.88
985 MIN	7.01	9.97	4.44	5.18	7.59	5.2	12.13	3.34	6.17	5.09	8.33	8.17	5.59	6.51	10.32	4.44	14	13.33	16.46	7.03
986 MIN	7.82	8.5	4.51	3.12	7.73	5.87	11.92	1.28	6.59	4.96	8.1	7.89	9.5	7.66	11.55	4.28	8.55	11.82	15.26	7.56
987 MIN	7.05	4.86	5.12	3.11	7.69	6.36	11.13	3.94	6.85	4.82	8.14	8.47	9.9	10.58	14.12	3.89	6	15.31	9.91	6.45
988 MIN	7.03	4.79	3.43	3.96	7.73	7.47	10.98	3.82	7.31	4.62	7.86	7.43	9.48	8.58	12.09	3.81	6.33	9.32	12	6.67
989 MIN	6.11	6.84	4.03	6.16	8.23	5.61	10.36	2.67	7.42	4.93	8.23	9.21	8.45	8.88	12.13	4.21	9.13	8.58	12.75	7.17
990 MIN	6.82	6.29	4.19	4.18	8.18	5.28	10.47	8.14	7.18	5.2	7.45	7.29	9.77	9.08	9.66	4.2	9.25	9.01	12.03	7.16
991 MIN	7.33	8.59	4.04	2.89	8.65	5.6	10.73	2.99	7.34	6.29	7.38	10.65	9.73	9.42	9.15	4.06	9.16	13.13	12.78	6.97
992 MIN	6.82	5.99	3.19	2.78	9.7	6.07	14.48	1.92	6.49	5.98	7.46	7.74	8.8	10	10.04	4.56	10.09	15.1	12.95	6.93
993 MIN	7.4	4.88	4.1	4.13	8.52	6.1	13.34	1.55	5.52	6.48	9.19	6.48	9.42	12.57	14.53	4.06	8.46	10.67	13.26	6.62
994 MIN	6.43	5.22	4.68	5.62	7.99	5.63	12.74	0.81	5.13	4.95	9.51	7.26	8.99	10.55	11.75	4.2	9.47	10.59	13.3	6.55
995 MIN	6.89	4.85	4.78	-0.45	8.1	6.06	12.72	-0.84	5.57	4.91	11.53	7.37	10.38	13.45	15.64	3.68	11.39	9.32	13.14	8.07
996 MIN	6.87	4.1	4.46	0.43	7.92	6.59	9.09	-0.36	5.09	6.86	8.42	7.64	11.84	8.07	10.1	3.98	10.78	8.43	14.27	6.15
997 MIN	6.37	3.94	5.07	1.64	8	7.24	9.23	-1.35	5.09	7.68	7.98	8.45	7.06	7.9	12.03	4.87	11.21	8.17	9.9	6.94
998 MIN	6.69	7.78	3.51	2.63	8.42	7.18	9.71	-0.66	5.05	6.19	7.46	7.53	7.64	8.93	15.42	4.7	12.82	7.6	10.45	6.77
999 MIN	7.42	8.37	3.1	1.35	12.02	7.82	9.24	-0.78	4.91	6.33	9.88	7.23	7.07	6.21	14.18	4.55	19.71	8.56	12	7.55
1000 MIN	7.42	11.09	3.55	0.2	12.43	7.7	10.55	-1.13	4.85	4.86	10.03	7.65	7.19	6.31	17.66	4.74	22.94	8.33	13.44	6.47
1001 MIN	5.89	8.15	4.16	2.62	13.35	5.44	8.76	0.47	4.82	5.51	9.33	10.28	9.63	7.37	13.43	4.36	13.4	9.87	13.28	6.8
1002 MIN	5.5	6.99	5.47	-1.85	12.74	6.92	10.33	8.33	6.42	5.26	9.18	10.24	10.04	7.3	10.92	4.13	15.06	10.03	10.48	7.11
1003 MIN	7.02	8.76	5.42		11.82	8.16	9.84	3.33	5.99	4.49	9.15	9.3	14.63	6.11	14.19	3.61	14.46	10.44	12.87	7.69
1004 MIN	7.14	9.41	5.17	-3.04	11.71	7.27	10.3	5.87	4.65	4.79	5.94	9.49	10.87	5.75	11.94	3.46	15.6	11.26	10.09	13.82
1005 MIN	8.89	7.53	7.12	1.04	10.6	10.29	10.63	6.3	5.31	4.99	8.36	7.68	13.48	6.3	11.93	3.28	15.42	11.84	12.91	12.91
1006 MIN	10.57	7.23	7.1	0.56	8.88	8.41	12.95	2.34	5.84	4.98	5.29	8.53	7.74	6.18	11.15	3.24	12.75	10.71	11.57	16.78
1007 MIN	7.7	10.33	5.14	3.89	8.4	7.86	11.18	4.04	6.47	4.65	6.9	8.1	7.39	8.09	11.53	3.14	12.64	13.46	13.39	16.87
1008 MIN	7.32	7.66	5.14	1.28	9.13	6.83	12.32	4.03	5.21	4.4	7.57	8.09	8.52	5.36	12.22	3.24	13.79	14.25	11.25	12.79
1009 MIN	6.7	7.33	5.58	-0.69	9.24	6.52	10.4	3.69	5.48	4.7	7.6	9.93	7.88	6.83	13.32	3.97	15.73	10.97	12.49	13.43
1010 MIN	6.84	9.57	4.11	-1.03	8.53	6.56	10.59	4.5	5.15	4.83	11	12.7	8.3	7.48	13.43	5.24	15.07	10.24	15.27	14.71
1011 MIN	7.31	7.13	6.46	2.94	8.42	6.81	10.62	3.37	5.42	5.23	7.29	11.49	8.63	5.55	14.14	5.02	14.25	9.81	12.76	15.11
1012 MIN	6.24	6.97	6	2.56	8.45	6.32	11.12	1.67	4.8	5.49	10.46	9.69	8.96	4.61	10.42	5.29	16.14	10.75	14.87	13
1013 MIN	5.59	7.02	4.53	0.41	9.65	6.52	12.19	2.66	3.51	5.66	8.82	7.96	9.28	5.93	15.77	4.01	14.13	10.68	12.62	12.64
1014 MIN	7.75	6.24	5.6	3.38	8.98	6.83	10.64	0.65	5.11	3.88	7.61	8.22	8.96	5.03	13.8	4.31	11.22	12.18	10.78	11.85
1015 MIN	8.92	5.43	6.55	2.26	9.78	6.78	11.83	3.43	5.57	4.53	7.18	6.93	11.21	5.46	9.36	4.03	14.48	11.94	15.11	13.05
1016 MIN	7.5	5.46	3.92	3.45	10.23	6.51	11.24	3.93	3.46	7.26	6.45	6.66	8.2	7.24	10.17	3.5	18.03	11.37	12.91	9.94
1017 MIN	6.69	4.41	3.43	3.63	9.72	7.05	11.89	2.23	4.79	5.99	6.18	7.74	7.82	6.01	11.56	3.11	11.48	13.32	13.86	8.85
1018 MIN	6.51	6	3.88	2.58	8.91	6	10.34	2.38		6.13	6.18	5.71	7.7	5.11	12.8	3.67	17.07	11.08	12.86	13.08
1019 MIN	9.24	2.57	3.85	3.17	9.05	6.2	11.01	7.21	6.04	7.55	7.37	6.08	8.61	5.5	15.73	0.68	13.07	18.95	13.27	9.36
1020 MIN	6.86	6.74	3.79	3.7	9.27	6.04	11.41	4.26	5.71	6.93	6.92	9.27	7.83	7.01	14.37	4.64	14.38	19.22	9.64	7.07
1021 MIN	5.83	7.01	3.88	2.39	9.33	6.28	12.34	4.53	4.61	7.29	9.27	5.95	8.06	7.21	14.9	3.51	14.09	15.42	11.72	8.13
1022 MIN	3.31	7.14	4.7	1.78	9.54	6.4	10.95	3.99	6.57	5.58	7.78	7.27	11.43	7.43	12.51	2.86	16.52	14.74	11.92	6.7
1023 MIN	5.48	7.58	4.76	1.63	9.36	8.73	10.22	3.95	7.38	5.87	6.72	8.07	12.69	5.59	15.61	3.03	8.67	9.99	12.18	6.5
1024 MIN	4.21	8.06	5.16	1.24	9.74	7.37	11.07	4.63	5.79	7.27	6.48	8.07	10.43	5.99	16.81	2.92	8.57	10.72	11.06	9.76
1025 MIN	4.56	2.75	5.23	0.91	8.73	6.12	13.85	3.92	2.8	2.51	6.41	7.38	7.79	5.94	14.58	4.61	8.25	13.95	11.71	8.81
1026 MIN	5.03	6.55	5.94	1.96	8.86	7.28	13.12	4.17	5.6	2.65	6.36	7.02	7.73	4.96	13.17	3.48	7.98	16.77	12.4	8.51
1027 MIN	4.3	7.39	6.69	-2.44	9.65	6.45	12.21	3.8	3.56	3.59	6.47	7.83	7.51	5.41	11.79	3.24	7.36	10.04	11.77	6.72
1028 MIN	5.84	9.45	7.42	-1.92	10.48	8.42	9.57	3.79	5.48	6.61	6.26	7.31	7.63	7.94	11.17	3.07	7.21	12	11.91	7.25
1029 MIN	4.32	7.03	5.53	1.29	10.7	8.32	8.91	2.74	6.59	4.17	10	9.43	7.67	5.14	11.82	3.56	7.89	11.48	11.34	6.9
1030 MIN	5.64	7.22	4.03	0.65	11.57	8.1	9.24	2.53	5.6	2.76	10.43	7.73	7.86	6.45	11.63	3.34	13.68	11.58	9.3	6.54
1031 MIN	5.06	8.58	4.91	0.32	11.43	8.24	13.05	2.04	5.49	2.9	10.18	9.72	7.21	5.7	12.3	4.41	15.07	13.06	9.12	7.82
1032 MIN	5.58	8.37	4.5	-0.55	9.37	13.6	11.59	2.09	5.45	3.2	9.62	10.05	7.21	7.77	14.37	3.75	15.29	12.29	10.58	7.19
1033 MIN	7.63	8.42	4.85	1.26	10.12	10.9	12.4	1.93	5.16	4.52	9.99	6.17	12.23	5.38	13.33	4.49	14.9	12.97	13.43	6.66
1034 MIN	5.45	7.8	4.74	0.59	10.49	8.24	14.27	2.36	5.25	3.52	10.8	6.77	9.14	6.12	11.51	4.16	14.4	11.44	17.6	8.09
1035 MIN	4.1	5.96	4.51	2.76	8.93	9.84	11.98	1.69	5.25	7.87	11.02	6.68	9.71	8.25	11.44	3.67	14.92	12.46	13.12	8.96
1036 MIN	4.03	5.24	4.99	2.7	9.27	8.54	10.42	2.23	6.44	7.81	14.53	5.38	9.16	6.76	13.27	3.54	15.84	11.22	14.46	11.3
1037 MIN	3.96	5.83	4.56	2.63	9.19	8.27	8.2	2.53	6.73	6.03	9.58	6.3	9.17	5.59	11.84	3.29	14.26	11.49	15.76	10.46
1038 MIN	4.5	6.64	3.92	-0.62	9.76	8.96	6.88	2.45	6.87	5.18	7.88	6.25	8.81	7.67	12	3.69	18.98	12.2	13.81	9.12
1039 MIN	4.75	8.06	4.97	0.62	10.35	4.33	7.39	2.59	6.68	5.68	7.13	5.99	9.09	5.8	11.83	3.76	19.92	12.34	12.83	12.05
1040 MIN	5.53	7.53	4.81	1.3	10.86	8.27	7.68	3.1	6.8	8.34	8.59	5.08	9.18	6.43	17.83	3.32	13.49	12.11	12.59	11.5
1041 MIN	5.75	9.55	4.68	-1.15	11.59	7.57	8.25	1.55	6.7	5.12	5.86	6.03	10.02	5.68	9.98	3.5	11.74	12.39	9.65	12.41
1042 MIN	11.43	8.05	5.44		10.75	5.8	7.72	1.36	6.23	4.93	5.64	6.97	8.25	5.55	17.67	4.3	15.47	10.98	11.02	12.26
1043 MIN	8.56	7.58	10.93	-3.27	10.6	6.37	8.45	1.35	6.41	5.13	6.13	7.43	8.69	6.46	12.3	2.97	16.88	11.94	13.4	12.16
1044 MIN	6.34	7.75	9.24	2.25	11.76	6.82	8.87	1.52	6.57	6.11	6.47	7.25	9.16	8.85	8.32	4	17.38	13.25	12.59	12.27
1045 MIN	5.89	11.58	4.91	1.1	11.51	6.85	7.57	1.61	6.76	6.55	6.53	6.97	10.92	8.25	8.04	3.31	17.84	8.89	12.54	13.02
1046 MIN	4.21	9.79	4.57	4.47	11.24	6.54	8.38	4.04	6.86	5.05	6.91	8.29	8.43	6.57	9.77	3.76	15.79	11.32	12.53	12.58
1047 MIN	4.02	7.5	4.65	4.02	11.38	6.98	8.3	3.54	7.07	4.38	8.27	7.26	8.87	6.84	10.78	0.41	14.21	11.07	13.59	12.36
1048 MIN	4.37	8.07	4.54	3.19	9.39	6.94	9.2	3.45	6.37	5.76	8.97	8.08	7.75	6.81	11.19	0.92	10.24	10.18	11.31	11.82
1049 MIN	4.99	7.5	4.36	2.77	9.83	7.01	11.31	2.59	6.85	7.15	8.58	8.56	7.03	10.72	12.74		5.53	9.68	12.57	10.32
1050 MIN	10.82	7.53	4.09	2.54	8.21	7.36	8.36	2.5	7.32	6.12	8.93	5.61	12.11	8.12	10.12	4.59	5.63	11.6	10.77	8.03
1051 MIN	6.65	6.88	3.17	4.32	7.38	5.99	8.46	3.18	6.91	6.77	9.08	6.56	7.93	7.87	16.03	4.34	5.69	10.88	9.14	7.11
1052 MIN	9.37	8.08	4.34		7.09	10.18	9.05	3.39	6.86	5.32	9.44	7.56	8.78	9.3	15.07	4.19	6.54	10.18	6.6	8.26
1053 MIN	5.09	9.03	4.49	-2.17	7.47	7.22	12.72	5.35	7.3	5.95	9.88	6.73	9.16	7.26	10.93	4.36	6.38	11.48	7.19	8.29
1054 MIN	8.4	4.93	4.69	-0.78	8.16	8.85	9.48	4.71	7.21	4.36	10.69	7.53	10.06	8.07	10.95	4.46	7.46	10.73	7.57	8.32
1055 MIN	8.16	6.87	4.2	0.72	7.26	9.49	11.8	4.82	7.66	5.19	10.82	6.66	8.77	8.86	11.66	3.95	7.09	9.22	7.22	8.7
1056 MIN	5.85	8.5	4.13	1.37	7.65	9.14	13.44	4.12	8.07	6.05	10.98	8.19	8.67	14.97	11.92	4.07	7.89	7.65	8.07	8.14
1057 MIN	8.24	9.57	4.27	6.12	7.54	7.72	12.87	3	5.83	5.26	11.42	5.7	13.64	8.48	12.66	3.99	8.93	8.4	10.45	8.28
1058 MIN	8.49	9.46	3.7	2.93	7.38	9.32	11.75	7.56	4.79	5.33	11.68	6.13	10.62	7.47	10.83	3.41	12.01	10.27	8.73	8.8
1059 MIN	8.21	9.15	4.12	2.69	7.21	7.48	8.75	6.07	4.98	4.47	10.71	10.06	9.17	8.55	10.63	4.34	10.14	8.99	8.06	8.66
1060 MIN	8.43	7.53	4.13	1.6	7.53	6.57	9.09	10.61	4.9	5.14	10.6	6.62	8.87	8.59	8.86	4.47	10.14	9.04	8.07	9.64
1061 MIN	8.39	7.02	4.43	1.61	7.87	7.25	9.6	10.98	5.47	5.13	11.56	7.27	8.58	9.33	10.71	4.77	10.01	9.63	8.19	11.32
1062 MIN	8.13	7.81	4.31	1.28	7.26	7.26	10.43	10.97	5.89	5.1	10.39	6.94	9.45	5.64	12.81	5.46	9.71	9.56	11.6	8.57
1063 MIN	8.01	6.27	6.58	1.33	7.75	7.08	9.28	9.75	5.73	4.74	10.74	7.35	9.78	6.05	11.01	5.28	9.46	9.49	13.75	7.65
1064 MIN	8.32	5.96	4.64	1.94	8.07	6.95	11.08	7	6.37	5.33	10.14	6.55	8.85		13.04	5.67	10.91	10.24	11.83	7.78
1065 MIN	10.44	5.85	4.41	3.04	7.94	7.16	9.19	2.63	4.87	2.76	9.87	6.8	10.25	5.94	10.89	5.33	10.4	11.18	11.41	7.86
1066 MIN	10.31	6.99	4.53	2.61	9.32	7.28	8.36	7.8	6.37	2.99	10.34	6.84	10.11	7.49	10.56	5.49	9.12	9.46	13.66	8.49
1067 MIN	9.13	5.59	4.7	1.76	8.61	9.58	9.52	7.1	5.56	3.86	9.64	9.48	10.07	8.35	11.1	5.18	10.69	9.72	12.75	8.43
1068 MIN	9.92	8.06	3.99	2.58	7.7	7.32	10.75	6.26	5.45	4.14	9.52	5.91	10.48	9.29	9.51	5.45	10.36	11.82	10.81	8.37
1069 MIN	9.82	5.19	3.71	2.36	7.95	6.96	10.5	5.09	5.62	6.25	9.51	7.19	11.09	5.81	9.11	5.08	9.74	12.93	13.76	9.22
1070 MIN	10.7	4.87	4	2.08	8.05	6.63	12.31	2.27	4.66	6.28	9.71	4.37	9.4	6.83	8.78	4.78	10.08	11.45	12.66	7.66
1071 MIN	9.39	4.55	3.55	2.29	7.93	6.77	13.21	1.05	4.02	3.08	10.29	4.97	9.99	5.83	10.05	4.25	10.06	11.03	11.71	8.41
1072 MIN	9.42	4.97	3.61	5.15	8.78	7.57	11.37	-0.41	4.52	4.29	10.7	5.51	10.03	5.88	11.15	4.27	11.6	13.86	13.45	9.66
1073 MIN	14.58	5.61	3.63	3.23	9.49	6.9	8.52	-0.5	4.62	5	13.37	8.96	9.86	5.87	16.51	3.87	11.29	11.83	12.71	10.11
1074 MIN	9.78	6.48	4.05	2.82	9.27	6.84	10.49	0.29	4.79	7.64	8.24	5.31	10.19	12.58	11.05	4.16	15.72	9.4	13.06	13.57
1075 MIN	7.61	5.61	4.51	1.63	7.83	7.34	9.23	0.82	5.29	9.47	8.07	6.57	12.73	9.02	12.34	4.58	15.84	10.67	13.84	16.7
1076 MIN	8.19	6.75	4.7	1	8.98	9.59	7.63	1.72	5.48	9.27	6.74	6.9	7.98	7.54	10.99	3.41	16.84	11.08	14.13	18.04
1077 MIN	7.96	6.45	3.75	1.22	6.74	11.18	8.27	2.37	5.46	9.61	5.6	6.62	6.56	6.87	10.41	3.54	17.51	13.85	16.51	14.73
1078 MIN	12.88	7.78	4.7	1.59	6.91	7.54	8.99	3.15	5.19	8.78	5.32	5.81	6.98	5.89	12.08	3.92	18.9	10.72	11.46	14.39
1079 MIN	9.82	7.49	5.77	1.61	7.13	7.33	7.85	3.97	5.32	7.76	5.61	8.09	8.61	6.21	9.36	4.37	17.07	11.11	11.73	15.15
1080 MIN	8.02	9.76	8.09	2.5	7.01	7.61	7.58	3.62	5.29	6.55	5.81	8.31	6.68	7.42	9.6	4.7	17.01	10.93	12.82	13.1
1081 MIN	9.52	7.19	5.42	7.91	7.61	9.96	10.5	3.57	6.7	6.07	5.21	8.32	7.03	6.34	10.14	3.94	19.84	11.58	10.82	12.7
1082 MIN	8.97	7.79	5.17	1.94	8.4	11.2	7.69	3.39	6.3	5.25	5.37	9.6	9.2	6.67	11.6	4.39	13.66	10.4	11.86	12.33
1083 MIN	9.82	5.27	4.16	3.46	7.99	9.9	8.03	3.44	5.96	7.93	5.28	8.18	12.07	6.7	11.71	5.17	17.49	10.52	11.03	10.9
1084 MIN	11.13	6.82	4.11	1.53	7.58	8.24	8.42	3.21	5.86	6.65	5.06	9.79	8.05	7.15	8.9	4.94	9.18	10.78	11.55	10.49
1085 MIN	11.69	7.42	4.4	4.25	8.04	11.23	10.35	3.56	6.1	6.13	5.64	9.43	11.47	7.29	9.25	15.86	4.73	12.19	9.75	9.15
1086 MIN	12.35	4.96	4.4	1.98	9.09	8.42	13.22	3.78	6	7.05	6.3	7.37	10.42	11.13	9.14	1.6	4.79	11.92	9.06	8.92
1087 MIN	11.31	7.57	4.16	3.53	8.76	8.27	9.37	3.56	5.75	6.59	6.52	8.58	6.96	11.92	10.5		5.23	12.65	8.94	8.3
1088 MIN	11.69	6.98	4.34	3.14	8.5	8.88	9.07	3	5.16	4.47	7.38	8.55	9.72	8.22	10.46	5.5	4.17	14.56	8.81	9.25
1089 MIN	11.12	10.13	4.47	0.78	6.77	9.94	11.98	3.26	5.59	6.48	7.48	8.85	10.38	6.48	13.36	7.96	4.9	15.32	9.07	10.58
1090 MIN	10.52	8.66	5.01	2.6	7.15	7.5	10.3	2.81	5.76	6.94	6.55	9.69	9.02	6.54	9.54	6.63	5.67	15.57	10.02	12.22
1091 MIN	11.28	6.92	4.78	0.48	6.99	7.83	6.76	4.9	5.61	7.12	6.91	11.47	10.56	6.89	7.75	5.66	7.97	14.09	9.03	9.77
1092 MIN	8.8	8.46	4.8	3.42	6.97	7.92	8.18	3.84	5.79	7.15	8.66	9.23	9.09	8.41	8.1	6.62	8.45	11.75	9.49	6.2
1093 MIN	8.08	8.17	4.99	0.85	7.94	7.8	9.26	2.76	4.76	5.59	7.01	8.19	7.09	8.3	9.39	9.41	8.78	11.75	9.26	6.65
1094 MIN	8.12	8.68	5.04	5.04	8.02	10.85	7.6	2.19	5.13	7.22	8.38	6.99	8	8.76	9.81	4.87	7.17	11.31	11.31	6.47
1095 MIN	6.47	9.15	7.11	6.19	8.84	9.64	9.28	1.92	4.87	4.23	10.47	5.55	7.14	11.86	12.32	4.92	8	11.4	13.66	9.53
1096 MIN	6.56	12.15	5.2	6.97	9.29	7.75	8.04	2.41	4.99	4.94	6.89	6.61	7.21	7.21	10.43	7.47	7.44	11.96	14.46	9.69
1097 MIN	7.69	10.36	6.02	6.74	9.84	10.89	8.94	2.65	8.42	5.72	7.25	9	9.72	7.42	14.42	5.49	7.04	11.99	11.86	11.37
1098 MIN	7.77	7.16	3.93	6.64	8.89	11.48	8.18	2.7	7.35	7.91	7.34	9.05	14.73	6.18	11.93	1.78	8.86	13.49	9.92	11.99
1099 MIN	6.16	7.09	4.92	5.68	7.59	9.23	7.73	3.77	8.43	8.68	8.11	5.28	8.41	6.98	13.24	16.98	10.41	14.01	9.81	11.65
1100 MIN	5.02	9.09	5.17	3.87	7.94	8.82	8.48	3.94	8.47	7.68	8.3	5.77	8.13	6.73	9.25	5.11	9.44	11.39	12.71	11.4
1101 MIN	5	9.21	5.37	2.03	7.79	10.93	7.9	3.29	8.74	8.31	8.25	6.66	8.58	6.69	9.79		12.33	14.57	14.22	12.5
1102 MIN	5.01	9.84	5.15	-1.75	7.37	9.28	8.09	4.63	9.06	6.09	8.37	6.66	9.57	6.8	7.16	0.28	13.87	12.33	9.81	10.46
1103 MIN	4.9	12.51	5.26	0.32	7.32	8.92	8.19	3.6	8.04	5.67	8.98	7.78	8.28	7.45	7.92	5.01	12.71	15.67	14.28	10.25
1104 MIN	5.23	5.37	7.16	3.35	7.8	9.12	8.55	3.35	8.46	4.94	9.19	7.65	9.24	6.24	8.81	8.6	14.12	10.48	13.41	10.42
1105 MIN	4.64	5.71	7.18	2.23	7.9	9.87	7.86	4.32	8.89	8.21	8.63	8.24	9.9	6.54	9.74	7.01	13.3	10.7	11.88	10.57
1106 MIN	4.77	6.91	6.03	3.37	9.08	8.69	9.86	3.99	9.11	5.47	11.37	7.6	10.05	9.07	9.43	7.31	13.15	11.99	12.51	9.16
1107 MIN	5.07	8.77	6.29	1.75	7.9	10.84	9.38	4.2	8.98	4.87	7.39	8.68	8.75	7.5	9.83	7.3	12.63	11.57	13.01	9.85
1108 MIN	4.88	11.99	8.41	1.29	8.58	8.59	10.89	3.4	8.6	4.87	8.73	8.57	9.02	7.72	10.22	7.46	11.91	10.14	11.76	9.66
1109 MIN	5.23	13.12	5.26	1.06	7.69	7.61	8.18	2.43	7.55	5.15	9.41	8.22	9.26	7.42	9.71	7.3	12.2	11.89	7.78	11.5
1110 MIN	5.42	11.22	5.21	2.07	8.28	8.74	10.31	2.95	8.2	6.16	9.49	9.39	8.42	7.03	12.7	6.39	12.19	12.21	8.77	12.68
1111 MIN	8.9	7.01	4.12	3.35	8.65	7.5	13.87	3.32	7.73	5.54	14.4	13.54	7.12	6.9	9.87	5.18	11.68	14.99	9.33	8.68
1112 MIN	8.26	7.15	4.02	3.4	8.46	7.78	9.09	3.7	8.48	7.2	11.71	9.25	7.5	6.05	12.13	4.09	9.4	13	9.81	6.94
1113 MIN	10.46	7.28	4.36	4.78	8.9	10.15	11.84	4.24	9.46	7.84	10.61	7.75	7.68	7.95	10.22	4.06	9.93	10.38	10.9	5.78
1114 MIN	10.77	6.08	17.42	6.53	8.2	8.87	8.02	4.26	8.33	7.17	10.19	7.84	7.55	7.44	11.74	0.73	11.91	9.22	12.37	6.24
1115 MIN	10.96	6.62	9.45	7.17	7.42	6.46	13.78	4.32	7.93	11.16	9.84	8.34	6.11	7.37	8.82	3.5	12.96	9.72	10.71	5.24
1116 MIN	10.18	8.08	7.37	3.8	8.12	9.06	10.07	4.37	5.59	7.43	10.31	8.88	7.9	5.97	9.19	3.84	18.21	9.72	11.31	5.46
1117 MIN	8.52	7.92	7.91	1.56	8.69	8.98	11.79	4.96	7.41	8.05	9.93	9.33	7.85	7.58	9.29	3.4	20.45	10.41	12.88	5.77
1118 MIN	8.46	5.75	8.54	-1.53	8.29	9.03	12.38	4.53	6.54	8.15	16.6	10.72	8.44	9.95	9.73	3.36	15.07	10.42	8.2	5.57
1119 MIN	7.18	6.82	5.52	2.76	8.02	7.78	11.18	4.57	6.17	9.59	12.3	10.07	8.56	9.75	9.57	2.09	16.57	11.09	7.54	5.43
1120 MIN	6.18	7.28	4.72	1.21	8.6	10.45	9.86	4.12	6.16	9.36	12.65	10.65	7.95	12.03	9.92	2.01	16.66	10.58	11.68	8.75
1121 MIN	6.64	5.87	13.19	0.7	8.41	8.74	11.27	3.44	6.11	6.98	12.34	10.2	8.73	7.87	9.11	3.63	12.57	12.57	15.56	6.89
1122 MIN	6.62	7.99	8.59	0.1	8.09	9.34	11.35	6.33	5.26	6.85	12.05	10.3	9.44	9.01	8.68	5.75	12.85	14.3	10.95	8.77
1123 MIN	7.48	7.14	7.81	0.69	8.38	9.88	10.75	5.13	4.73	6.43	13.15	12.39	9.05	9.13	10.77	6.42	11.44	10.48	9.69	6.01
1124 MIN	8.44	8.82	7.11	0.49	8.39	10	8.67	5.44	4.43	5.4	12.93	8.45	8.31	10.45	8.95	5.36	6.9	9.89	9.23	8.82
1125 MIN	9.2	7.43	6.82	0.2	8.47	11.03	8.96	2.77	4.32	6.14	12.69	9.54	8.29	7.82	8.41	5.11	8.1	10.91	9.75	8.91
1126 MIN	7.69	8.07	9.83	0.27	8.99	7.71	9.54	5.07	5.19	7.89	13.08	10.87	8.19	8.75	8.12	4.27	6.01	10.57	9.99	7.42
1127 MIN	7.33	8.24	5.29	0.77	8.21	8.17	8.4	4.33	3.76	5.7	12.08	8.6	7.97	9.09	8.15	11.22	5.63	12.39	10.01	8.78
1128 MIN	7.45	6.7	10.78	0.82	8.46	8.13	9.53	3.77	6.77	7.09	9.42	7.96	6.93	10.04	7.83	0.34	5.99	10.56	10.27	8.09
1129 MIN	9.49	7.38	1.29	1.08	8.65	8.23	8.8	17.81	7.36	9.18	9.86	9.52	6.65	8.57	10.23	2.56	6.77	10.93	9.99	9.15
1130 MIN	7.48	8.12	8.39	1.39	9.48	8.2	8.15	-1.19	8.49	9.84	10.39	8.52	6.29	12.43	8.66	1.35	7.5	12.49	10.44	6.43
1131 MIN	7.64	7.25	7.72	1.13	9.32	8.36	8.88	5.89	8.26	4.78	10.59	8.79	7.53	13.54	9.04	5.51	7.52	11.68	9.85	8.64
1132 MIN	7.07	7.98	7.5	4.32	9.03	14.25	8.21	1.86	8.43	6.45	9.69	8.19	7.82	8.85	9.66	3.85	3.63	15.45	13.98	10.06
1133 MIN	6.94	6.54	9.37	4.43	9.45	9.99	8.94	-1.89	9.65	6.46	10.17	8.11	9.59	7.25	10.71	3.27	4.3	11.18	8.24	9.06
1134 MIN	11.35	7.49	-0.41	3.46	9.91	7.79	7.7	2.93	7.59	5.58	11.28	9.05	8.61	11.85	9.6	2.02	5.69	9.56	13.81	9.49
1135 MIN	8.09	8.58	5.11	2.26	10.81	8.36	9.03	4.91	7.14	7.83	8.16	7.76	10.46	9.32	9.5	2.03	6.85	10.25	11.82	9.65
1136 MIN	9.34	6.41	6.96	2.06	9.7	8.89	13.6	2.09	7.3	10.28	6.45	7.1	8.22	8.72	9.5		8.42	9.05	12.49	6.38
1137 MIN	7.81	5.98	2.9	1.73	8.86	9.03	15.98	2.96	8.1	6.1	5.94	7.11	8.25	6.98	10.05		7.89	10.11	8.79	7.13
1138 MIN	10.13	5.84		1.4	8.43	8.93	8.06	4.62	7.34	7.61	5.55	8.86	6.34	8.43	9.6	3.2	12.35	11.03	11.69	7.28
1139 MIN	11.38	6.17	10.75	1.04	8.3	9.08	8.97	4.86	5.65	7.43	5.35	7.59	7.19	7.75	9.76	3.68	10.28	11.19	10.62	6.81
1140 MIN	11.34	8.44	8.26	0.97	8.93	7.58	10.69	5.09	5.9	7.97	4.96	7.18	7.78	6.31	10.82	4.65	9.71	12.42	10.42	6.65
1141 MIN	10.43	6.16	3.68	1.88	12.07	9.25	9.64	4.78	7.01	9.67	4.95	6.73	7.78	6.23	10.7	4.61	11.72	13.12	8.74	6.83
1142 MIN	9.06	8.72	3.57	6.77	11.81	9.17	9.42	4.14	6.72	6.64	4	6.41	8.04	7.12	9.67	4.62	12.39	13.51	9.96	7.1
1143 MIN	9.04	7.22	3.64	9.02	12.01	9.08	8.66	5.07	6.5	7.74	3.33	7.47	9.08	7.72	9.27	4.96	14.66	12.64	9.6	6.41
1144 MIN	11.16	4.32	4.37	9.43	12.9	8.64	8.52	4.15	6.4	7.65	4.23	5.92	8.57	8.39	10.34	4.78	14.24	12.4	8.57	6.7
1145 MIN	10.81	4.12	9.19	8.81	13.2	8.69	8.79	3.48	6.05	6.69	6.76	7.43	7.62	8.24	10.02	5.27	8.61	12.37	10.06	7.37
1146 MIN	10.37	5.18	1.89	8.02	12.28	8.74	8.18	4.25	6.03	6.67	6.93	8.08	8.06	7.94	9.26	4.58	9.81	12.37	9.35	6.59
1147 MIN	9.31	7.25	3.88	7.66	13.1	8.9	9.78	3.27	5.12	5.76	8.3	8.39	7.55	7.06	10.1	2.28		11.81	10.7	6.29
1148 MIN	10.44	7.97	4.73	6.16	9.32	8.78	9.38	2.43	4.97	5.84	9.86	8.08	7.76	5.71	10.87		7.1	11.7	10.23	6.69
1149 MIN	8.14	7.05	5.14	4.68	7.38	8.36	10.7	3.21	4.57	5	9.32	7.43	9.73	8.13	9.84		5.56	12.68	9.23	7.51
1150 MIN	6.58	5.98	5.1	4.31	6.75	9.54	11.38	3.1	5.38	5.56	9.72	8.47	8.07	6.93	10.61	5.39	10.97	13.57	10.25	7.5
1151 MIN	6.63	7.1	5.07	4.28	6.59	11	12.32	3.64	5.44	5.96	9.21	7.43	8.93	10.11	9.52	0.16	6.66	15.87	12.6	8.29
1152 MIN	6.33	6.28	9.99	-0.84	6.81	11.01	16.55	4.28	5.2	6.32	14.43	7.51	6.45	8.08	10.01	4.78	16.19	10.62	11.67	7.78
1153 MIN	6.99	6.55	6.59	-0.62	6.81	10.91	15.06	4.7	4.31	6.51	10.89	7.8	8.3	9	10.4	7.27	-2.15	10.49	11.95	8.85
1154 MIN	6.32	6.78		-0.28	6.45	9.79	8.95	3.73	3.97	9.72	8.95	8.45	6.31	10.13	9.63	8.43	6.74	10.22	11.45	8.58
1155 MIN	6.28	6.93	4.63	-0.71	6.86	8.2	11.6	3.5	4.18	10.61	9.45	7.71	6.54	7.46	10.54	10.86	5.34	11.29	10.8	9.15
1156 MIN	7.39	8.22	4.74	-0.66	7.28	8.7	10.13	4.03	4.57	7.49	12.49	6.78	9.51	8.82	10.18	11.23	11.02	11.03	10.55	8.42
1157 MIN	8.28	7.79	5.26	0.13	9.98	9.92	10.99	4.11	4.57	8.47	10.58	7.01	9.13	5.57	10.44	9.98	9.66	10.8	10.36	8.36
1158 MIN	8.85	7.15	5.58	0.54	6.62	9.82	11.31	3.51	8.62	6.94	8.76	8.27	8.63	6.38	17.1	8.18	6.97	12.09	10.72	8.06
1159 MIN	7.54	6.56	5.61	1.23		9.01	11.51	3.23	6.89	6.17	9.01	8.97	6.23	5.55	14.11	9.55	6.43	12.94	11.4	8.01
1160 MIN	7.71	7.95	5.57	1.06		9.28	8.67	2.55	7.54	4.78	7.21	7.68	6.93	5.77	17.83	6.88	8.08	14.93	10.34	13.49
1161 MIN	7.99	6.53	5.4	2.44	7.94	9.76	9.41	4.23	7.84	5.39	7.28	7.99	5.01	6.78	11.68	3.84	7.75	14.1	11.16	10.19
1162 MIN	10.41	7.84	6.98	1.25	8.06	9.16	13.14	4.29	7.67	6.14	6.04	7.51	5.52	6.39	13.4	4.43	7.89	13.51	11.61	7.15
1163 MIN	12.83	8.5	3.57	1.3	8.21	10.15	10.5	4.16	5.77	5.43	5.92	7.34	5.56	4.37	9.55	4.69	8.12	12.19	12.27	8.65
1164 MIN	16.75	9.31	4.84	1.02	7.58	10.56	10.08	3.88	4.92	6.87	6.25	7.22	5.58	4.74	10.23	5.14	8.03	8.1	11.9	7.46
1165 MIN	8.67	9.22	4.33	0.73	8.08	13.42	7.9	2.94	4.77	6.31	5.88	7.14	6.34	4.44	9	4.97	8.08	8.3	12.08	6.48
1166 MIN	8.08	9.51	5.26	0.04	9.26	12	8.85	2.64	5.59	6.48	6.14	7.83	6.57	4.48	9.98	10.24	8.08	7.21	11.61	6.55
1167 MIN	8.91	10.16	4.42	0.28	7.65	10.33	9.57	2.33	4.74	7.07	5.91	7.78	9.38	4.6	9.33	5.65	9.38	10.21	10.94	7.66
1168 MIN	11.98	8.73	6.35	1.15	7.2	11.19	6.89	2.69	7.3	14.7	8.51	7.19	5.24	7.67	9.4	5.53	9.14	12.71	12.26	6.92
1169 MIN	4.49	9.03	8.76	1.22	6.86	11.35	7.54	2.52	6.96	5.9	6	7.32	5.42	4.83	9.83	4.72	9.36	11.34	10.85	6.21
1170 MIN	4.54	9.37	9.78	1.55	6.71	10.64	8.34	2.91	7.25	4.95	6.12	10.23	6.06	6.94	11.17	4.9	10.91	7.74	11.65	7.8
1171 MIN	4.66	7.83	8.63	1.39	8.26	11.42	9.99	2.91	7.57	5.87	6.2	7.22	6.8	8.96	10.51	5.19	9.31	6.7	11.35	6.16
1172 MIN	5.42	8.09	6.8	1.65	7.35	10.23	10.93	3.16	6.91	6.89	5.95	8.33	6.27	5.08	10.32	4.99	10.23	6.92	12.44	7.06
1173 MIN	7.48	7.3	0.95	1.87	8.07	10.54	11.22	4.12	6.41	6.37	7.78	7.57	5.49	5.45	14.81	15.39	10.87	7.36	11.83	7.98
1174 MIN	5.11	7.91	7.36	2.06	6.28	9.87	10.33	2.94	5.76	10.39	7.1	7.73	6.09	5.76	13.1	6.48	11.44	8.46	11.28	8.38
1175 MIN	4.82	10.77	4.91	1.36	6.39	9.31	9.53	2.24	5.37	7.05	7.13	7.47	5.97	5.52	13.02	6.14	12.01	8.09	12.69	11.45
1176 MIN	4.71	9.06	10.18	1.38	7.16	9.01	9.23	1.73	5.85	5.74	7.38	6.68	5.88	8.92	9.38	4.28	12.12	8.82	11.89	14.43
1177 MIN	6.58	10.81	8.44	0.52	6.46	8.49	9.51	7.21	4.99	6.84	7.92	7.54	5.9	5.51	9.73	3.39	11.36	8.76	13.09	37.24
1178 MIN	4.9	11.28	3.35	0.61	6.35	8.28	9.22	6.22	4.88	5.18	7.52	7.86	7.49	5.68	9.9	10.34	11.38	8.82	11.2	10.28
1179 MIN	4.72	9.12	3.97	0.52	5.6	7.95	12.84	3.14	5.24	5.18	7.39	7.96	7.43	5.73	9.29	11.6	11.55	10.56	11.76	9.93
1180 MIN	4.75	10.04	5.05	0.22	5.23	8.31	9.21	4.26	5.3	5.15	9.13	10.86	6.45	5.75	10.17	12.73	11.9	8.65	11.17	7.46
1181 MIN	5.73	9.9	5.21	0.44	6.93	8.4	9.08	6.07	5.58	5.26	9.52	6.96	6.93	6.14	10.12	14.03	11.91	8.68	12.77	6.91
1182 MIN	6.67	9.77	4.83	0.25	6.57	8.54	8.13	2.04	5.6	5.79	10.43	8.02	8.54	6.04	10.86	11.41	11.89	9.5	11.61	6.41
1183 MIN	5.68	9.41	4.36	3.38	5.7	8.59	7.16	1.61	4.95	5.74	9.93	10.72	8.54	5.52	11.15	9.7	13.3	10.26	12.46	8.55
1184 MIN	5.29	9.83	5.33	2.93	5.95	9.02	7.98	2.34	3.49	6.03	10.13	7.82	9.05	6.92	10.05	10.38	14.07	13.26	16.59	8.59
1185 MIN	5.25	8.93	4.06	2.31	6.37	11.19	8.49	0.25	4.91	5.7	10.21	7.82	7.03	8.32	10.77	9	14.81	11.4	10.91	8.63
1186 MIN	5.42	7.86	3.59	1.21	7.26	10.77	6.93	1.67	5.56	6.09	9.92	8.98	7.46	7.59	11.21	7.65	14.19	11.51	11.43	8.85
1187 MIN	5.06	7.95	3.82	0.05	6.79	10.76	9.82	1.88	5.82	6.48	9.81	7.96	6.78	5.02	23.57	7.43	13.64	15.91	11.47	8.93
1188 MIN	5.6	7.54	3.97	2.88	5.98	8.14	8.39	3.36	5.4	5.46	9.11	7.71	7.3	4.95	10.86	7.61	12.71	16.7	10.87	7.72
1189 MIN	5.61	7.35	4.38	2.03	5.47	8.4	9.54	2.72	5.18	5.38	11.81	6.86	5.55	7.77	11.98	8.6	11.07	16.53	11.29	9.35
1190 MIN	6.38	6.69	4.57	1.04	5.54	8.24	8.59	3.77	5.27	6.23	14.07	8.5	6.1	7.47	12.35	10.31	16.23	11.12	11.85	8.98
1191 MIN	6.01	7.12	4.62	0.61	5.74	8.7	9.44	4.57	5.25	5.02	13.72	8.94	6.92	9.52	14.16	11.48	15.89	10.9	12.16	10.23
1192 MIN	5.81	7.52	5.13	1.09	5.93	8.76	8.53	5.34	6.2	5.38	14.53	8.22	7.86	7.94	13.76	9.9	9.73	12.23	13.1	9.03
1193 MIN	4.77	8.1	5.23	1.45	7.68	8.61	8.67	5.13	6.54	4.98	11.63	8.47	7.7	6.63	13.76		10.48	11.82	18.42	9.74
1194 MIN	4.97	8.47	5.04	1.57	5.54	9.45	9.05	5.02	6.53	5.29	13.65	7.97	7.3	6.3	14.17	0.28	3.68	11.56	9.95	9.69
1195 MIN	5.16	8.29	5.29	5.52	5.89	8.65	6.31	4.85	5.02	7.18	15.47	6.99	7.83	7.51	12.91	2.25	10.64	11.56	9.56	9.2
1196 MIN	4.72	8.27	6.22	5.58	6.38	8.04	7.53	4.65	5.63	4.64	16.07	7.73	8.41	7.64	12.8	3.6	8.68	11.23	11.37	9.25
1197 MIN	4.64	8.67	5.48	4.27	7	9.45	6.35	4.92	5.25	5.13	17.24	7.05	8.07	9.48	13.83	4.33	10.65	10.76	10.95	13.77
1198 MIN	4.31	7.81	6.22	1.94	6.58	8.58	8.16	4.65	5.89	4.09	18.83	7.74	7.52	8.7	11.71	5.11	10.29	12.88	10.71	11.31
1199 MIN	4.61	7.8	6.12	0.63	6.97	9.56	8.48	3.5	5.91	4.5	18.62	6.78	5.44	7.81	11.36	4.86	10.87	12.55	12.06	14.04
1200 MIN	5.36	7.95	5.73	-0.07	6.56	8.16	9.29	5.06	4.48	4.37	15.98	7.83	5.86	7.98	11.28	11.56	11.43	9.92	10.59	14.93
1201 MIN	4.87	9.22	6.43	0	6.85	9.1	7.93	5.73	4.32	8.74	15.98	7.91	6.33	8.96	12.25	3.56	10.61	9.45	16.52	12.97
1202 MIN	6.64	9.66	5.74	1.69	7.15	12.1	9.34	5.1	4.38	5.62	11.21	6.85	7.53	8.49	12.92	2.59	17.42	9.83	14.28	15.9
1203 MIN	9.19	9.39	14.2	2.4	8.91	11.47	12.08	2.51	3.88	8.02	11	7.05	7.26	7.6	13.55	2.9	6.42	10.08	12.96	11.42
1204 MIN	6.69	8.82	7.89	2.42	6.77	9.81	12.43	1.86	3.77	5.84	10.06	7.97	8.84	8.6	10.52	3.46	6.81	10.19	8.19	12.33
1205 MIN	7.94	8.03	4.72	2.7	7.21	11.46	9.35	2.02	3.7	3.45	9.3	8.82	7.35	8.12	12.89	2.88	7.19	9.63	8.62	12.68
1206 MIN	8.26	8.3	4.97	2.64	6.5	6.94	8.91	1.4	4.32	3.89	7.54	8.56	7.19	7.11	14.02	3.52	6.99	11.46	8.99	10.88
1207 MIN	8.95	7.69	4.33	2.81	6.46	6.75	6.33	1.82	4.65	4.77	6.06	6.36	7.25	6.96	9.66	4.58	8.01	12.07	9.67	10.7
1208 MIN	10.64	4.44	4.85	2.65	6.25	6.32	6.61	2.72	5.3	3.78	5.84	5.62	7.18	7.9	10.94	5.14	8.9	15.66	10.39	11.04
1209 MIN	8.45	5.65	4.54	2.9	7.15	6.55	5.76	8.96	4.36	2.6	5.99	5.69	6.39	8	10.45	5.29	8.91	9.97	9.99	12.45
1210 MIN	6.02	4.24	4.97	2.06	7.57	6.38	7.59	8.78	4.52	2.75	5.45	4.61	6.1	5.98	12.78	5.46	16.68	9.51	9.94	11.22
1211 MIN	7.3	5.08	5.11	2.06	7.38	6.51	9.15	8.45	4.99	3.51	5.71	5.34	6.52	5.33	12.12	5.43	13.97	9.84	10.61	11.27
1212 MIN	8.24	6.15	4.31	1.47	7.35	6.26	9.56	7.61	6.17	4.59	6.32	6.29	7.96	5.25	11.79	5.69	15.72	10.32	10.79	12.04
1213 MIN	7.05	4.58	4.9	3.53	6.85	5.96	8.36	7.29	5.03	5.19	5.41	7.16	7.56	6.16	12.03	6.2	11.12	15.97	10.43	11.83
1214 MIN	7.65	4	4.73	2.92	6.52	9.9	8.3	6.97	5.25	5.11	5.78	7.64	7.43	5.45	11.75	5.86	10.07	11.73	11.94	12.01
1215 MIN	8.07	4.35	4.39	3.44	6.7	5.92	5.93	5.06	5.71	5.09	5.28	7.22	6.53	5.96	11.5	5.93	10.21	10.77	10.75	10.75
1216 MIN	8.76	6.09	4.52	4.1	7.34	8.14	6.95	3.57	5.86	3.81	5.23	6.4	9.31	7.61	14.08	5.25	9.29	9.65	10.59	11
1217 MIN	7.59	7.13	6.5	3.32	6.64	7.16	7.57	3.92	5.68	3.92	10.82	5.76	6.66	7.59	9.83	4.16	9.21	9.24	10.13
1218 MIN	6.75	4.74	3.24	3.8	6.45	9.85	8.58	1.89	5.32	3.93	9.78	5.34	8	6.97	9.2	4.07	11.17	9.73	11.51	9.04
1219 MIN	6.5	5.63	3.38	3.22	6.85	7.56	10.19	3.43	5.42	3.82	12.79	5.49	11.13	7.4	10.17	4.32	11.64	10.49	10.45	10.74
1220 MIN	6.76	6.38	4.07	2.44	7.3	6.51	8.57	4.45	5.36	5.42	10.38	5.15	11.17	6.21	10.73	4.39	11.16	10.66	13.58	11.75
1221 MIN	8.43	7.64	5.59	1.49	7.77	6.45	7.94	1.89	5.52	6.17	7.24	5.56	6.61	8.69	9.73	10.4	13.19	8.91	9.93	13.26
1222 MIN	7.77	7.86		0.5	7.46	6.66	6.75	1.89	5.76	5.87	6.11	5.75	5.94	8.83	8.83	6.88	14.72	9.32	10.38	11.55
1223 MIN	9.94	7.65	8.25	1.85	6.93	7.14	9.69	1.33	5.85	5.18	11.72	6.85	7.32	5.96	9.13	4.69	12.9	9.23	10.99	11.59
1224 MIN	12.13	7.99	12.51	6.21	6.82	8.84	8.09	2.04	4.87	4.98	9.28	6.13	5.83	5.57	9.19	3.59	13.43	9.55	11.12	12.73
1225 MIN	10.57	8.44	8.09	4.31	6.31	7.61	7.75	2.25	5.22	4.87	9.46	6.78	7.08	5.49	9.64	3.78	15.13	9.68	10.44	11.54
1226 MIN	9.31	8.5	9.05	2.13	6.56	8.65	6.28	6.09	5.29	5.9	9.67	7.25	5.63	6.01	9.44	2.46	15.6	9.43	11.69	11.98
1227 MIN	10.63	9.29	8.72	1.74	6.46	9.54	8.07	3.01	5.37	6.35	10.61	5.36	6.06	5.9	9.64	2.06	15.41	10.04	12.05	11.62
1228 MIN	12.96	10.63	7.55	1.86	6.18	7.55	10.91	4.54	5.76	5.72	9.63	6.41	7.5	5.61	13.13	2.07	14.5	6.74	12.26	11.21
1229 MIN	8.03	11.43	7.96	1.99	5.77	6.8	9.25	5.22	5.63	6.34	11.74	6.75	10.38	5.54	11.63	4.98	12.08	7.47	9.45	11.46
1230 MIN	8.55	11.77	7.07	2.28	5.8	7.39	19.36	7.21	6.24	6.18	10.47	5.65	7.5	5.73	10.18	3.04	10.6	7.22	10.24	12.99
1231 MIN	9.97	14.15	7.37	2.68	5.86	7.72	12.83	3.72	5	5.89	10.68	6.29	7.36	6.91	9.17	1.83	9.16	6.89	18.23	17.37
1232 MIN	8.09	10.19	10.59	2.86	5.72	7.68	8.37	3.34	5.44	4.92	11.61	5.94	7.22	5.88	8.94	1.93	10.17	7.08	11.11	16.25
1233 MIN	6.29	8.9	10.12	2.82	5.81	7.62	8.16	3.14	5.65	3.87	15.49	5.66	7.76	5.89	9.99	1.98	13.25	7.97	14.55	25.38
1234 MIN	5.41	8.18	19.35	3.52	5.73	7.9	8.09	3.42	6.1	4.98	9.71	6.16	9.96	6.92	9.73	2	11.36	9.83	9.19	11.48
1235 MIN	5.7	8.87	3.02	3.14	6.46	7.47	10.71	3.82	6.58	4.18	13.9	7.8	9.12	6.16	9.31	2.46	11.21	8.09	11.85	9.47
1236 MIN	5.63	7.7	5.76	2.84	6.27	7.99	13.43	2.47	5.21	4.02	10.88	6.22	6.61	8.28	9.69	2.16	9.98	7.65	13.44	9.35
1237 MIN	5.93	13.57	5.26	3.04	5.99	8.95	6.2	1.24	5.27	2.31	11.35	5.6	8.73	6.19	10.09	6.75	10.04	7.16	12.15	9.63
1238 MIN	6.64	9.2	5.28	3.11	6.51	8.02	6.67	1.2	5.7	2.6	11.03	9.05	8.1	11.43	9.58	9.04	11.09	10.27	11.65	10.16
1239 MIN	7.38	11.42	5.22	2.58	6.17	9.13	11.92	1.18	4.94	2.66	10.69	8.31	8.81	6.87	10.86	13.69	11.31	13.41	13.59	10.49
1240 MIN	7	11.37	5.69	2.73	6.42	9.57	11.13	1.17	4.82	2.98	10.22	6.97	9.16	9.64	15.76	7.33	12.04	8.72	11.53	10.74
1241 MIN	7.43	12.1	5.36	2.54	6.51	10.21	12.92	2.34	4.55	3.41	9.03	6.11	7.43	6.62	11.18	4.08	11.06	7.06	10.83	11.01
1242 MIN	9.13	11.4	5.09	2.58	6.47	10.4	10.93	0.39	6.26	3.28	9.07	5.78	7.13	8.09	14.93	5.35	10.89	9.65	11.45	10.85
1243 MIN	7.9	13.73	5.07	2.45	6.88	7.93		0.05	6.54	2.6	8.71	5.89	7.06	6.4	10.65	7.49	9.97	8.76	12.71	10.87
1244 MIN	6.46	14.26	5.68	2.59	6.48	8.01		-0.89	6.97	2.61	10.21	7.98	6.34	7.86	8.58		11.69	11.54	15.84	7.05
1245 MIN	6.34	13.64	9.08	-2.17	6.49	8.92		0.28	8.27	3.48	6.25	6.8	7.82	5.52	9.53	9.68	11.56	14.17	14.01	7.43
1246 MIN	8.07	13.42	4.75	-1.09	6.47	8.16	6.74	0.73	7.19	2.89	6.24	7.43	9.05	5.32	9.62	6.14	10.23	10.72	16.89	10.59
1247 MIN	7.78	13.33	5.02	-0.1	8.57	10.04	8.63	4.6	7.16	3.6	5.89	7.85	6.01	6.59	10.68	6.3	10.05	9.72	11.14	9.93
1248 MIN	7.83	10.18	4.12	1.04	7.8	10.11	8.89	4.29	8.35	4.08	4.98	10.3	6.13	9.78	10.95	6.96	9.17	8.27	9.94	10
1249 MIN	6.67	9.77	4.99	1.73	8.25	7.62	9.01	3.5	9.06	3.6	4.91	6.2	6.43	7.13	10.66	6.89	15.26	8.79	10.25	9.99
1250 MIN	6.49	8.18	4.96	1.51	10.37	7.82	10.47	3.16	9.66	2.66	5.2	6.66	6.05	6.49	10.55	8.38	14.87	8.75	11.9	10.05
1251 MIN	7.45	9.04	7.69	1.78	10.43	10.12	12.05	3.82	6.89	3.01	6.78	8	9.7	9.82	10.9	9.77	14.59	8.38	12.02	12.07
1252 MIN	6.24	9.22	4.58	1.94	10.54	8.34	10.01	3.74	6.39	3.1	6.36	5.31	7.46	6.76	10.54	9.97	18.28	10.49	9.59	10.57
1253 MIN	5.04	10.31	4.67	2.36	7.66	8.39	9.04	3.76	7.66	3.65	6.28	6.21	6.89	7.23	10.53	6.44	27.29	9.38	11	12.07
1254 MIN	5.14	11.13	6.2	2.69	8.43	8.03	9.7	3.75	7.89	4.77	6.91	6.62	8.15	7.42	12.44	6.26	16.19	9.5	14.93	11.72
1255 MIN	5.29	11.93	6.13	1.57	5.77	8.39	10.81	3.56	7.99	6.03	8.28	6.69	9.27	7.38	12.59	6.18	20	9.05	11.98	10.24
1256 MIN	7.81	11.97	5.07	0.89	5.25	8.71	9.87	3.4	8.51	4.53	8.36	6.87	11.47	9.65	11.31	2.62	22.15	10.03	11.27	11.41
1257 MIN	5.63	12.57	4.33	0.75	5.38	7.98	9.23	3.39	9.08	4.26	9.95	7.67	8.03	6.1	12.28	7.8	20.3	11.92	9.44	12.91
1258 MIN	5.27	11.01	5.31	0.68	5.48	7.69	11.46	3.18	9.04	4.8	12.61	6.79	9.47	6.18	10.71	9.34	18.47	11.65	8.64	20.92
1259 MIN	7.1	11.16	4.01	1.73	5.62	8.97	11.28	3.12	7.64	3.66	11.92	7.11	7.87	6.53	11.76	9.33	17.62	12.07	8.31	12.03
1260 MIN	6	10.79	4.01	2.7	6.72	8.08	10.87	3.31	5.45	3.28	12.45	10.66	7.43	8.5	11.92	9.92	15.9	10.88	9.5	14.93
1261 MIN	6.96	10.69	4.36	1.96	5.77	10.86	9.74	3.01	5.67	4.36	12.58	10.05	8.09	9.92	11.31	11.74	14.8	8.4	10.12	11.41
1262 MIN	6.89	10.16	7.62	2.01	6.07	11.45	9.5	3.14	5.29	6.66	12.29	9.34	8.19	8.9	11.72	9.45	12.56	10.43	7.84	11.61
1263 MIN	7.52	7.51		2.14	5.93	8.71	9.92	3.35	5.49	7.84	11.83	9.79	9.27	6.12	12.27	8.61	12.25	11.78	8.5	13.21
1264 MIN	7.3	6.15		2.18	6.16	8.56	8.05	3.22	5.1	7.36	10.81	9.97	8.28	5.86	11.71	2.66	14.02	17.86	7.96	12.76
1265 MIN	5.1	6.38		3.11	7.1	7.14	7.27	3.2	5.78	4.68	11.24	9.35	11.73	5.36	14.77	4.65	16.24	10.94	7.18	14.48
1266 MIN	5.2	7.47	6.32	3.44	6.59	12.67	8.94	4.64	5.47	5.78	10.82	9.03	6.29	5.81	13.71	1.7	15.95	11.8	7.36	15.12
1267 MIN	5.36	4.54	4.73	3.08	8.01	8.47	10.9	2.97	5.69	5.31	10.68	8.99	6.86	5.64	14.47	2.87	14.79	13.59	8.09	11.85
1268 MIN	5.64	7.06	5.37	3.27	6.26	8.72	9.24	1.58	5.05	4.72	9.53	8.46	6.57	6.61	12.44	2.85	14.38	11.88	7.77	11.85
1269 MIN	5.2	6.82	6.6	4.29	5.84	9.35	10.39	2.67	5.06	5.32	16.67	7.14	5.62	6.86	10.77	6.66	14.23	10.89	11.73	21.62
1270 MIN	5.99	7.16	8.31	3.92	6.09	9.35	9.17	1.21	4.89	4.74	9.93	8.45	6.37	5.68	11.51	5.36	8.19	12.52	15.71	15.73
1271 MIN	6.97	9.67	6.77	3.92	6.03	10.15	8.51	2.08	8.29	3.09	8.13	6.88	8.4	5.87	10.97	4.39	9.37	15.37	13.88	13.99
1272 MIN	5.92	8.55	8.63	4.3	9.08	10.11	8.16	2.22	4.83	4.53	11.05	7.09	8.43	6.15	11.32	3.77	9.55	16.37	11.59	14.86
1273 MIN	9.16	7.33	6.02	3.6	9.63	10.46	9.95	2.71	4.71	4.72	9.45	10.46	7.83	8.23	11.88	5.2	10.47	14.61	8.37	15.52
1274 MIN	8.82	7.94	6.38	4.81	10.36	12.67	8.25	3.22	4.69	4.89	9.88	7.81	12.29	11.59	11.15		9.37	8.58	8.1	13.1
1275 MIN	12.16	6.77	9.27	5.04	9.71	12.19	8.97	3.29	5.36	4.31	7.62	8.24	6.9	7.75	12.55	5.54	10.6	5.54	13.44	12.71
1276 MIN	11.24	7.6	5	4.02	10.91	9.44	9.99	1.32	5.25	5.45	10.6	7.71	7.41	5.44	12.32	2.32	11.31	6.52	11.64	12.41
1277 MIN	11.59	8.24	7.04	3.7	9.59	8.22	8.05	1.18	5	5.54	8.27	6.69	7.37	6.94	27.83	2.51	7.89	6.96	8.24	14.89
1278 MIN	10.72	11.46	9.47	2.41	10.2	9.36	7.21	1.35	5.64	5.27	7.5	6.82	7.9	7.74	14.63	7.75	-2.6	8.08	8.45	13
1279 MIN	10.21	11.32	6.65	1.56	9.18	8.86	8	1.6	6.12	6.16	8.37	7.22	7.49	9.42	10.36	4.04	11.39	10.06	9.05	12.5
1280 MIN	9.91	11.09	4.81	0.89	8.26	8.79	7.57	1.14	6	5.36	7.52	5.06	8.13	8.61	9.78	9.21	8.5	9.15	12.69	14.42
1281 MIN	9.63	12.01	4.33	0.79	8.43	11.25	6.8	1.54	6.66	4.64	7.77	5.25	6.09	9.92	9.94	8.03	9.02	9.02	8.93	15.84
1282 MIN	9.76	10.89	3.81	0.66	8.53	12.64	7.43	1.63	6.25	4.83	8.35	7.13	6.21	5.62	9.09	3.74	13.96	8.89	7.56	13.14
1283 MIN	10.58	9.59	5.1	1.16	7	11.27	6.94	1.94	5.23	5.17	8.29	5.27	6.63	6.64	9.44	1.41	2.89	8.98	8.34	13.01
1284 MIN	9.31	5.54	6.09	1.52	6.72	10.32	7.71	2.11	5.05	4.51	8.52	5.96	5.31	8.96	11.25	6.07	7.96	9.33	11.43	10.56
1285 MIN	7.89	6.13	4.2	1.76	7.87	8.85	7.25	2.61	4.87	6.17	8.72	5.4	8.14	5.48	14.62	1.58	12.47	8.81	12.04	10.18
1286 MIN	7.9	5.68	5.22	2.03	6.86	9.79	7.92	2.63	5.37	5.65	7.55	5.89	8.27	8	10.99		10.69	9.18	10.61	10.1
1287 MIN	8.97	5.78	4.26	2.3	5.51	7.63	10.4	2.82	5.09	5.7	8.68	5.82	9.64	5.57	12.93	6.83	11.15	10.1	9.64	10.45
1288 MIN	7.22	5.79	4.77	2.45	5.53		9.2	3.11	5.06	4.58	7.79	5.87	9.6	5.52	14.82	6.04	22.78	10.82	9.84	11.92
1289 MIN	7.87	2.63	4.98	2.77	5.39		8.5	12.44	4.5	5.72	8.41	5.56	8.38	5.42	11.24	1.12	15.65	12.11	10.76	9.82
1290 MIN	6.09	3.65	5.07	2.09	6.04		8.54	4.61	4.58	3.12	7.78	5.91	5.85	5.74	10.59	7.11	14.43	11.65	9.33	11.5
1291 MIN	6.85	7.19	6.47	4.62	7.43		10.93	2.27	7.8	4	8.02	6.73	5.1	6.21	9.23	6.89	14.82	11.62	9.47	12.58
1292 MIN	8.19	7.92	6.52	3.2	7.04		9.47	8.96	6.8	3.21	8.04	9.98	7.37	7.88	9.97	6.4	9.64	13.57	9.21	12.54
1293 MIN	7.62	6.59	10.49	3.01	7.13		16.3	1.16	5.78	3.56	7.7	7.5	6.98	7.09	10.08	11.92	22.08	12.42	12.42	11.66
1294 MIN	8.26	5.35	6.77	3.02	7.7		13.32	5.07	5.49	3.28	8.87	7.33	4.61	7.23	9.7	9.12	8.46	9.31	6.7	12.84
1295 MIN	8.18	7.36	5.41	2.03	7.3		7.22	3.76	6.04	3.5	10.05	7.29	4.67	5.97	13.15	8.82	6	10.4	8.21	12.08
1296 MIN	8.77	7.33	5.32	2.6	7.11		7.01	2.57	5.28	4.28	8.28	5.61	7.36	9.96	12.1	7.05	4.82	10.51	11.54	12.78
1297 MIN	6.63	8.1	5.58	2.45	6.49		7.3	6.02	5.53	5.29	7.86	8.42	5.39	7.63	14.48	8.06	8.49	11.24	8.29	16.27
1298 MIN	7.39	9.34	5.76	2.32	6.45		7.7	5.65	4.82	6.49	7.79	8.23	6.94	7.32	10.37	6.91	8.07	9.76	9.22	10.65
1299 MIN	4.87	8.55	5.15	2.63	6.29		7.41	3.72	5.4	4.56	8.13	7.97	5.27	11.11	11.14	6.97	20.07	8.75	9.53	10.55
1300 MIN	5.3	5.78	5.77	2.71	5.65	7.69	11.96	1.32	3.79	3.8	7.72	7.98	5.87	6.49	9.97	6.28	16.93	9.18	12.43	10.41
1301 MIN	6.81	6.84	5.7	3.11	5.95	7.69	7.67	0.28	5.67	4.64	7.63	6.65	5.44	6.53	10.51	6.13	9.59	10.42	9.19	10.45
1302 MIN	6.19	6.34	5.83	3.29	5.44	12.75	8.12	1.72	4.59	5.19	7.78	8.48	5.88	5.8	10.53	5.17	9.88	12.55	9.69	11.33
1303 MIN	5.07	6.51	6.53	3.6	5.3	13.3	10.32	3.94	4.6	5.78	7.51	7.01	5.39	6.53	11.64	5.62	8.78	11.83	11.43	14.24
1304 MIN	5.26	8.69	6.06	3.28	6.1	10.03	8.05	1.99	4.23	5.93	8.37	6.42	8.14	9.04	13.49	5.26	9.9	13.05	8.61	11.85
1305 MIN	5.56	8.71	5.7	3.16	5.98		7.27	1.37	4.89	5.32	7.71	7.34	6.64	7.15	17.35	5.09	9.58	13.56	8.11	11.23
1306 MIN	4.66	8.95	6.64	2.66	6.62	7.87	8.07	0.61	4.1	5.46	7.83	7.73	8.36	6.43	11.11	3.71	10.86	12.8	8.48	11.41
1307 MIN	4.92	9.71	5.93	2.75	5.95	8.17	7.5	1.73	4.8	6.35	7.16	6.43	6.98	6.1	10.59	4.28	11.43	11.08	9.82	10.12
1308 MIN	4.92	9.6	8.22	2.6	6.9	8.3	8.44	1.63	4.43	6.07	8.13	8.85	7.16	5.87	10.45	4.62	10.2	9.68	11.73	10.65
1309 MIN	4.96	9.12	6.35	2.7	4.65	12.66	8.24	2.96	4.38	6.75	7.07	6.85	5.49	6.24	9.73	5.7	9.93	9.19	12.03	9.61
1310 MIN	5.26	8.76	5.89	2.49	3.84	8.43	10.51	1.36	4.05	4.75	8.2	9.25	6.31	7.45	10.98	5.09	9.35	9.78	7.33	10.64
1311 MIN	4.78	8.66	6.88	3.52	4.67	8.4	11.53	0.89	4.81	4.09	9.02	7	6.09	8.19	11.83	4.98	9.42	12.01	6.82	10.89
1312 MIN	5.19	7.97	12.95	2.97	3.43	10.36	12.1	2.3	3.81	3.8	9.14	7.26	6.1	8.15	9.79	4.92	8.29	12.74	7.43	10
1313 MIN	6.41	6.61	6.02	2.6	2.46	8.35	10.49	4.31	5.11	3.33	6.29	8.81	6.05	6.53	10.11	4.48	8.45	12.51	10.43	9.71
1314 MIN	5.06	6.42	6.03	2.29	2.41	11.73	10.86	4.1	4.47	3.36	6.84	10.19	6.26	5.69	9.67	5.7	9.18	10.77	8.16	9.82
1315 MIN	4.58	5.74	8.91	2.82	2.12	9.45	7.92	4.12	3.22	3.89	7.07	9.34	4.67	5.58	9.4	5.7	10.11	10.23	11.57	10.64
1316 MIN	4.73	7.49	9.31	2.63	1.97	8.88	8.39	5.09	5.15	4.39	7.43	8.76	5	5.5	9.76	4.34	9.5	17.11	8.94	11.02
1317 MIN	5.05	6.98	8.53	2.91	2.34	6.64	7.73	4.06	4.67	4.67	7.56	7.41	5.22	6.68	9	4.77	8.83	17.55	10.31	11.73
1318 MIN	5.66	6.29	6.87	3.11	4.37	7.91	8.03	5.27	4.39	5	8.24	8.44	10.39	5.9	9	4.96	8.95	11.37	9.62	13.03
1319 MIN	4.4	6.9	8.4	3.44	6.43	10.6	8.61	6.56	3.85	4.67	7.63	9.71	4.55	8.74	8.21	5.25	8.66	6.31	10.12	15.02
1320 MIN	5.03	6.48	7.56	3.36	7.38	10.1	8.93	4.59	3.83	5.53	8.09	8.94	5.22	7.52	9.05	5.3	8.7	5.6	10.15	13
1321 MIN	10.24	6.23	7.94	3.47	7.84	5.95	8.61	4.39	5.08	3.55	7.86	9.96	6.13	7.08	7.97	5.22	8.59	6.37	9.89	8.97
1322 MIN	9.25	7	8.04	3.84	6.42	8.81	9.07	5.13	6.15	4.26	7.98	9.52	5.83	6.83	8.32	5.36	8.58	6.75	11.12	12.58
1323 MIN	10.89	6.85	7.98	3.41	6.47	9.98	11.61	5.66	5.37	3.42	8.4	9.49	5.76	7.24	8.09	4.98	10.05	6.26	9.93	10.44
1324 MIN	9.64	6.91	8.49	2.87	4.19	9.54	13.14	3.22	4.86	3.56	8.12	10.45	8.71	7.69	7.93	4.48	12.85	7.94	9.49	11.13
1325 MIN	10.61	10.54	9.12	1.66	3.65	8.63	10.24	4.61	4.22	3.12	8.63	9.27	6.5	7.44	11.12	2.89	10.94	9.7	10.14	10.91
1326 MIN	11.87	9.02	8.67	3.26	4.01	9.5	7.67	4.09	4.41	4.54	7.97	9.9	7.77	15.36	8.27	2.24	11.58	12.32	8.58	11.81
1327 MIN	8.61	7.96	8.37	3.93	4.83	10.79	9.28	4.76	6.28	2.6	7.64	10.08	7.12	7.77	11.09	3.84	12.58	13.23	9.75	11.65
1328 MIN	9.58	9.44	7.99	3.81	5.68	9.58	9.01	4.3	5.39	2.88	8.99	8.73	7.36	12.03	8.5	3.96	13.72	14.83	10.37	12.2
1329 MIN	8.69	8.31	6.99	2.2	6.34	8.72	13.64	8.71	5.97	2.94	9.73	8.34	10.23	8.17	9.77	3.84	13.17	14.73	9.13	11.38
1330 MIN	9.08	8.11	4.41	3.49	6.3	9.43	12.54	4.72	4.57	3.31	10.28	9.01	8.72	8.2	11.53	4.52	11.83	14.4	10.21	11.4
1331 MIN	9.27	11.01	8.62	2.58	5.18	9.01	7.58	5.95	4.73	3.36	10.29	8.3	6.81	9.61	9.2	4.51	11.46	13.89	11.7	11.8
1332 MIN	7.92	8.21	5.94	1.66	3.98	9.05	8.97	3.97	4.73	2.97	9.15	8.64	7.63	6.82	10.26	5.24	9.74	12.57	14.61	11.18
1333 MIN	7.9	7.97	6.8	-0.81	4.04	9.36	9.3	0.55	4.51	3.98	9.43	6.91	8.7	7.57	9.92	4.8	9.4	11.5	10.11	11.45
1334 MIN	7.9	8.37	7.08	-0.49	2.97	7.53	9.68	0.17	4.48	3.92	8.61	8.35	7.42	7.32	10.69	4.09	9.98	10.68	9.6	11.84
1335 MIN	7.45	9.65	6.18	-0.26	2.07	8.18	9.82	-2.28	5.47	4.19	8.97	8.81	6.91	6.63	12.67	4.75	9.26	8.17	9.37	11.89
1336 MIN	8.41	9.16	6.96	0.23	2.56	7.15	10.46	-2.04	6.01	4.49	8.88	8.05	6.66	6.47	12.19	4.86	9.14	6.57	9.92	10.76
1337 MIN	9.59	9.11	7.2	0.13	2.77	8.19	11.29	-1.9	5.59	5.09	11.54	8.09	7.7	6.8	12.79	4.69	9.38	6.37	10.79	12.5
1338 MIN	7.85	8.89	6.88	1.13	2.48	10.1	10.43	-1.7	4.28	6.85	8.16	5.84	7.63	6.69	10.4	4.42	9.34	7.68	10.35	12.87
1339 MIN	7.36	10.49	5.89	1.74	2.81	8.96	8.81	0.15	4.53	4.89	8.84	8.44	5.99	5.43	12.67	7.16	8.89	8.6	10.77	14.92
1340 MIN	7.6	8.69	6.41	2.08	2.94	9.29	11.36	4.16	4.64	3.78	8.73	7.69	6.24	6.1	10.86	9.15	9.79	11.73	10.55	14.13
1341 MIN	7.97	8.72	5.76	2.82	2.58	10.31		1.38	4.54	3.56	8.36	8.51	6.43	5.2	11.1	8.17	9.71	11.9	10.93	14.14
1342 MIN	6	9.7	10.46	2.36	2.91	10.45	9.48	1.91	4.58	3.69	10.18	8.19	6.66	6.36	11.02	7.57	15.91	16.33	10.31	14.36
1343 MIN	7.26	8.68	8.31	1.44	3.46	10.13	9.36	2.21	4.51	3.12	8.47	7.7	6.8	6.35	15.32	8.59	7.59	17.65	12.05	14.79
1344 MIN	5.67	8.79	7.71	4.03	2.84	10.33	14.34	3.19	4.85	3.29	8.3	7.61	10.56	5.2	12.71	6.1	13.71	15.83	10.73	16.84
1345 MIN	5.36	8.68	6.73	-1.78	3.08	10.42	10.39	2.46	4.75	3.7	8.44	7.89	6.97	5.63	19.76	3.22	14.07	12.07	11.54	12.37
1346 MIN	5.81	8.74	6.14	1.49	3.86	10.69	11.21	3.43	4.64	3.12	7.84	8.55	5.86	4.85	11.04	6.63	11.99	11.18	10.54	11.97
1347 MIN	5.09	8.8	6.17	-1.54	3.51	8.93	11.22	3.76	4.65	4.13	7.66	5.94	8.48	6.33	10.17	5.78	10.15	8.5	9.87	12.01
1348 MIN	6.32	9.09	5.69	1.33	2.38	8.54	12.58	7.35	4.7	3.83	7.67	6.58	7.77	8.15	9.91	7.41	8.76	8.74	11.25	12.75
1349 MIN	5.72	9.15	6.24	8.69	2.73	10.34	9.96	5.05	4.58	5.43	8.33	6.64	7.67	8.93	10.5	8.61	10.01	9.72	11.99	11.4
1350 MIN	5.98	8.65	5.92	3.18	3.57	11.32	10.62	5.19	6.19	5.59	8.02	5.85	6.63	7.73	17.97	9.49	11.92	10.72	13.63	12.04
1351 MIN	5.84	9.05	5.98	2.24	3.33	9.91	10.45	1.74	4.05	5.79	8.14	7.88	6.45	7.63	10.32	10.17	16.52	11.94	8.92	12.97
1352 MIN	5.68	9.22	5.5	1.61	3.39	9.36	13.17	2.23	4.27	5.48	7.75	7.35	5.97	6.8	9.84	9.82	11.89	12.37	9.3	15.3
1353 MIN	6.52	10.39	6.66	-0.86	2.28	10.77	10.99	4.72	4.34	5.18	7.99	6.53	6.15	7.83	10.82	10.65	10.81	11.7	9.64	14.29
1354 MIN	5.11	10.24	6.02	1.01	3.14	9.63	6.22	4.58	5.88	4.8	7.87	5.66	7.03	8.14	17.35	8.55	14.25	12.8	11.35	13.26
1355 MIN	5.33	12.01	6.57	3.82	3.69	9.03	5.78	2.49	5.61	4.36	8.17	9.08	9.56	7.95	20.45	11.01	12.91	14.76	10.83	13.66
1356 MIN	5.45	10.31	7.21	-0.62	2.61	9.2	6.68	0.26	4.21	3.42	8.17	7.62	7.19	6.46	13.51	8.03	28.24	12.56	10.53	13.68
1357 MIN	5.03	8.86	5.82	1.88	2.37	8.38	8.9	1.75	3.52	2.03	8.15	7.76	7.38	5.43	12.35	5.29	3.4	10.47	11.89	14.4
1358 MIN	7.4	9.17	5.93	0.87	2.65	6.52	11.19	3.19	3.81	2.73	7.99	8.74	6.16	6.75	13.09	3.48	9.53	10.4	12.14	13.9
1359 MIN	7.37	9.29	7.71	1.52	2.76	10.13	9.85	0.41	3.79	2.89	7.62	7.96	6.35	5.34	12.57	3.14	16.65	10.98	11.55	13.5
1360 MIN	6.54	9.87	8.04	3.92	2.84	9.37	6.32	5.13	4.01	1.89	7.91	9.53	6.27	5.7	13.53	2.52	17.07	11.12	9.16	15.34
1361 MIN	6.2	11.24	10.98	3.03	3.93	9.74	7.61	0.91	4.16	3.21	7.39	11.37	8.54	5.94	13.79	2.72	27.59	11.17	10.01	15.57
1362 MIN	5.41	12.89	12.15	1.76	4.15	9.46	8.73	1.53	3.71	2	9.18	10.49	6.08	6.21	13.05	1.95	8.93	9.8	11.23	15.46
1363 MIN	5.4	13.53	10.65	2.66	5.09	9.89	9.66	1.44	3.82	3.51	8.38	6.32	6.31	6.48	14.81	3.92	11.51	8.72	12.05	22.56
1364 MIN	6.46	12.4	5.94	2.39	4.63	9.97	6.86	2.89	3.98	2.25	8.94	7.14	5.81	6.17	16.68	3.93	10.32	12.63	11.17	20.57
1365 MIN	6.3	12.49	6.56	4.32	3.79	9.63	8.92	3.33	3.67	2.07	9.5	7.48	7.1	5.79	15.88	3.14	6.18	8.54	11.3	12.65
1366 MIN	9.93	12.91	6.41	6.18	5.1	9.58	10.68	3.28	4.61	1.82	14.64	8.26	7.82	7.57	15.27	3.34	6.42	11.1	12.38	13.68
1367 MIN	7.93	10.77	5.73	4.84	5.8	10.26	9.39	4.75	3.45	1.89	10.83	5.76	6.94	5.7	14.01	3.81	7.04	10.71	14.61	10.93
1368 MIN	8.18	10.38	6.01	3.1	6.42	12.9	8.52	4.78	3.36	1.99	10.61	6.23	6.95	5.68	18.29	8.25	7.18	10.15	11.36	12.74
1369 MIN	8.09	8.89	6.05	2	6.87	9.36	8.77	3.97	3.72	1.33	10.77	8.51	7.8	5.56	11.93	10.63	7.69	9	12.37	14.92
1370 MIN	7.52	8.85	6.08	4.01	6.25	11.69	9.02	8.92	3.82	1.52	9.85	5.69	7.69	5.95	12.59	11.07	8.21	9.69	10.42	14.25
1371 MIN	6.17	11.04	5.62	4.4	5.76	9.21	8.24	2.72	4.23	2.78	9.26	6.35	7.89	5.53	12.35	8.7	8.43	11.15	10.04	14.73
1372 MIN	5.35	10.55	6.03	4.28	4.46	9.46	9.01	2.62	4.92	3.11	10.32	6.87	8.09	5.02	10.09	9.14	8.65	11.37	10.45	14.2
1373 MIN	6.33	12.96	4.61	4.27	4.15	9.44	9.46	1.01	5	3.95	9.03	6.67	10.62	5.86	10.45	7.12	9.27	11.09	10.38	12.32
1374 MIN	6.73	11.25	3.83	5.09	5.36	8.14	8.92	3.07	6.33	3.77	10.32	6.67	8.16	5.22	13.46	8.3	9.82	9.95	9.67	12.75
1375 MIN	9.19	11.39	6.67	5.25	4	8.1	10.28	2.52	6.5	3.84	11.49	6.75	7.03	6.64	11.05	7.58	10.83	10.39	11.79	14.33
1376 MIN	6.35	10.29	4.33	5.29	4.21	9.08	8.3	2.42	6.62	3.09	9.9	7.03	8.24	6.47	16.42	7.96	10.5	13.88	14.8	14.07
1377 MIN	7.57	6.39	4.28	4.6	2.73	12.2	8.72	2.92	6.45	1.66	12.33	6.21	6.32	6.04	9.65	9.73	10.66	13.83	11.06	16.94
1378 MIN	8.39	6.77	3.28	2.59	4.52	11.34	8.47	2.94	6.6	1.79	11.6	6.55	6.1	6.07	12.03	8.76	10.56	9.73	10.89	15.82
1379 MIN	6.61	8.08	4.76	0.52	3.1	8.09	7.22	2.12	6.35	2.65	13.78	7.62	6.3	5.89	11.79	6.37	10.22	12.87	12.44	13.82
1380 MIN	6.06	9.35	3.7	3.46	3.02	8.57	8.19	3.38	6.31	1.9	11.45	6.29	5.78	6.48	9.32	6.48	10.81	8.88	15.9	12.03
1381 MIN	8.87	7.45	6.76	5.04	3.25	8.78	3.94	3.49	5.17	3.71	11.34	6.91	5.95	6.63	11.28	5.9	11.3	7.79	11.19	9.97
1382 MIN	6.53	7.27	5.48	4.99	3.65	9.23	3.88	3.79	5.05	2.07	8.65	5.8	6.11	6.43	11.09	4.86	10.85	8.08	10.93	9.59
1383 MIN	6.62	6.83	4.62	4.42	3.35	9.87	7.87	4.06	5.87	2.35	7.27	6.61	6.16	6.31	11.15	5.17	10.71	8.77	11.51	8.37
1384 MIN	7.71	7.32	4.54	3.25	2.42	9.66	7.71	4.56	6.54	2.46	6.84	7.64	8.43	6.1	11.51	4.88	10.76	9.44	11.45	10.11
1385 MIN	6.84	8.08	4.52	1.48	2.47	9.75	7.45	6	7.19	1.98	6.17	7.29	6.45	5.63	12.11	4.76	11.49	9.18	10.23	9.09
1386 MIN	7.55	7.92	4.86	-0.07	2.77	9.53	11.04	4.91	5.98	3.08	5.88	7.09	7.44	5.95	10.88	4.89	15.9	9.53	10.5	8.21
1387 MIN	7.97	9.92	5.15	0.72	2.31	9.28	8.84	0.77	5.32	4.11	6.32	6.1	5.38	6.89	11.29	6.59	10.18	10.9	11.69	11.92
1388 MIN	10.67	10.85	5.11	1.81	3.22	10.44	7.89	2.69	5.01	2.82	6.39	6.53	6.19	10.66	9.84	4.46	8.81	8.27	13.51	10.1
1389 MIN	9.17	10.64	5.03	1.66	3	10.01	6.93	0.62	4.6	3.85	6.61	7.51	6.19	5.31	13.25	3.44	9.13	6.75	11.26	8.06
1390 MIN	6.37	13.9	5.21	0.96	3	12.08	8.57	-3.39	5.56	3.2	7.32	7.27	6.98	5.87	14.17	3.53	10.04	6.13	12.05	8.52
1391 MIN	7.33	8.45	7.1	1.55	2	10.43	8.77	-3.48	4.43	3.91	8.8	9.67	6.21	5.23	12.98	5.68	10.05	7	10.66	8.18
1392 MIN	6.75	7.36	8.85	1.55	2.09	10.46	7.11	-1.19	3.55	3.87	6.66	10.51	7.01	6.89	18.53	5.58	9.69	6.88	12.17	9.95
1393 MIN	6.46	9.03	5.54	1.59	2.24	11.48	6.91	1.26	3.34	4.3	7.26	12.15	6.14	4.93	12.28	5.3	10.36	7.84	11.54	10.71
1394 MIN	6.49	8.34	5.05	1.7	2.32	12.4	6.73	1.84	3.66	4.03	7.18	9.39	6.31	4.57	12.42	5.34	10.21	7.78	10.82	10.27
1395 MIN	9.65	9.36	4.8	1.44	2.34	11.87	7.62	1.21	3.65	4.48	6.53	7.94	5.63	5.5	9.58	5.31	9.39	7.04	11.78	10.68
1396 MIN	7.25	9.37	4.43	1.34	2.47	9.45	7.12	2.85	4.55	5.4	7.06	6.16	8.5	4.95	9.08	3.59	8.51	7.55	9.81	10.24
1397 MIN	7.63	9.06	4.34	1.26	3.29	9.38	6.45	2.44	3.95	2.2	6.81	5.5	7.17	4.65	11.77	2.47	9.1	8.26	10.83	9.44
1398 MIN	6.84	6.13	9.35	1.51	2.76	9.44	5.77	3.45	4.07	2.32	7.27	6.06	6.81	5.72	13.55	2.27	9.3	8.96	10.94	9.99
1399 MIN	8.12	10.01	8.9	1.94	2.52	9.6	5.32	3.61	4.43	2.23	6.46	7.99	7.2	5.78	11.76	2.61	8.32	10.33	12.69	9.65
1400 MIN	7.45	11.5	6.53	1.59	2.85	16.21	5.94	2.73	3.42	2.44	8.11	9.22	7.06	6.03	8.38	3.11	9.37	9.96	7.26	9.3
1401 MIN	7.59	7.93	7.45	1.77	2.46	10.21	6.49	3.53	4.12	3.71	6.6	7.61	8.25	5.59	10.2	3.39	14.22	15.77	8.16	9.35
1402 MIN	6.72	8.67	6.34	1.49	3.17	10.15	5.87	3.35	5.98	2.85	7.15	7.53	10.09	9.97	10.38	4.08	13.61	16.82	8.39	10.94
1403 MIN	7.52	6.49	6.83	0.5	3.41	9.96	6.71	3.33	7.71	2.07	8.19	8.67	6.18	5.47	15.14	5.34	12.27	17.27	10.44	10.87
1404 MIN	6.13	10.61	5.88	1.43	2.78	7.12	7.6	5.14	6.76	2.77	8.68	8.57	6.36	5.71	12.88	5.68	12.89	17.13	12.57	9.02
1405 MIN	5.43	8.94	4.37	1.52	2.66	7	5.83	7.96	7.24	2.4	9.07	7.05	7.09	5.62	14.08	6.35	12.99	16.29	10.28	8.57
1406 MIN	4.31	11.82	5.93	1.54	2.64	7.16	6.55	4.25	7.26	2.6	7.5	5.58	6.74	6	12.46	5.58	16.19	15.21	9.78	9.21
1407 MIN	5.84	11.16	5.98	1.86	2.96	7.53	4.93	3.29	7	3.61	8.14	7.66	6.46	7.79	12.87	6.26	11.92	14.42	8.31	8.88
1408 MIN	5.16	10.25	5.43	0.97	3.26	8.23	5.23	4.49	6.73	3.72	8.23	7.52	7.9	7.47	13.5	4.82	17.13	12.64	10.06	9.95
1409 MIN	4.45	10.36	6.15	1.72	3.23	7.54	6.45	5.89	6.85	2.82	8.04	7.09	6.79	7.14	12.24	4.76	17.99	9.82	11.66	11.26
1410 MIN	4.39		6.84	1.9	3.2	7.58	7.24	2.57	8.17	2.66	8.43	17.32	8.44	5.98	12.18	3.56	13.15	10.38	8.19	9.82
1411 MIN	4.18	7.36	7.15	1.2	3.43	7.71	8.68	5.27	6.36	3.64	9.9	6.45	6.39	5.52	12.08	3.16	10.01	10.1	9	9.34
1412 MIN	4.27	6.49	5.34		2.97	7.5	5.36	2.21	5.47	4.4	14.43	7.07	6.94	4.97	13.23	2.6	7.76	9.62	9	9.86
1413 MIN	6.85	7.2	6.12		2.91	8.49	5.27	3.43	5.71	5.03	16.32	6.83	7.49	5.41	12.01	2.5	6.92	9.92	8.43	11.05
1414 MIN	5.53	9.33	5.4	-1.13	2.98	8.19	4.61	5.23	5.26	4.92	19.19	6.4	7.25	6.55	11.82	2.73	6.81	12.18	9.88	9.15
1415 MIN	4.76	9.6	6.3	-0.29	3.07	12.19	5.15	4.55	4.74	2.75	18.2	8.21	6.41	6.13	12.3	4.14	7.06	16.39	9.21	8.57
1416 MIN	7.31	8.46	6.6	1.64	3.11	9.38	4.73	6.08	5.34	3.85	20.12	9.56	7.85	6.1	12.2	4.09	8.05	13.75	14.02	8.35
1417 MIN	5.5	9.6	6.17	2.25	3.03	9.19	6.09	8.56	5.28	2.93	18.85		7.61	5.96	11.28	4.91	9.81	13.7	13.32	9.92
1418 MIN	5.89	10.68	6.66	2.8	2.94	9.18	5.1	7.29	6.34	3.29	17.97	8.93	6.79	6.48	9.3	5.63	9.64	12.48	12.97	10.44
1419 MIN	7.49	14.38	7.28	2.93	3.54	9.25	5.48	8.03	4.96	3.56	12.79	12.98	7.79	8.31	10.54	9.33	9.53	12.79	10.71	9.77
1420 MIN	5.58	13.07	6.78	3.3	3.97	9.63	5.78	4.68	5.16	5.09	14.24	7.86	7.92	6.19	9.13	9.85	12.37	11.3	10.8	8.68
1421 MIN	7.73	10.43	8.01	0.54	3.83	9.08	5.78	2.94	5.46	3.31	8.46	5.68	6.98	6.12	11.61	10.3	11.86	10.07	13.12	8.75
1422 MIN	6.21	9.29	6.66	1.06	3.79	9.67	7.34	5.9	4.91	4.08	10.7	6.59	7.11	5.23	12.55	10.82	12.56	9.48	7.74	8.94
1423 MIN	6.94	8.33	8.99	1.51	2.84	8.79	6.08	5.28	5.49	2.5	12.12	5.57	7.15	5.61	13.11	9.64	12.34	10.41	10.32	9.04
1424 MIN	10.5	6.18	6.32	2.58	3.68	10.19	4.49	8.12	5.68	5.03	12.99	6.14	6.82	7.94	11.65	8.98	11.83	11.86	14.28	10.62
1425 MIN	7.01	5.47	5.57	2.52	3.12	12.41	4.96	8.63	6.74	3.31	13.96	5.9	6.4	5.27	14.56	8.14	12.13	11.78	10.04	13.1
1426 MIN	6.52	5.97	7.08	2.49	2.77	9.5	6.89	6.67	5.75	4.76	13.38	6.29	5.69	7.93	11.11	9.17	11.43	12.02	10.56	12.81
1427 MIN	10.75	6.93	4.96	1.76	4.1	8.7	5.1	4.63	6.05	5.33	13.89	8.23	5.84	4.82	10.85	10.8	10.68	12.97	11.05	12.31
1428 MIN	7.04	6.89	6.53	1.8	4.27	8.65	4.18	4.11	5.19	1.89	15.84	7.06	6.2	9.06	11.5	9.45	9.95	14.83	11.17	9.64
1429 MIN	5.31	11.69	6.76	2.59	2.85	8.92	5.01	4.43	5.06	3	15.57	8.04	9.02	4.77	10.55	9.7	10.11	14.55	10.23	13.22
1430 MIN	5.52	12.08	5.05	2.74	2.32	9.02	4.39	1.68	5.03	2.57	11.51	6.74	7.91	4.93	11.51	11.15	9.87	13.24	11.9	11.33
1431 MIN	3.87	11.21	4.28	2.53	1.99	9.66	4.86	1.76	4.94	4.57	11.13	7.11	6.92	6.84	10.62	3.33	10.13	12.04	9.68	12.52
1432 MIN	7.18	10.46	4.8	0.42	2.35	8.87	7.51	3.69	4.77	3.01	8.26	7.35	8.06	4.82	13.57		11	11.72	8.57	10.29
1433 MIN	7.14	9.68	4.68	3.76	3.16	9.2	6.29	8.68		3.02	10.12	8.17	5.84	5.02	11.12	0.45	10.98	8.49	8.15	9.59
1434 MIN	4.15	9.49	5.49	1.75	2.62	8.74	6.04	8.28	4.64	3.16	9.95	7.72	5.4	6.32	11.41	2.93	12.41	12.96	8.75	14
1435 MIN	4.46	10.54	6.62	-0.08	2.67	10.77	6.59	5.44	3.89	3.63	8.2	8.65	5.82	4.71	11.69	1.65	17.46	13.18	9.31	16.79
1436 MIN	4.69	9.88	5.33	4.55	2.48	9.64	5.55	4.4	6.17	2.73	7.64	9.8	5.62	4.31	11.28	1.13	16.98	13.53	9.07	17.18
1437 MIN	5.07	9.31	4.89	4.36	2.1	9.45	4.17	6.03	4.24	3.7	8.65	10.05	6.13	4.23	12.51		18.72	13.17	9.55	13.57
1438 MIN	4.88	8.43	5.24	2.63	2.9	9.64	4.69	6.1	5.49	2.77	6.15	8.09	8.65	4.24	12.6	4.71	19	13.16	8.32	15.64
1439 MIN	4.61	9.5	5.36	-1.22	3.16	9.67	4.37	8.85	4.74	3.29	6.5	8.31	8.55	4.43	12.64	5.88	19.08	12.23	9.58	12.95
1440 MIN	4.61	9.53	5.11	-1.06	3.35	9.98	4.71	8.26	5.26	3.86	6.6	9.96	6.19	6.03	9.99	7.64	10.36	8.98	8.56	12.75
1441 MIN	4.88	8.67	7.38	1.6	3.43	12.06	4.42	7.16	5.33	3.18	7.77	8.07	6.24	7.28	9.05	8.92	7.65	8.2	9.45	12.34
1442 MIN	5.66	8.03	6.44	4.12	3.44	11.47	4.82	6.51	5.65	4.07	8.63	9.25	6.63	6.57	9.41	9.88	8.94	7.66	10.15	12.51
1443 MIN	4.3	10.71	8.27	3.96	3.45	10.15	6.95	4.42	5.33	3.98	7.29	9.04	8.37	5.96	8.53	10.68	8.33	5.53	10.53	12.36
1444 MIN	5.09	7.7	7.4	4.55	3.97	12.9	6.88	0.59	4.59	3.96	6.44	8.68	7.95	5.88	12.47	11.11	7.81	3.99	12.54	13.01
1445 MIN	4.7	7.41	4.68	0.37	4.91	11.41	6.02	2.74	6.12	3.14	7.19	7.45	8.24	6.47	13.63	11.87	10.2	5.3	10.69	9.23
1446 MIN	4.71	7.96	5.38	-0.26	2.59	10.1	8.78	2	6.06	3.12	6.69	7.54	8.32	6.03	14.47	11.77	10.02	5.56	11.09	9.96
1447 MIN	4.84	8.45	5.8	2.83	4.66	10.52	5.64	2.64	5.28	2.17	7.13	7.77	7.9	7.61	13.68	12.5	11.53	7.87	9.22	14.39
1448 MIN	4.87	8.57	5.82	2.76	3.37	13.57	7.11	3.1	5.49	2.72	7.65	7.03	9.96	8.33	12.78	11.3	16.12	9.4	11.24	14.34
1449 MIN	4.63	8.89	5.74	3.14	3.17	11.59	5.02	3.38	5.69	4.37	7.11	7.32	7.76	10.56	12.37	11.09	15.32	8.5	12.17	16.07
1450 MIN	4.62	8.64	5.73	3.97	3.01	9.99	5.97	4.27	5.22	4.11	7.57	7.88	8.82	9.72	13.48	8.35	15.28	9.54	11.92	16
1451 MIN	4.53	7.63	5.88	2.51	3.28	7.43	6.03	7.18	4.28	3.66	9.85	8.85	8.02	10.68	13.08	8.14	14.15	11.58	9.91	17.65
1452 MIN	4.61	8	6.45	2.57	4.25	7.86	6.78	9.71	4.67	2.46	9.28	9.87	8.07	10.01	12.82	7.53	10.44	10.66	8.39	14.97
1453 MIN	4.3	8.87	7.74	1.99	4.2	8.29	6.52	8.99	5.18	3.2	11.18	7.5	6.78	12.74	11.35	7.25	11.66	11.01	9.48	15.92
1454 MIN	4.98	8.71	6.08	2.52	3.67	8.45	5.41	6.18	5.95	2.44	7.11	4.97	8	8.31	10.97	7.12	11.7	6.34	9.3	12.99
1455 MIN	4.43	9.05	6.82	2.24	3.74	7.94	6.2	6.83	4.84	2.87	11.9	5.18	9.86	8.49	11.76	6.52	12.27	5.17	10.12	15.22
1456 MIN	4.56	8.85	6.52	2.85	3.97	8.08	6.18	6.42	5.1	2.7	8.45	5.73	7.56	9.82	12.83	6.5	12.39	4.97	11.56	9.36
1457 MIN	5.2	12.69	6.87	2.94	3.71	7.52	6.22	6.31	4.57	2.93	9.33	5.29	7.02	8.69	12.1	7.28	9.79	4.25	12.31	8.68
1458 MIN	4.61		6.47	2.67	3.89	8.96	6.1	5.76	5.37	3.48	11.98	4.84	6.74	8.7	10.64	6.62	10.42	4.28	11.22	8.36
1459 MIN	4.32		6.51	2.21	3.94	10.07	4.88	3.48	4.85	3.75	9.95	9.6	6.05	6.62	10.63	8.08	14.02	4.25	11.46	7.42
1460 MIN	5.01	9.36	8.61	1.63	3.93	9.76	4.57	4.42	5.38	3.25	10.88	7.64	5.86	5.89	12.96	7.62	13.05	5.27	10.27	11.16
1461 MIN	6.02	8.84	5.69	1.59	4.11	8.46	5.48	3.33	5.7	3.63	8.31	4.89	7.85	5.25	13	9.14	15.01	5.19	9.99	9.37
1462 MIN	9.68	10.2	6.99	1.46	5.1	8.09	6.67	3.36	5.32	3.43	9.03	5.74	7.41	8.93	14.83	9.78	8.78	6.42	9.9	10.11
1463 MIN	10.77	10.96	6.48	1.73	4.25	9.08	5.6	3.83	5.29	3.17	9.01	5.28	6.3	8.28	10.78	8.84	9.22	6.43	8.94	8.92
1464 MIN	9.76	9.64	6.94	1.71	3.1	7.79	5.29	3.05	4.48	2.8	8.25	5.86	5.92	10.01	11.37	7.6	10.45	6.5	9.32	9.85
1465 MIN	9.69	10.41	10.87	2.06	3.11	9	4.32	2.44	5.03	1.09	8.03	7.14	6.38	5.66	10.71	8.22	9.33	8.62	9.13	10.69
1466 MIN	9.61	9.01	6.99	2.08	3.32	13.99	6.91	1.56	6.3	1.7	9.98	8.11	8.42	5.86	11.67	5.78	10.35	9.36	8.89	11.49
1467 MIN	9.62	7.3	9.08	1.9	3.5	8.08	7.31	1.73	4.34	4.12	5.6	6.3	6.94	5.11	10.9	5.16	10.54	9.42	7.74	11.37
1468 MIN	11.81	2.69	9.21	2.42	3.35	10.74	6.76	1.9	5.85	4.56	8.26	6.65	8.45	5.39	12.11	3.02	9.66	9.17	9.41	9.17
1469 MIN	9.68	1.55	7.19	3.44	4.2	10.38	4.76	4.05	5.72	3.77	7.12	6.72	5.62	5.24	13.42	1.15	12.21	9.19	13.64	13.5
1470 MIN	6.41	5.26	5.57	2.04	4.06	10.18	6.81	3.87	5.47	1.54	6.77	7.55	11.25	5.19	9.91	0.6	15.83	8.16	11.19	9.45
1471 MIN	4.59	6.9	7.51	2.23	4.3	8.73	5.48	5.88	4.73	2.18	6.57	7.19	8.5	5.43	8.17	0.65	14.6	8.05	9.96	9.1
1472 MIN	6.97	5.58	4.74	1.9	5.26	7	8.67	9.11	5.39	2.44	6.73	6.96	7.61	6.15	11.56	1.31	13.92	7.88	10.05	8.61
1473 MIN	4.6	9.61	8.59	2.76	4.23	7.84	9.79	6.93	4.44	2.11	6.95	10.35	8.34	5.59	9.87	0.9	12.78	7.59	11.25	6.66
1474 MIN	5.49	8.7	8.39	1.91	2.75	11.03	7.75	1.92	4.13	2.37	5.75	8.39	7.08	6.57	10.85	1.75	14.88	5.95	10.3	6.59
1475 MIN	4.8	8.48	8.38	3.01	3.78	10	7.36	6.71	5.31	2.04	5.34	9.29	6.97	5.08	8.97	1.7	18	6.58	8.88	6.86
1476 MIN	5.99	8.66	4.56	3.32	4.12	8.96	8.21	-1.54	4.04	1.95	4.7	10.67	7.16	5.91	8.91	1.94	20.68	7.04	10.09	6.81
1477 MIN	5.02	8.52	4.18	3.18	4.22	7.74	8.33	1.54	3.8	2.07	11.54	6.46	6.21	4.63	9.25	2.42	21.93	6.53	10.97	7.41
1478 MIN	4.89	8.14	4.21	3.22	3.94	7.48	6.91	-0.37	4.4	2.04	8.27	6.66	8.28	4.37	9.06	2.17	19.67	8.59	9.18	6.74
1479 MIN	4.51	8.44	5.97	2.95	3.92	7.12	7.36	4.31	3.78	1.77	7.92	5.87	8.76	5.25	9.75	3.23	17.79	9.54	9.45	7.17
1480 MIN	4.68	7.91	5.97	2.89	4.2	8.06	6.58	6.21	4.08	2.11	9.93	5.79	6.25	6.15	8.21	2.39	21.95	10.1	10.27	6.62
1481 MIN	5.31	8.56	6.89	3.63	3	8.36	5.47	4.88	4.65	3.06	7.88	5.99	5.27	7.33	8.7	2.75	20.38	13.23	10.66	7.55
1482 MIN	4.96	9.51	6.15	2.43	2.29	8.29	9.88	5.68	4.85	2.83	7.84	5.84	5.09	6.4	9.77	2.83	15.56	21.39	10.23	7.26
1483 MIN	5.71	6.8	5.62	0.76	2.64	8.32	8.65	2.99	5.85	1.99	8.08	6	4.94	6.6	10.61	3	5.2	21.45	10.4	6.46
1484 MIN	4.97	7.45	8.97	3.33	2.24	9.86	2.91	4.62	5.15	3.45	10.84	5.64	4.51	6.2	11.58	1.98	12.47	20.17	10.57	6.91
1485 MIN	5.02	7.84	8.03	2.83		9.69	4.66	7.79	5.18	0.86	10.3	6.5	4.08	6.27	11.33	2.58	14.78	14.64	11.11	6.16
1486 MIN	4.91	6.63	3.64	3.44	3.2	5.96	7.2	6.67	5.68	1.55	6.93	6.09	3.88	5.34	9.88	2.46	11.11	17.27	11.35	6.44
1487 MIN	5.8	6.45	6.78	4	3.12	5.61	4.1	6.47	5.07	2.29	7.94	6.42	5.14	6.64	9.76	9.44	10.3	13.88	16.29	6.07
1488 MIN	5.43	7.13	5.32	3.07	4.12	6.65	5.2	3.98	5.07	3.48	8.62	5.62	6.4	6.85	9.54	7.14	10.38	16.99	11.62	6.73
1489 MIN	5.06	5.93	4.87	2.61	3.1	5.78	7.59	2.52	5.08	3.44	8.72	5.85	4.39	4.8	10.51	6.05	8.77	12.59	12.25	7.25
1490 MIN	5.26	5.28	3.62	2.28	4.07	7.46	6.56	1.75	5.11	4.49	8.7	6.37	4.71	5.51	12.23	4.06	9.16	16.62	9.67	6.18
1491 MIN	5.42	5.58	5.64	2.51	3.39	7.22		1.68	4.89	2.78	8.54	6.21	6.78	6.02	9.18	3.89	9.89	11.19	16.12	7.62
1492 MIN	6.21	6.12	7.08	2.81	3.53	6.24	5.87	3.12	4.79	3.88	11.13	5.68	5.27	6.02	9.79	3.17	11.17	8.78	10.99	7.4
1493 MIN	6.9	6.18	8.02	4.81	3.75	6.64	7.76	2.56	5.68	2.61	11.98	6.25	5.14	5.4	11.52	2.31	11.35	6.36	7.72	7.77
1494 MIN	4.76	9.34	7.21	5.32	4.17	8.8	9.14	2.94	5.52	2.13	9.84	5.61	5.84	5.37	10.54	3.16	11.7	6.49	11.53	9.31
1495 MIN	5.48	5.5	1.8	5.19	4.32	8.12	8.09	4.64	4.55	1.31	9.85	5.88	6.22	5.19	12.76	3.49	11.29	6.91	9.88	8.74
1496 MIN	5.4	4.97	4.52	5.54	4.59	7.89	7.58	2.79	5.1	1.06	8.44	5.66	6.13	7.93	13.37	4.38	7.78	11.57	8.99	9.52
1497 MIN	4.96	6.82	3.98	5.37	4.47	6.78	8.22	3.47	4.39	0.96	8.48	6.79	5.77	5.1	11.14	3.86	10.94	14.4	9.57	11.92
1498 MIN	6.53	8.47	4.68	5.78	4.33	7.1	8.67	1.54	4.05	1.09	8.5	5.67	5.86	7.12	9.54	2.76	9.84	15.73	9.13	9.57
1499 MIN	5.16	7.74	20.6	5.28	4.11	6.95	7.97	1.33	4.87	1.05	9.01	8.14	5.36	6	11.12	6.37	6.6	14.71	9.63	11.48
1500 MIN	5.44	7.95	5.54	1.78	4.53	6.77	7.71	4.81	6.1	0.73	7.77	10.5	5.73	7.66	10.53	5.55	7.71	14.41	9.78	16.6
1501 MIN	7.52	9.29	5.44	0.29	2.37	6.72	8.87	4.18	5.67	1.27	8.4	8.6	5.85	7.29	11.29	4.73	10.02	13.39	9.84	11.59
1502 MIN	6.8	8.3	4.35	0.68	2.1	6.7	10.37	1.37	5.91	1.48	8.49	8.77	6.05	6.39	10.31	4.23	9.69	14.27	10.71	11.1
1503 MIN	5.96	2.39	2.97	1.08	1.97	7.04	8.58	3.94	5.95	1.17	8.44	9.8	7.04	5.12	10.42	4.24	8.61	13.63	10.75	11.71
1504 MIN	6.09	10.08	3.23	1.63	1.88	6.69	8.84	1.21	5.92	1.78	8.12	8.17	6.03	5.44	13.52	5.86	9.43	13.91	11.95	11.79
1505 MIN	6.27	8.26	3.29	1.62	2.46	7.24	8.52	0.02	5.5	1.87	8.6	5.55	7.53	6.44	11.22	6.35	9.68	13.92	8.05	11.92
1506 MIN	8.89	12.06	3.36	1.47	2.53	5.96	3.91	-1.41	5.44	1.98	9.75	6.35	6.33	4.58	12.69	5.64	10.28	11.15	8.71	22.24
1507 MIN	8.2	10.62	3.29	1.46	2.78	7.69	6	-1.35	5.06	1.65	11	5.59	6.3	4.91	13.57	5.65	8.32	9.76	9.22	11.64
1508 MIN	6.24	10.07	4.55	0.8	3.19	6.55	6.42	-1.27	5.39	2.16	8.5	6.64	5.8	6.31	12.96	6.15	8.11	8.79	8.53	11.52
1509 MIN	6.34	8.92	5.32	1.09	1.95	9.53	6.88	-1.55	5.33	2.38	9	6.32	6.45	7.25	11.8	5.13	8.99	6.93	11.72	11.9
1510 MIN	7.25	8.5	7.09	0.57	2.08	9	7.09	-0.88	6.44	1.3	8.8	6.95	6.5	9.18	9.18	6.47	8.97	5.85	8.84	13.43
1511 MIN	7.39	9.11	5.87	0.83	2.47	11.22	6.49	0.91	6.61	2.66	8.55	7.35	5.63	5.05	11.49	4.02	8.68	9.8	9.02	12.46
1512 MIN	7.47	9.34	5.88	4.3	2.73	7.05	7.86	1.36	6.58	1.74	9.88	8.75	7.73	4.83	12.41	5.86	9.8	8.9	11.27	12.25
1513 MIN	7.12	7.88	4.25	0.89	2.48	6.32	6.03	1.62	5.51	1.68	10.75	6.54	7.39	4.21	10.25	7.8	10.18	12.78	9.06	12.72
1514 MIN	7.68	7.21	4.39	1.71	1.93	6.33	7.08	1.1	5.85	1.83	9.86	6.07	7.27	4.46	16.98	9.11	8.02	11.46	5.83	14
1515 MIN	7.01	7.11	4.92	1.69	2.73	5.8	6.44	1.24	5.5	1.86	8.37	6.41	7.06	4.38	10.39	6.78	7.67	8.39	4.95	13.41
1516 MIN	10.92	7.11	4.76	0.3	4.47	5.63	6.94	3.99	6.13	3.6	7.11	6.66	5.51	6.46	15.43	4.25	6.74	16.93	5.6	13.51
1517 MIN	9.13	6.37	4.83	2.58	5.45	6.06	6.21	3.77	6.87	2.25	10.55	6.58	7.79	5.1	14.18	3.35	9.21	17.69	8.76	16.52
1518 MIN	9.27	6.83	5.18	2.55	5.54	6.47	6.75	4.32	7.18	2.84	8.96	5.95	7.07	7.39	11.44	7.5	12.38	14.22	8.62	20.14
1519 MIN	10.76	7.08	8.98	2.19	4.09	7.23	5.75	4.49	7.7	3.21	7.9	6.47	9.84	6.94	10.32	8.01	13.24	13.15	11.19	11.94
1520 MIN	8.06	6.27	6.27	2.11	2.17	6.53	8.07	4.88	8.06	1.63	8.93		4.93	3.67	11.42	7.49	15.61	15.15	8.28	13.61
1521 MIN	7.69	9.37	5.61	4.65	2.84	9.56	6.21	3.5	6.02	2.59	8.93		5.68	3.43	11.72	7	12.53	11.31	6.54	10.57
1522 MIN	7.4	8.11	4.44	8.14	3.92	8.85	5.32	3.89	5.12	2.35	6.81	5.44	6.71	4.96	10.61	8.1	10.6	9.55	6.72	10.64
1523 MIN	11.92	8.88	5.29	-0.78	3.54	5.49	6.17	3.08	5.02	2.41	6.65	6.99	7.76	3.38	12.81	9.29	9.89	6.26	6.07	13.47
1524 MIN	6.09	9.99	4.77	-0.23	3.97	5.45	8.02	3.07	5.02	1.92	6.58	5.47	4.98	5.73	12.35	9.48	10.1	19.99	6.24	7.62
1525 MIN	6.38	8.97	4.73	2.68	3.84	6.34	5.01	3.31	4.89	2.6	6.66	8.55	5.13	5.29	10.26	12.81	7.83	12.62	7.03	8.75
1526 MIN	6.14	9.69	5.02	3.31	4.08	6.11	5.7	4.47	4.79	1.93	7.1	7.85	5.41		10.37	10.16	5.22	13.66	7.51	9.7
1527 MIN	5.16	5.93	7.27	2.95	4.92	10.13	6.29	3.94	4.86	1.97	7.29	6.45	8.44	3.23	10.75	10.32	5.45	10.79	7.24	9.85
1528 MIN	4.42	4.91	6.26	2.71	3.13	11.77	6.25	5.01	5.21	1.68	6.65	4.26	5.13	4.74	15.05	13.76	3.34	10.26	9.74	9.36
1529 MIN	6.59	7.19	5.36	2.39	2.56	11.67	5.9	3.89	4.79	2.41	8.04	5.03	7.38	4.83	13.65	12.5	5	5.56	6.07	9.39
1530 MIN	7.25	5.07	5.11	2.05	2.21	12.54	5.91	3.52	5.43	2.28	6.24	5.31	6.25	6	10.83	12.77	5.13	1.6	6.81	8.75
1531 MIN	6.85	6.69	5.5	2.98	2.71	10.67	5.34	5.98	5.46	4.63	8.38	5.69	6.14	4.41	11.16	12.01	12.42	2.04	9.37	7.96
1532 MIN	6.76	7.93	4.92	2.35	3.04	9.92	5.42	3.89	5.44	2.24	7.01	6.17	8.27	4.29	10.45	10.65	13.71	5.85	8.5	7.74
1533 MIN	6.65	7.89	4.86	2.51	3.41	10.78	4.56	2.65	6.04	3.65	10.61	4.84	7.1	5.95	10.19	9.81	12.47	4.92	8.09	7.13
1534 MIN	6.88	7.27	5.76	3.03	2.93	11.97	5.39	2.63	5.11	2.87	8.46	5.1	5.05	5.86	9.62	7.71	17.86	4.77	8.47	6.43
1535 MIN	7.49	6.8	5.06	0.99	2.24	7.6	5.64	1.3	5.26	3.1	7.37	8.58	8.24	4.86	10.5	8.71	15.47	4.07	9.18	7.65
1536 MIN	6.71	6.11	9.29	0.37	2.66	7.49	4.56	1.41	5.04	2.18	6.16	8.67	5.99	5.62	11.45	4.53	13.61	5.25	9.64	6.92
1537 MIN	6.83	7.52	6.36	0.53	3.09	7.82	5.92	4.13	4.04	1.66	6.3	8.03	5.3	5.88	10.7	2.4	12.57	6.4	7.81	10.29
1538 MIN	9.08	5.71	4.26	0.41	3.63	9.67	5.36	2.68	5.44	1.76	6.47	9.26	10.25	6.39	10.03	1.89	10.79	7	6.76	11.41
1539 MIN	5.42	5.07	6.52	1.14	3.08	9.68	4.78	2.29	5.16	1.81	6.56	9.39	4.71	6.19	11.07	0.86	12.26	6.86	7.55	8.53
1540 MIN	5.29	5.26	4.05	1.13	2.51	10.73	5.84	0.9	4.96	1.74	6.69	8.99	4.23	5.99	9.7	1.27	10.15	7.03	8.43	8.07
1541 MIN	5.77	5.55	3.88	0.99	2.59	11.83	4.5	1.21	5.23	2.28	6.71	7.4	5.96	6.06	11.43	3.25	10.35	7.77	11.19	8.43
1542 MIN	5.55	6.5	3.3	0.43	2.77	11.67	5	2.51	5.13	3.08	6.88	9.15	4.91	5.66	10.65	5.48	12.03	8.85	8.52	9.64
1543 MIN	6.26	6.67	3.3	1.16	2.95	9.2	7.17	2.79	5.27	1.52	6.77	6.04	5.44	5.72	23.21		14.31	8.47	10	9.6
1544 MIN	6.18	7.68	3.28	1.08	3.22	8.38	3.73	2.99	5.66	1.18	9	6.94	5.13	6.57	24.45	3.46	12.24	5.19	9.86	11.23
1545 MIN	5.15	7.59	3.49	1.63	1.93	7.48	4.06	3.56	5.28	1.5	6.77	6.93	4.15	8.56	15.29	6.06	9.97	5.48	8.12	10.06
1546 MIN	5.02	6.85	3.51	1.5	4.01	6.99	8.23	4.21	5.66	2.17	6.79	7.81	7.95	7.47	10.61		7.21	7.08	7.17	9.47
1547 MIN	5.26	7.04	4.81	2.07	3.06	7.02	8.38	4.27	4.12	3.04	7.57	6.78	6.55	5.88	11.88	8.14	6.97	9.19	7.64	6.62
1548 MIN	5.33	9.24	2.66	2.43	2.19	7.7	6.25	3.92	3.75	2.03	8.12	7.93	5.93	5.23	11.4	8.54	7.06	9.99	8.16	8.36
1549 MIN	5.41	8.53	3.63	2.14	2.85	7.75	6.84	5.28	3.67	3.3	8.21	6.38	4.72	5.56	14	8.11	7.53	9.41	8.58	6.44
1550 MIN	6.46	7.34	2.61	2.03	3.09	7.85	5.67	1.94	3.68	2.93	8.69	9.26	4.94	4.25	13.65	8.04	7.4	11.68	8	6.91
1551 MIN	5.07	7.48	4.07	2.04	2.8	7.36	6.9	1.5	3.2	2.81	10.8	8.51	5.03	4.09	11.46	4.06	8.17	10.15	9.06	6.71
1552 MIN	5.15	8.16	3.34	1.93	1.91	7.84	7.93	1.12	3.22	3.19	9.66	7.83	5.99	4.63	13.52	1.13	8.23	11.54	8.28	7.69
1553 MIN	6.59	7.91	2.58	1.83	1.85	8.3	7.56	3.72	3.4	2.41	6.93	9.15	5.86	4.22	12.82	0.09	8.42	9.93	7.99	7.8
1554 MIN	5.2	7.96	2.9	2.3	2.32	8.9	6.85	2.55	3.46	1.74	8.11	9.45	5.85	4.96	13.31	6.15	9.01	9.95	8.17	7.49
1555 MIN	4.74	8.32	2.95	2.77	2.68	10.19	6.38	3.02	3.11	5.76	8.89	8.62	4.56	6.19	14.1		8.85	10.6	8.68	7.66
1556 MIN	5.28	8.62	2.96	2.91	2.62	10.1	7.92	3.06	3.15	1.08	10.43	7.59	4.17	4.92	12.02	4.09	8.73	8.07	9.95	6.83
1557 MIN	5.45	7.74	3.21	2.04	2.51	10.6	7.59	3.25	3.78	2.16	11.31	8.17	3.84	4.59	12.77	5.01	9.71	6.62	8.45	7.42
1558 MIN	5.07	7.74	5.7	2.06	2.56	8.07	7.8	3.15	3.48	2.56	11.13	5.67	4.39	7.9	11.59	5.69	9.77	7.36	10.06	5.95
1559 MIN	5.14	7.79	2.42	1.83	2.5	7.83	6.3	3.39	4.64	3	11.28	5.88	3.96	7.12	10.73	6.81	10.44	10.5	8.38	7.26
1560 MIN	6.39	7.16	5.43	2.45	2.74	7.95	5.34	4.21	4.22	3.71	11.07	6.74	5.11	5.78	14.36	7.27	10.44	9.93	8.84	8.61
1561 MIN	6.48	7.12	8.69	1.12	2.7	7.73	7.04	5.32	6.94	2.87	12.29	6.27	4.54	6.69	13.16	2.07	9.69	10.47	8.47	9.43
1562 MIN	6.57	6.61	7.99	1.16	2.86	7.77	7.18	6.09	7.55	1.92	11.54	6.75	4.96	5.69	14.89	4.67	12.02	9.81	8.15	10.19
1563 MIN	9.77	7.16	8.09	1.42	2.98	8.54	7.13	8.08	7.95	1.65	12.41	6.58	4.69	4.19	13.48	6.38	11.11	10.22	10.72	8.99
1564 MIN	10.14	7.49	9.41	1.36	3.14	7.4	6.17	4.18	8.11	2.3	15.18	6.53	4.21	4.44	14.7	6.56	11.33	9.15	8.45	8.51
1565 MIN	11.35	9.47	11.9	0.82	2.03	7.98	5.56	1.71	8.3	2.48	12.48	6.13	8.52	4.64	21.44	6.52	7.83	10.68	9.98	9.7
1566 MIN	11.62	8.49	6.45	5.27	2.24	7.61	6.41	2.09	8.57	2.13	8.03	6.7	3.89	4.75	16.63	5.45	7.96	9.04	9.32	9
1567 MIN	11.37	6.92	3.54	1.89	2.45	8.19	8.25	0.04	7.17	2.47	8.71	6.16	3.88	5.52	11.82	5.44	8.19	9.53	10.49	8.27
1568 MIN	13.43	6.79	3.87	1.89	2.82	8.35	7.08	-1.4	2.8	3.93	7.62	5.64	5.03	5.58	12.16	0.44	8.46	9.13	13.95	8.98
1569 MIN	14.18	6.6	4.75	2.82	2.9	7.21	6.54	-1.86	3.68	3.14	7.6	9.3	4.4	7.76	12.66	5.43	19.44	7.15	12.15	10.59
1570 MIN	9.29	7.31	7.18	2.65	3.31	8.19	7.46	-1.78	5.31	3.09	7.74	11.49	9.4	4.02	18.12	2.24	3.42	5.06	10	10.13
1571 MIN	8.64	7.95	6.37	2.88	3.42	8.48	8.16	-0.64	4.32	3.65	7.99	5.24	4.56	4.96	11.65	4.5	14.77	6.14	9.74	10.53
1572 MIN	5.8	6.99	4.08	3.53	2.5	9.1	5.72	-0.06	3.34	2.7	7.04	5.2	4.92	6.84	11.15	-0.39	8.28	7.29	9.12	12.37
1573 MIN	5.22	7.39	3.79	2.36	2.9	10.76	4.49	0.73	4.51	4.18	7.2	5.28	4.95	5.03	12.39		15.98	9.36	8.99	13.18
1574 MIN	5.38	7.53	3.9	3.36	3.45	7.61	6.03	0.9	4.03	3.45	7.32	8.03	4.42	5.94	13.76	9.45	13.8	13.63	9.96	10.77
1575 MIN	5.31	7.59	5.28	3.19	3.2	8.55	7.13	1.45	4.85	3.71	8.25	6.68	8.97	5.34	12.29	8.66	18.21	14.3	8.36	10.32
1576 MIN	5.62	11.63	3.45	3.59	2.33	7.28	6.13	2.26	3.83	1.86	9.7	8.54	7.25	5.19	11.02	8.89	16.43	19.64	8.6	9.42
1577 MIN	5.79	7.77	3.61	4.39	1.99	8.1	5.42	2.84	4.79	2.03	9.65	9.94	7.07	5.91	10.67	9.84	12.65	14.74	8.85	8.86
1578 MIN	4.21	6.85	3.68	4.5	1.97	7.8	5.28	2.19	3.79	0.99	6.77	8.52	7.65	7.8	9.54	9.42	11.35	10.02	9.72
1579 MIN	4.51	6.94	4.91	4.43	2.2	13.01	4.54	4.49	4.24	3.8	8.02	7.39	6.45	3.09	12.14	8.91	14.04	7.86	8.01	7.78
1580 MIN	6.58	7.18	3.71	4.04	2.37	10.38	5.77	4.85	4.55	3.9	9.27	7.37	5.14	7.08	12.2	9.48	11.49	8.09	8.53	8.53
1581 MIN	5.98	6.86	3.85	2.98	2.55	11.05	6.92	1.52	3.9	3.72	9.54	6.21	4.52	6.36	9.96	9.27	14.21	15.03	7.79	6.45
1582 MIN	5.13	7.19	5.02	2.89	2.46	9.09	6.91	0.76	3.86	3.05	7.55	7.68	5.22	5.31	10.42	9.69	9.66	13.34	11.32	8.82
1583 MIN	4.99	6.31	4.17	2.94	1.98	7.77	5.36	1.23	3.38	2.1	7.44	6.3	5.37	6.74	10.02	10.81	8.63	13.89	10.32	9.15
1584 MIN	5.35	7.52	6	3.04	2.89	7.69	5.41	1.61	3.49	3.55	5.95	7.2	5.19	5.64	11.18	7.46	6.7	11.73	8.28	8.78
1585 MIN	5.23	8.68	7.15	2.72	2.51	8.41	5.2	1.85	5.17	1.97	5.43	6.79	4.9	5.6	15.64	7.16	6.42	12.82	7.95	8.54
1586 MIN	4.6	10.08	6.04	3.04	2.56	7.78	5.28	1.95	4.68	3.05	5.21	6.83	5.39	8.24	11.23	8.3	6.91	10.59	8.75	8.5
1587 MIN	5.88	7.33	3.45	3.61	2.53	8.01	6.49	5.07	4.4	2.32	5.1	7.54	7.33	6.16	17.19	8.25	7.32	10.55	8.36	15.69
1588 MIN	6.16	6.66	3.45	2.78	2.71	8.45	6.06	5.08	4.25	5.26	5.52	6.62	5.17	8.23	13.73	7.59	8.57	10.6	9.24	8.76
1589 MIN	5.5	6.16	3.62	3.07	2.65	7.62	6.57	2.01	4.53	1.97	7.06	6.83	5.74	5.44	11.83	7.97	8.28	9.33	8.56	9.4
1590 MIN	7.37	5.32	4.15	2.23	2.83	8.29	9.28	1.45	4.63	2.49	5.24	5.81	5.49	7.78	12.95	6.01	6.93	10.42	12.04	9.53
1591 MIN	4.14	6.1	4.04	1.66	2.83	8.38	7.3	-0.47	3.92	3.06	8.61	6.32	5.07	6.33	11.72	8.77	9.1	12.18	9.89	9.16
1592 MIN	5.16	5.98	6.36	1.64	2.22	8.39	5.97	-1.53	4.26	2.52	14.01	6.65	6.36	6.7	12.09	8.86	6.92	9.97	9.86	7.91
1593 MIN	5.58	7.08	6.18	1.21	2.03	8.37	4.02	-1.21	2.96	3.51	14.19	7.43	4.5	7.48	9.88	7.12	8.44	9.3	10.24	10.54
1594 MIN	4.68	6.43	5.56	2.36	2.89	8.22	6.06	-0.44	3.75	4	15.14	6.63	4.22	7.26	11.25	6.25	8.86	9.18	8.26	8.11
1595 MIN	4.66	8.44	4.77	2.39		7.52	5.02	0.15	3.6	4.1	15.84	7.17	5	7.05	12.37	7.79	8.61	10.32	9.95	9.37
1596 MIN	4.72	6.12	6.75	3.98	3.26	8.07	5.07	0.63	3.37	4.35	12.74	6.58	5.31	6.18	13.87	3.57	8.6	11.25	8.21	9.24
1597 MIN	6	5.74	4.62	3.21	3.31	7.28	6.65	1.1	4.34	2.89	11.3	7.48	6.8	5.69	10.47	3.27	8.83	10.5	8.02	9.67
1598 MIN	4.52	6.22	4.91	3.26	1.72	8.16	5.48	1.57	4.27	1.83	10.3	9.14	5.09	8.19	10.52	2.51	7.04	8.63	8.4	9.38
1599 MIN	4.68	6.57	7.43	2.22	2.29	7.85	6.58	2.83	4.17	2.92	10.57	8.04	5.18	7.39	12.49	1.83	20.69	7.37	7.91	9.05
1600 MIN	5	6.9	5.28	2.26	4.98	7.33		2.36	3.85	2.18	12.11	6.69	4.59	4.05	11.8	1.2	16.88	9.21	8.27	7.46
1601 MIN	5.7	8.82	7.18	2.09	2.53	7.82	5.49	2.38	3.38	2.71	12.43	7.82	5.07	6.3	11.54	0.96	17.88	10.94	8.17	12.02
1602 MIN	5.72	13.98	5.26	1.95	3.09	10.89	5.63	2.09	6.15	3.78	12.16	7.43	4.97	5.94	12.33	0.43	12.93	9.57	9.72	9.49
1603 MIN	8.47	10.2	4.17	2.43	3.22	11.59	7.01	1.89	3.01	2.97	12.03	6.6	4.58	6.44	12.44	2.57	20.05	14.38	13.61	8.61
1604 MIN	9.1	9.03	4.18	2.18	2.75	10.99	6.48	2.41	3.14	2.28	11.83	5.41	6.19	6.39	15.5	3.72	12.13	9.32	10.71	8.99
1605 MIN	11.41	10.83	9.06	2.62	2.82	8.32	6.74	7.06	3.83	2.63	11.95	8.21	5.6	5.81	12.1	3.54	13.51	9.84	10.12	9
1606 MIN	8.47	11.79	6.75	1.87	2.71	8.09	6.53	5.17	3.45	2.37	6.24	5.2	5.79	4.92	10.74	3.72	13.12	14.5	11.46	8.36
1607 MIN	8.37	9.57	8.64	1.64	1.95	10.39	7.38	4.72	3.96	2.59	5.64	6.61	7.74	5.7	10.97	19.76	12.72	11.55	9.01	9.03
1608 MIN	7.1	9.09	5.91	1.57	1.51	9.2	7.89	4.82	3.26	2.23	10.73	6.74	6.19	8.31	12.23	8.39	11.82	7.55	8.83	9.04
1609 MIN	7.21	11.93	4.59	1.4	1.48	9.9	7.55	1.06	3.58	1.57	12.32	6.73	6.69	5.87	11.76	8.89	11.09	8.5	8.89	8.79
1610 MIN	7.99	8.78	6.01	1.61	1.76	12.63	8.37	0.75	3.81	3.43	11.93	6.17	4.78	7.95	10.31	6.28	10.79	7.43	8.71	8.79
1611 MIN	6.4	10.21	5.04	1.71	1.62	10.65	8.18	-0.24	4.76	3.41	14.41	8.78	7.3	7.07	11.01	6.28	6.46	8.83	10.49	8.83
1612 MIN	5.54	8.22	4.27	1.66	1.61	9.32	6.35	-0.55	5.25	3.61	14.28	8.34	5.18	6.27	14.13	6.46	12.1	12.01	8.98	8.9
1613 MIN	5.11	8.93		1.85	1.89	8.37	9.69	-0.48	5.47	4.01	12.28	6.73	7.47	6.1	14.62	1.27	10.57	13.68	8.6	10.23
1614 MIN	7.04	10.74	5.58	1.61	1.95	9.64	6.49	0.82	5.87	2.27	8.16	7.08	5.88	9.06	11.4	0.64	10.61	13.44	8.4	7.31
1615 MIN	7.95	9.88	5.61	1.57	2.78	9.49	6.42	1.15	5.53	2.56	7.84	7.89	4.56	4.15	10.89	4.78	10.17	13.69	10.61	7.27
1616 MIN	8.76	9.97	5.95	1.31	4.08	11.36	5.72	5.73	6.05	3	11.38	5.75	4.44	4.25	8.97	4.02	9.55	11.55	8.38	8.57
1617 MIN	7.45	4.39	5.95	1.98	2.08	10.5	6.04	4.56	5.73	3.92	9.41	8.39	4.53	3.92	9.38	3.72	9.82	9.61	9.7	7.73
1618 MIN	3.99	7.44	7.67	2.11	3.16	12.9	8.04	1.67	5.66	3.46	11.29	6.96	4.88	3.8	11.1	0.42	9.58	14.92	10.16	8.34
1619 MIN	4	7.85	7.29	1.77	3.93	9.63	7.11	0.51	6.02	3.47	7.27	6.99	5.41	3.74	10.33	6.2	10.09		14.86	7.8
1620 MIN	4.07	8.15	7.92	3.51	3.33	9.34	7.31	-0.03	4.99	2.93	6.1	6.8	4.99	3.49	13.44	7.22	11.32	7.08	10.9	9.38
1621 MIN	3.39	8.25	6.28	2.84	1.46	9.88	7.52	0.19	5.75	1.76	7.03	9.04	4.55	4.13	11.86	8.97	14.26	10.09	10.64	9.17
1622 MIN	5.24	7.74	6.25	2.5	0.95	9.41	8.31	0.01	5.9	1.51	6.1	8.6	5.26	3.94	11.8	5.24	15.19	9.27	7.95	9.91
1623 MIN	4.4	8.42	7.25	2.48	1.84	10.31	7.18	8.46	5.71	1.72	4.76	6.35	5.58	4.91	10.64		15.44	12.05	7.48	11.3
1624 MIN	5.91	8.27	7.72	1.9	3.34	9.47	5.76	4.15	5.95	2.03	4.91	5.7	5.4	5.07	15.96	5.38	13.31	20.14	8.35	11.65
1625 MIN	6.5	7.5	10.92	2.72	2.97	11.8	6.08	2.87	5.98	1.57	4.71	6.78	5.45	4.99	14.75	6.48	10.47	11.69	9.81	10.7
1626 MIN	7.02	10.08	5.78	1.71	3.12	11.82	7.23	2.75	5.91	2.31	6.25	8.95	5.91	4.27	9.79	6.39	9.65	10.33	8.09	9.12
1627 MIN	7.23	6.52	12.96	1.75	2.86	13.25	6.44	2.91	5.34	2.11	4.97	5.25	5.17	5.64	11.03	6.64	9.62	9.42	8.97	7.59
1628 MIN	7.68	6.71	5.34	1.97	3.26	14.1	6.18	1.85	5.69	1.49	4.55	5.78	4.65	5.8	10.51	8.4	9.36	12.46	8.61	7.84
1629 MIN	6.79	6.87	6.11	1.52	3.45	10.75	6.8	1.54	6.66	3.32	4.39	5.97	4.92	4.59	13.87	9.69	8.67	12.04	10.46	7.32
1630 MIN	6.62	9.57	6.15	1.67	2.24	10.28	6.01	1.54	5.23	2.13	4.92	7.22	7.01	4.15	12.45	11.21	10.08	16.14	9.31	6.42
1631 MIN	6.47	8.26	5.95	1.99	1.83	7.18	7.12	1.31	5.36	2.51	3.94	6.98	5.21	3.85	14.42	10.55	10.93	14.46	9.36	7.12
1632 MIN	6.7	10.75	7.83	1.9	3.16	7.7	7.35	1.24	6.09	4.1	3.42	6.51	5.17	3.81	12.54	11.18	10.74	12.02	8.9	7.19
1633 MIN	7.04	12.35	5.74	1.75	2.66	10.76	6.44	1.07	5.9	3.48	2.89	5.68	5.24	3.99	13.86	8.98	2.79	12.5	8.63	8.04
1634 MIN	5.4	7.08	7.42	1.48	3.5	6.7	7.2	2.05	5.88	2.69	4.6	4.98	7.43	4.73	10.85	9.01	8.44	10.16	9.01	8.24
1635 MIN	6.78	12.85	7.13	0.97	2.25	8.48	7.71	0.48	4.97	5.06	4.77	5.52	5.66	4.48	11.92	9.68	8.91	10.67	9.27	11.65
1636 MIN	6.01	10.72	13.61	5.24	2.85	7.99	8.81	3.78	4.15	1.32	6.24	6.37	6.35	8.88	9.52	8.47	10.51	10.36	7.53	9.28
1637 MIN	4.44	5.52	5.37	5.49	2.68	7.25	5.94	2.79	4.1	2.26	7.29	7.11	6.94	4.01	10.51	7.56	10.18	9.1	12.99	12.46
1638 MIN	6.9	5.87	5.73	4.73	2.83	8.91	7.23	2.95	3.95	2.34	7.87	7.13	6.49	3.98	12.06	6.44	9.55	10.82	11.62	8.84
1639 MIN	7.62	12.36	5.71	4.17	3.35	7.09	5.73	2.26	3.72	3.15	8.16	8.43	5.65	8.2	12.02	6.45	11.24	10.38	9.59	7.39
1640 MIN	6.57	8.54	5.03	3.49	3.01	6.89	7.22	2.24	3.93	2.69	8.43	12.65	8.72	8.71	12.44	7.13	22.86	12.61	7.05	9.42
1641 MIN	8.62	9.23	6.79	3.76	2.49	6.08	6.61	2.1	4.03	3.64	7.65	11.86	5.65	4.89	13.64	2.52	20.06	11.57	7.54	11.08
1642 MIN	7.63	8.58	6.56	3.11	1.74	5.41	4.08	4.8	3.51	4.92	7.49	9.64	5.97	7.86	10.92	2.88	31.19	11.49	7.63	10.96
1643 MIN	6.83	7.84	8.05	2.99	2.33	5.97	6.73	3.34	3.6	2.07	7.79	5.17	5.58	4.78	12.49	1.79	21.06	10.34	7.43	10.61
1644 MIN	6.69	7.71	6.24	2.98	1.76	9.43	9.29	4.39	3.34	1.85	9.2	5.81	5.65	4.92	11.02	5.57	17.29	18.35	7.97	8.93
1645 MIN	4.34	8.07	6.59	2.71	1.64	4.97	7.69	3.64	2.83	2.65	7.41	7.7	5.86	7.86	15.29	6.3	14.74	16.56	11	10.22
1646 MIN	3.87	7.49	7.36	2.36	2.06	6.45	6.17	5.68	3.2	4.01	7.9	7.24	6.54	4.87	13.06	6.81	11.92	14.21	6.76	8.08
1647 MIN	3.76	6.7	8.27	1.97		8.7	5.99	3.21	3.17	3.15	7.19	6.95	11.2	5.42	12.55	7.78	12.91	11.5	7.56	9.8
1648 MIN	3.76	6.82	8.67	1.9	2.02	7.95	4.22	1.91	2.41	2.67	7.1	5.39	8.97	6.58	12.44	5.61	4.71	12.11	8.22
1649 MIN	3.77	5.94	8.52	2.56	2.17	8.87	6.4	2.2	3.73	0.51	8.1	6.63	7.15	11.87	12.82	6.67	12.34	10.91	8.76	9.76
1650 MIN	3.27	5.53	6.45	2.3	2.54	8.95	5.17	0.77	3.33	1.92	7.74	6.07	6.44	3.66	10.34	13.7	14.82	12.02	5.7	11.33
1651 MIN	5.49	4.81	6.55	3.37	2.95	8	6.06	1.68	2.88	1.83	7.82	8.07	6.69	3.71	11.65	5.89	14.38	11.76	6.47	7.21
1652 MIN	4.73	4.52	6.4	1.93	2.45	6.47	7.18	1.6	3.72	1.86	7.58	7.1	7.46	4.11	10.87	5.87	18.79	8.74	6.19	8.63
1653 MIN	5.47	7.5	7.8	0.1	3.48	7.68	7	1.39	2.9	1.88	7.4	5.84	9.66	3.76	19.72	4.43	7.78	8.58	7.48	6.97
1654 MIN	4.37	5.27	7.73	0.96	3.36	8.77	6.03	1.07	2.69	1.78	7.53	5.69	8.01	5.4	13.51	5.73	5.35	12.49	8.33	7.78
1655 MIN	6.5	5.13	7.44	0.78	3.61	9.49	4.77	2.91	3.4	1.45	7.98	5.16	6.78	6.03	12.2	8.34	4.67	11.45	7.66	10.54
1656 MIN	4.34	6.38	4.38	0.68	2.6	10.12	4.19	3.23	4.48	2.23	7.62	4.85	8.34	6	13.41	5.18	3.86	7.43	8.63	11.06
1657 MIN	3.95	4.45	4.21	0.83	1.73	10.33	4.57	3.53	4.83	2.09	7.74	7.96	6.63	3.4	17.86	5.72	3.98	7	8.97	11.1
1658 MIN	5.24	5.2	3.53	0.8	2.04	9.33	4.63	5.38	5	2.11	7.47	5.82	7.04	6.55	13.69	7.45	4.63	6.81	6.17	9.39
1659 MIN	4.78	5.07	4.88	1.3	2.83	9.61	4.98	2.86	5.1	2.32	7.29	5.21	8.11	6.1	10.58	7.15	4.56	6.56	7.35	11.66
1660 MIN	4.82	6.03	6.18	1.98	1.81	9.5	5.12	0.71	5.12	1.83	7.95	4.85	12.7	8.44	10.33	0.75	3.8	5.28	8.7	11.51
1661 MIN	4.56	6.03	7.02	2.12	1.91	9.32	5.83	1.01	4.08	1.94	7.71	4.6	10.29	6.79	9.91	4.17	4.57	5.33	7.69	12.02
1662 MIN	4.43	8.19	7.76	2.23	2.35	9.55	5.41	0.61	3.91	1.74	7.47	6.23	8	5.55	11.7	2.95	4.73	16.21	7.57	19.23
1663 MIN	4.42	5.52	7.36	1.24	1.13	9.6	5.27	1.66	5.26	2.45	7.73	6.22	6.04	4.59	18.11	11.87	10.65	12.34	7.29	11.39
1664 MIN	4.61	5.02	7.49	2.28	2.02	9.6	5.58	2.74	3.83	2.86	7.74	6.53	6.08	6.15	9.07	3.72	9.36	7.23	8.57	12.12
1665 MIN	3.94	7.94	12	2.68	1.58	9.81	4.55	1.15	4.9	2.34	8.4	6.12	6.03	5.29	9.67	8.81	9.14	11.15	7.38	14.39
1666 MIN	3.13	4.9	3.92	1.68	1.8	8.54	4.39	1.53	4.19	2.35	7.87	5.75	8.99	5.29	10.11	4.47	8.8	11.08	7.77	15.22
1667 MIN	3.52	6.7	4.91	1.25	2.22	7.36	4.65	1.74	4.94	1.13	12.99	6.09	4.64	5.49	9.14	8.95	9.66	11.65	7.76	11.9
1668 MIN	4.5	8.98	7.47	1.42	2.1	7.29	4.51	2.45	4.13	1.81	12.56	9.26	4.08	5.78	9.34	6.89	15.77	10.39	6.85	11.5
1669 MIN	5.36	9.31	5.83	2.44	2.54	7.62	7.23	2.35	3.24	1.77	12.43	5.91	4.09	6.9	12.04	5.45	17.3	9.96	7.7	11.42
1670 MIN	7.15	7.23	5.57	2.67	2.43	8.98	8.05	0.17	2.61	1.99	12.12	5.07	4.23	8.84	10.63	0.51	10.91	8.88	8.95	11.48
1671 MIN	7.84	6.33	4.93	2.53	2.53	6.25	5.75	4.33	2.96	2.38	11.94	5.16	4.37	8.66	10.63	7.33	10.62	8.91	6.5	10.95
1672 MIN	8.24	8.1	4.45	2.75	2.05	7.92	3.04	3.68	2.65	1.82	11.61	3.93	4.76	4.47	11.03	6.96	11.33	8.9	6.61	11.14
1673 MIN	9.06	8.12	5.67	2.18	1.82	8.27	3.23	4.33	2.86	2.1	11.06	5.42	4.69	6.45	10.87	8.37	10.94	9.11	6.41	11.65
1674 MIN	10.06	10.48	5.89	2.23	1.13	8.19	3.6	3.96	3.93	1.76	11.33	5.83	6.18	3.76	8.6	6.66	11.01	8.35	7.52	11.76
1675 MIN	4.32	12.14	5.96	2.58	2.47	10.62	3.67	3.46	3.06	1.19	12.16	8.41	5.78	4.32	10.56	6.73	10.33	8.06	7.21	12.24
1676 MIN	4.2	10.17	5.14	2.91	1.82	9.74	3.31	1.19	3.95	1.84	12.3	6.07	5.36	4.4	9.93	3.45	9.65	7.69	8.72	14.96
1677 MIN	3.22	11.75	6.26	2.72	2.37	10.69	3.37	3.28	4.21	2.17	12.37	8.77	5.36	4.6	10.57	21.27	9.19	7.6	6.46	15.93
1678 MIN	3.96	7.89	6.91	2.84	1.94	8.49	3.41	4.44	5.62	2.53	11.48	6.55	6.97	6.19	10.31	7.48	10.12	6.89	6.94	11.15
1679 MIN	4.28	4.59	6.44	2.78	2.21	7.9	4.26	3.34	5.37	0.87	10.48	10.37	6.5	5.28	11.32	3.51	9.5	6.57	9.08	12.38
1680 MIN	4.55	4.91	7.45	3.11	3.83	7.59	3.67	4.02	5.86	0.89	10.52	6.64	5.61	5.5	9.68	0.67	10.72	7.45	10.03	7.84
1681 MIN	5.19	4.71	4.2	4.77	2.29	7.92	5.5	3.11	5.59	0.67	10.81	6.74	6.11	8.71	20.06	5.08	10.27	8.6	6.36	9.5
1682 MIN	4.52	4.72	5.41	2.72	2.46	8.34	3.98	1.96	5.77	2.3	12.08	7.9	7.2	6.1	12.15	7.52	9.89	8.97	5.47	7.81
1683 MIN	5.98	5.58	9.02	3.66	2.16	7.36	6.76	2.62	5.12	2.17	11.44	9.27	5.33	9.9	16.78	7.94	9.17	4.71	8.16	7.02
1684 MIN	5.2	5.55	5.82	3.89	2.25	6.36	4.5	7.38	5.06	0.42	10.88	7.7	4.57	8.95	16.02	5.58	8.51	2.12	6.42	7.03
1685 MIN	6.06	4.56	3.49	0.98	2.64	7.01	5.03	7.16	5.31	0.09	10.06	8.45	4.65	4.16	15.29	0.66	10.86	3.65	5.17	8.8
1686 MIN	6.05	5.25	4.03	-0.07	2.83	6.67	5.21	9.59	5.59	0.36	9.54	8.74	5.62	5.25	15.25	4.88	15.22	5.31	7.33	6.94
1687 MIN	7.75	7.22	2.45	-1.08	2.8	6.53	5.36	6.79	5.62	0.44	12.71	11.69	6.3	8.76	15.07	7.76	24.24	6.67	7.54	6.43
1688 MIN	4.33	5.04	5.26	-0.5	2.75	6.12	7.03	5.56	5.51	0.63	9.13	8.22	6.44	7.12	14.4	6.1	24.75	10.77	6.13	6.72
1689 MIN	4.44	4.79	7.9	0.09	2.78	6.7	6.09	5.59	6.51	0.38	10.5	9.1	6.67	6.41	13.05	5.08	23.38	11.17	8.31	6.97
1690 MIN	4.38	5.14	3.52	0.23	2.92	6.25	6.15	5.95	4.49	0.53	7.23	7.4	7.84	5.6	10.52	1.01	20.49	11.62	10.47	6.66
1691 MIN	4.17	5.6	3.89	0.48	2.98	7.95	7.94	3.87	4.76	1.86	6.88	7.05	6.46	4.91	10.3	9	11.63	15.46	9.66	6.8
1692 MIN	4.34	7.01	3.86	0.89	3.71	6.96	5.96	5.99	4.34	2.68	8.3	7.61	6.3	6.43	14.04	10.19	17.1	8.67	9.65	7.96
1693 MIN	4.65	7.19	3.89	5.54	1.76	7.84	5.07	5.01	4.72	1.46	11.63	7.8	6.46	6.27	10.94	4.26	14.13	9.41	7.84	7.33
1694 MIN	5.57	7.38	5.48	7.57	1.74	9.51	5.62	4.48	4.07	1.71	10.87	7.66	5.54	5.69	12.29	8.09	6.06	9.25	8.59	7.57
1695 MIN	5.33	7.37	4.66	4.45	2.16	11.39	3.97	4.44	3.46	-0.06	10.29	7.91	6.59	4.99	14.01	8.31	2.23	13.55	8.9	5.67
1696 MIN	6.18	6.81	4.88	6.34	2.5	10.04	4.25	2.75	3.43	-0.53	11.16	13.04	5.15	6.53	12.75	10.26	15.15	12	8.53	6.49
1697 MIN	6.78	7.88	4	4.78	2.43	6.38	4.82	7.67	2.82	-0.19	9.96	12.33	6.01	7.58	13.64	10.24	22.48	6.9	9.25	7.93
1698 MIN	4.94	5.98	3.91	3.93	2.87	8.19	4.91	4.31	3.17	0.35	12.56	8.21	7.38	3.69	15.99	10.11	15.94	8.37	10.68	5.68
1699 MIN	8.6	5.96	4.39	4.11	0.96	6.43	5.22	-2.47	4.17	0.42	9.51	9.52	6.77	4.7	15.11	8.18	12.11	5.11	10.42	5.73
1700 MIN	8.75	4.91	4.55	3.85	1.64	8.02	4.42	0.45	3.55	0.34	10.44	8.85	10.32	4.26	13.67	8.74	10.35	15.1	9.5	4.6
1701 MIN	9.59	5.62	4.05	3.08	2.67	7.66	6.1	4.93	5.99	1.04	13.72	11.58	8.02	4.18	13.25	9.13	9.64	19.73	9.9	8.97
1702 MIN	9.01	5.87	4.19	3.6	2.23	7.6	5.99	6.13	4.11	-0.4	13.26	6.92	6.45	4.37	12.14	9.68	10.8	16.35	6.33	7.71
1703 MIN	10.22	6.31	4.1	2.1	2.5	7.43	5.59	8.24	4.42	0.87	14.44	6.29	8.98	4.8	14.73	7.61	10.81	18.24	6.92	7.69
1704 MIN	8.01	3.89	3.99	2.1	1.84	7.45	7.6	7.7	4.86	1.27	9.42	6.71	8.13	5.46	13.09	6.35	10.9	16.65	6.42	10.95
1705 MIN	6.76	8.53	4.45	1.39	1.85	6.9	3.96	5.78	4.39	-0.2	10.01	6.8	4.13	5.35	15.57	7.79	10.93	10.54	6.61	8.41
1706 MIN	5.45	8	4.15	1.06	1.14	6.79	4.42	5.54	4.12	0.13	9.21	7.82	4.3	6.15	16.72	5.89	11.75	17.52	7.04	45.4
1707 MIN	4.53	7.72	4.58	2.4	1.26	7.59	4.29	9.43	3.53	0.53	9.4	10.1	4.33	7.49	13.66	10.23	11.47	10.09	7.02	12.18
1708 MIN	2.37	6.95	3.34	4.5	1.07	6.34	5.03	5.7	4.56	0.48	9.77	6.83	4.88	6.16	13.41	3.9	10.43	3.88	6.13
1709 MIN	2.58	7.31	3.61	1.11	0.62	7.89	3.71	3.01	3.51	0.64	8.92	6.68	5.28	6.23	13.91	4.07	10.62	-0.68	10.78	7.44
1710 MIN	3.05	7.81	4.1	0.51	1.32	7.66	3.99	0.8	3.24	0.67	11.13	9.01	5.37	5.53	12.68	1.44	10.62	-3.4	11.92	5.49
1711 MIN	3.13	8.23	4.05	0.82	0.05	6.82	4.29	0.21	2.11	0.78	10.44	7.72	6.8	5.22	11.91	6.42	11.27	-2.93	4.87	6.73
1712 MIN	3.42	7.61	4.62	1.34	0.95	7.35	6.55	0.5	2.67	2.11	10.61	9.29	4.49	5.7	11.81	3.62	11.93	-2.86	5.56	7.15
1713 MIN	3.51	6.83	3.84	1.54	1.41	7.38	8.97	1.09	2.92	1.41	9.82	13.34	5.19	5.66	9.42	2.1	9.38	-0.91	7.53	6.76
1714 MIN	3.5	6.75	4.14	2.33	1.36	7.63	7.39	1.48	3.57	1.82	8.64	13.36	3.52	9.76	10.34	5.63	10.48	0.84	6.52	7.22
1715 MIN	3.77	7.25	4.84	2.48	2.53	7.89	6.66	2.41	2.31	2.22	5.94	6.81	5.53	5.01	12.83	2.53	13.21	2.18	6.06	5.89
1716 MIN	7.29	6.73	4.13	2.2	2.97	7.62	6.77	4.33	3.69	1.76	8.94	6.15	5.09	5.09	10.77	10.15	16.14	3.38	8.14	6.83
1717 MIN	3.53	6.63	5.12	1.71	2.08	10.55	3.39	4.68	3.59	2.07	8.25	6.64	6.48	7.28	9.07	6.01	10.28	3.99	10.14	6.57
1718 MIN	3.47	6.21	4.01	2.78	2.22	7.67	4.09	4.23	3.5	2.79	7.55	8.72	4.74	4.5	10.09	7.37	7.98	3.97	11.94	6.6
1719 MIN	6.83	5.77	3.99	3.38	1.72	7.16	2.68	3.33	3.07	1.53	10.89	6.85	6.12	7.59	10.1	10.07	11.08	3.03	9.79	6.14
1720 MIN	4.16	6.95	3.79	2.92	1.84	7.73	2.87	4.27	3.63	1.41	10.82	11.1	5.24	3.96	8.83	10.74	22.73	2.95	7.7	8.77
1721 MIN	3.66	5.7	4.24	3.57	2.41	8.52	4.31	2.81	4.48	1.81	8.84	8.9	6.05	3.99	11.14	10.16	13.58	2.8	8.38	10
1722 MIN	4.05	5.44	5.12	1.99	1.28	7.62	4.24	3.73	4.18	2.32	10.48	10.56	7.72	4.14	10.17	9.6	17.31	3.83	9.68	9.63
1723 MIN	4.51	5.75	9.33	1.78	1.25	8.04	5.19	4.95	3.51	3.12	8.09	6.61	5.96	5.1	10.99	8.13	18.65	5.36	11.13	9.03
1724 MIN	3.42	7.15	3.96	1.62	1.68	7.9	5.31	5.03	3.94	2.53	7.88	4.57	6.48	6.61	11.14	7.12	17.94	5.88	11.95	8.12
1725 MIN	6.12	5.85	2.46	1.93	1.86	6.99	8.87	6.7	4.67	2.74	14.87	4.34	6.46	3.55	8.5	7.13	17.18	6.43	11.39	8.73
1726 MIN	9.24	6.59	0.57	1.82	2.27	9.28	6.24	5.14	5.69	2.16	12.51	4.4	7.08	5.35	12.05	7.35	13.76	7	10.27	10.01
1727 MIN	9.28	8.91	4.48	2.21	3.05	7.76	6.94	5.07	3.35	2.55	12.74	6.31	9.78	5.82	14.84	8.3	10.44	8.26	6.69	7.69
1728 MIN	11.72	7.27	3.96	3.64	2.39	8.55	7.6	4.62	3.72	1.71	11.19	7.58	8.99	4.67	13.1	7.58	10.24	11.2	13.39	9.8
1729 MIN	9.75	6.4	3.64	3.29	2.56	7.22	4.01	3.07	4.41	2.03	11	8.97	7.32	3.06	10.71	7.95	9.66	15.83	7.07	9.8
1730 MIN	11.21	5.5	4.18	3.89	2.95	7.6	3.58	4.5	5.56	1.8	13.81	6.47	5.93	3.58	14.43	6.96	8.24	14.75	9.37	8.8
1731 MIN	9.35	5.23	3.61	3.66	3.1	9.24	3.47	3.27	4.28	2.37	11.56	6.01	6.03	3.97	10.21	6.1		11.68	10.01	7.8
1732 MIN	7.43	5.63	5.38	4.15	4	9.98	4.44	4.6	4.96	2.34	9.52	6.4	5.59	5.05	14.3	6.97	1.09	11.16	7.25	8.48
1733 MIN	6.52	5.01	3.62	4.03	3.77	9.98	4.63	4.42	4.21	2.12	8.14	7.41	6.18	4.89	9.7	6.85	10.41	10.1	7.96	6.59
1734 MIN	7.55	4.93	4.53	4.41	3.54	7.95	4.08	4.77	4.17	0.23	7.74	7.44	5.31	9.21	13.62	5.16	10.87	10.87	7.87	6.46
1735 MIN	6.02	7.9	4.58	4.55	3.63	7.96	4.01	1.6	3.47	2.15	7.23	7.67	5.15	3.66	12.24	4.37	12.39	11.56	9.31	7.33
1736 MIN	6.27	10.13	7.63	4.06	2.77	8.17	4.84	4.91	3.47	1.65	8.11	7.07	7.22	5.3	11.69	6.61	11.26	10.94	8.33	7.76
1737 MIN	6.18	7.21	5.63	3.86	1.77	9.48	5.39	4.48	3.48	0.49	6.4	5.37	7.74	5.71	11.21	-0.09	14.19	13.4	9.62	8.22
1738 MIN	4.17	4.65	1.74	1.87	1.97	9.28	4.55	2.99	5.55	0.96	5	10.27	9.84	6.6	11.49	7.76	13.2	12.68	8.84	9.05
1739 MIN	5.76	10.15	3.45	-0.15	1.87	10.74	7.11	2.96	4.58	1.07	5.83	6.38	8.53	6.43	10.2	9.63	8.6	11.81	8.72	10.7
1740 MIN	6.29	6.58	4.58	0.57	1.93	11.13	7.07	2.78	4.23	2.12	6.37	4.69	3.72	5.9	10.14	11.11	9.79	12.14	9.57	9.2
1741 MIN	6.03	5.48	4.8	-0.13	1.52	8.51	3.67	3.92	3.84	4.24	4.54	5.25	7.89	8.4	11.88	11.41	9.81	9.96	8.63	11.39
1742 MIN	8.99	3.3	5.31	-0.6	1.64	7.24	3.38	3.59	4.18	2.09	9.83	7.82	6.02	5.38	11.84	10.49	23.14	9.36	10.35	9.52
1743 MIN	6.35	4.42	0.75	0.94	2.95	8.54	3.93	2.99	2.64	2.67	7.42	7.13	5.45	4.73	9.75	7.35	15.87	9.93	8.46	8.3
1744 MIN	5.12	5.28	4.69	0.34	1.73	7.9	3.79	2.14	6.82	2.37	6.24	7.68	6.67	5.9	9.56	6.21	24.01	12.15	8.52	7.38
1745 MIN	5.74	4.98	5.79	0.68	1.18	7.39	5.04	1.11	4.58	2.88	7.06	5.93	7.73	5.43	11.89	7.26	12.95	13.25	8.9	7.73
1746 MIN	7.41	5.01	5.58	0.75	0.96	8.64	4.99	-2.2	2.56	1.44	7.57	2.6	5.66	4.55	9.97	6.33	19.5	15.43	6.52	6.83
1747 MIN	7.42	6.35	4.43	0.74	0.7	7.29	5.88	0.7	3.46	1.76	8.03	3.43	4.33	4.74	10.96	7.72	19.97	12.1	6.96	8.67
1748 MIN	9.27	7.21	4.02	0.63	0.84	7.91	4.32	0.58	3.55	2.05	7.79	4.21	5.2	3.09	9.98	7.63	16.49	11.62	7.06	9.09
1749 MIN	12.62	5.46	4.05	3.64	1.03	8.22	6.81	-1.25	2.98	1.43	8.85	7.05	5.19	3.48	10.85	6.22	16	11.46	5.9	7.78
1750 MIN	10.08	6.9	4.94	5.12	1.23	10.44	4.59	0.43	2.95	0.54	8.04	6	5.13	4.79	9.61	6.35	15.55	16.17	6.76	10.76
1751 MIN	8.78	6.25	5.1	6.2	1.47	7.41	6.21	1.96	3.54	2.3	8.27	5.08	5.28	5.42	10.63	5.88	15.35	8.63	6.77	8.76
1752 MIN	7.41	7.63	2.42	5.28	1	7.49	4.66	1.4	3.3	0.93	8.3	7.28	5.1	5.67	9.6	5.89	15.03	9.41	7.64
1753 MIN	7.73	7.49	1.93	5.03	0.02	8.21	5.42	1.83	4.36	3.62	8.32	7.72	5.21	6.53	14.02	5.02	15.46	8.11	7.14	8.38
1754 MIN	6.46	7.05	4.04	5.82	0.25	8.54	5.11	0.75	2.93	1.65	9.24	6.86	4.6	8.78	11.56	3.85	15.49	11.06	6.94	8.72
1755 MIN	8.49	7.64	3.18	5.19	0.06	9.01	7.19	-1.34	3.81	0.59	10.32	4.86	4.35	7.58	12.13	6.8	14.7	12	7.31	7.26
1756 MIN	6.63	6.92	2.86	4.45	0.48	10.42	5.91	-0.95	4.63	0.64	9.64	7.42	3.91	8.89	9.93	7.55	14.27	13.02	9.54	9.12
1757 MIN	6.12	7.31	3.56	4.1	0.77	11.41	3.28	2.35	3.84	0.98	7.57	6.74	4.82	6.09	9.92	8.77	14.16	13.71	9.36	8.07
1758 MIN	5.55	8.47	3.24	3.27	1.89	10.94	4.4	-0.76	3.87	0.95	9.18	5.48	4.74	6.05	10.64	10.03	10.37	15.71	8.58	8.31
1759 MIN	6.23	9.04	3.57	2.62	2.13	12.66	3.22	0.95	4.39	1.54	8.66	6.28	3.94	6.47	10.2	10.89	10.3	10.56	8.08	7.89
1760 MIN	6.66	9.04	5.05	3.32	1.66	10.16	5.37	1.21	4.32	1.53		4.68	3.79	6.15	9.18	11.61	13.2	9.32	7.81	8.14
1761 MIN	6.1	8.63	2.97	2.33	1.98	9.99	6.51	4.08	2.09	0.67	7.84	6.7	3.9	7.75	10.01	9.66	12.91	7.54	7.59	6.31
1762 MIN	9	7.62	3.62	2.06	3.16	9.09	9.5	3.22	4.4	0.39	8.57	6.17	4.52	7.78	11.78	11.91	13.81	6.64	11.1	5.66
1763 MIN	7.44	7.67	2.63	2.28	3.09	7.88	9.22	3.11	4.44	1.98	5.09	6	3.75	9.04	14.07	11.45	14.18	4	8.44	5.44
1764 MIN	5.94	4.19	2.29	0.24	2.33	7.79	7.1	3.31	4.06	1.81	8.74	6.83	4.24	8.88	15.79	9.72	15.13	1.68	8.53	6.4
1765 MIN	5.83	3.98	2.53	1.27	2.74	7	3.85	4.88	3.81	1.4	8.19	6.69	3.99	8.04	10.62	8.91	25.75	3.38	8.38	6.25
1766 MIN	6.1	4.29	1.55	0.88	2.35	6.97	5.74	0.86	4.25	0.94	6.44	4.99	3.83	5.77	11.79	9.83	12.29	5.23	8.38	6.13
1767 MIN	7.93	4.93	2.33	0.78	2.76	6.27	5.16	0.71	4.32	2.03	9.13	5.26	4.32	6.35	13.47	11.42	7.7	6.15	8.96	5.33
1768 MIN	7.09	3.58	2.53	0.18	2.12	5.64	3.42	0.26	3.51	1.97	5.85	4.99	4.1	4.69	10.03	11.29	11.88	7.26	8.55	5.29
1769 MIN	5.68	4.84	1.79	-0.34	1.79	10.95	4.49	2.75	3.39	1.65	10.97	4.7	3.94	4.12	11.38	10.46	11.58	7.23	9.01	7.32
1770 MIN	4.25	5.89	3.09	0.74	2.03	5.82	4.07	0.03	3.24	2.03	9.76	5.62	4.77	4.61	13.2	7.39	11.88	4.29	12.33	7.21
1771 MIN	8.17	6.33	3.21	0.79	2.89	5.54	5.76	0.34	3.26	2.74	9.61	4.95	8.83	4.38	13.32	3.9	8.91	3.98	13.57	8.54
1772 MIN	7.98	5.71	0.18	0.93	2.35	5.63	4.74	5.35	3.39	2.14	10.67	6.15	3.93	4.69	10.51	1.63	10.8	5.2	8.18	8.76
1773 MIN	8.59	7.35	2.7	1.5	2.34	5.63	6.83	2.99	3.29	2.46	9.23	4.83	4.2	4.24	10.57	0.59	16.45	5.67	8.16	9.88
1774 MIN	6.41	7.54	1.86	2.84	2.49	6.54	7.22	3.29	3.73	2.04	7.94	4.38	5.54	4.24	10.27	1.76	9.88	7.49	8.43	10.19
1775 MIN	7.37	9.16	1.3	4.81	2.49	6.7	5.45	4.87	6.7	1.68	9.73	4.68	4.94	5.76	12.04	2.04	9.31	6.23	8.27	9.63
1776 MIN	6	5.83	1.34	0.91	2.04	14.35	2.92	4.83	7.12	0.97	10.45	4.69	5.39	4.42	11.42		11.68	4.42	8.48	8.08
1777 MIN	6.31	5.18	2.58	0.27	2.42	8.53		3.59	8.33	1.51	11.52	3.63	5.84	6.62	10.87	0.81	22.11	4.83	8.45	9.11
1778 MIN	5.43	4.55	1.66	0.57	2.65	7.13	5.99	3.18	4.72	1.64	9.51	4.23	5.77	4.43	11.5	5.74	25.03	9.16	8.67	8.81
1779 MIN	8.75	4.38	1.41	0.81	2.73	6.1	9.31	2.76	4.71	2.16	7.97	5.89	5.22	4.39	12.43	3.07	19.76	9.2	12.14	8
1780 MIN	5.22	5.28	1.84	1.57	2.28	7.33	7.67	1.17	4.07	2.56	8.2	3.21	6.23	6.1	10.33	5.38	16.5	8.22	10.38	8.06
1781 MIN	5.59	3.92	1.81	2.31	1.54	8.1	7.88	0.32	4.27	2.67	9.3	4.47	5.75	5.68	11.17	9.63	21.11	8.64	9.08	8.13
1782 MIN	5.24	4.3	2.31	2.28	1.05	6.87	7.59	3.03	4.4	1.52	9.6	5.04	5.83	5.27	9.38	2.58	23.77	13.3	11.99	7.69
1783 MIN	5.78	5.56	2.6	2.17	0.63	8.66	6.87	2.46	3.65	1.55	8.72	4.82	5.19	4.35	8.98	1.75	16.38	11.29	9.48	9.5
1784 MIN	6.37	6.1	2.55	2.57	0.94	8.54	7.7	0.63	2.59	1.82	8.3	4.84	6.02	5.96	9.59	3.21	14.54	8.53	9.63	9.55
1785 MIN	6.15	5.5	2.98	1.13	1.85	9.63	8.44	2.84	2.48	2.53	6.78	4.35	5.81	4.27	8.83	2.93	9.85	7.86	8.55	9.01
1786 MIN	8.67	4.24	1.98	0.97	1.6	5.46	8.51	2.04	5.79	2.85	8.19	5.05	5.8	6.52	9.87	2.98	12.18	6.74	10.06	10.28
1787 MIN	8.21	4.59	2.85	1.13	0.84	7.52	6.91	4.73	5.7	1.82	10.01	4.8	8.45	4.53	9.41	1.63	9.61	7.85	8.34	7.64
1788 MIN	6.9	4.67	2.33	0.71	2.1	7.56	8.28	3.46	2.75	1.61	8.65	4.65	11.95	3.99	12.85	1.82	8.4	6.64	7.73	8.34
1789 MIN	4.74	6.08	2.22	1.05	2.33	10.37	7.89	5.45	2.98	2.1	8.81	3.77	4.72	4.4	10.99	1.38	5.21	7.52	7.59	7.59
1790 MIN	4.06	5.82	2.65	0.82	3	10.25	6.62	3.12	3.13	1.55	4.69	3.97	4.28	4.76	12.52	0.44	5.41	8.06	8.52	7.38
1791 MIN	3.66	6.91	2.46	1.81	3.26	9.44	7.38	2.39	3.19	1.46	4.89	4.49	4.29	4.3	8.86	3.91	4.51	10.29	6.37	6.47
1792 MIN	4.47	5.7	2.14	1.61	2.98	9.25	10.24	1.94	4.08	2.15	9.79	7.37	3.83	3.83	8.05	7.62	13.89	9.01	5.85	9.8
1793 MIN	7.45	5.98	2.65	1.33	3.01	8.78	7.33	3.58	3.26	2.01	9.29	8.38	3.8	4	11.38	5.47	4.41	7.44	6.73	5.03
1794 MIN	4.54	5.19	2.39	5.54	3.54	6.56	7.71	3.67	3.39	3.75	7.35	6.36	3.94	5.61	11.04	4.07	12.89	13.03	6.84	5.38
1795 MIN	3.98	5.74	1.77	4.25	2.66	6.86	7.98	2.72	3.2	3.58	5.03	7.01	4.77	5.36	11.65	4.24	14.31	15.93	9.49	6.16
1796 MIN	3.94	4.77	3.07	3.41	2.7	5.87	7.8	1.6	2.82	2.16	6.69	6.88	6.74	3.99	12.19	7.45	13.37	14.29	9.16	5.62
1797 MIN	4.5	5.95	2.01	1.08	2.96	6.5	7.97	1.03	2.12	2.49	4.57	5.61	6.01	4.26	11.63	8.61	17.56	13.5	9.02	5.93
1798 MIN	6.63	5.57	2.28	1.66	2.49	6.29	8.73	1.19	1.88	1.6	4.34	6.65	6.29	3.43	12.47	9.94	20.56	16.68	8.63	6.37
1799 MIN	5.72	6.89	2.5	6.41	1.51	6.59	7.56	1.38	1.97	1.46	4.86	7.13	6.31	2.97	12.19	9.49	7.61	18.69	8.89	7.39
1800 MIN	7.76	5.44	2.15	3.26	3.1	7.12	6.34	1.29	4.81	3.88	5.59	6.94	5.02	3.91	13.76	8.72	10.95	18.72	9.63	8.48
1801 MIN	4.94	6.52	2.36	2.87	2.53	5.48	6.88	2.27	6.42	2.39	5.61	6.1	9.26	3.19	8.64	6.79	10.48	15.63	10.55	6.3
1802 MIN	4.4	7.93	2.53	2.37	3.81	5.89	7.82	2.29	8.14	1.25	5.99	7.87	7.68	3.79	10.37	6.74	11.66	13.25	13.04	7.81
1803 MIN	4.97	8.89	0.29	2.08	3.07	6.3	7.13	0.8	3.6	1.62	4.9	7.47	7.22	4.01	14.48	9.38	13.46	9.97	9.6	7.24
1804 MIN	8.72	7.47	3.04	1.97	2.8	5.99	7.25	1.04	2.82	4.1	4.89	7.14	8.33	4.14	13.11	7.32	16.44	5.97	7.45	8.07
1805 MIN	6.98	5.95	1.61	2.64	2.86	5.86	7.41	-0.72	2.39	3.31	5.27	6.3	6.27	4.41	10.77	5.79	20.53	3.18	7.39	8.85
1806 MIN	5.97	4.95	4.67	2.28	2.64	8.41	8.06	1.15	3.4	2.98	5.67	6.9	6.75	4.94	9.8	5.43	11.48	1.79	6.53	8.32
1807 MIN	5.9	6.64	2.31	1.62	3.3	9.71	6.46	2.88	3.7	2.38	7.42	7.03	6.4	5.5	9.88	4.92	13.23	1.53	7.22	6.87
1808 MIN	6.82	9.13	1.63	1.98	2.89	9.92	6.87	3.59	3.39	0.98	6.19	9.49	8.21	5.02	9.87	4.14	13.44	4.16	7.46	7.58
1809 MIN	4.97	8.45	2.33	2.62	3.21	10.88	7.35	2.55	2.83	1.34	5.08	7.29	6.48	6.45	11.35	4.68	14.63	9.01	7.58	7.91
1810 MIN	2.86	9.66	1.57	2.39	3.4	10.99	7.96	1.97	2.99	1.38	4.9	4.91	6.81	4.05	9.59	2.49	17.37	6.39	8.37	8.71
1811 MIN	3.06	11.23	1.51	2.15	3.42	9.36	9.67	3.47	3.71	1.6	4.92	4.64	8.97	3	8.97	8.41	11.97	4.19	9.25	6.58
1812 MIN	3.58	11.72	1.71	0.72	3.66	10.54	8.03	3.6	3.97	1.67	5.11	5.74	6.96	3.51	10.36	9.32	16.2	2.65	10.03	9.26
1813 MIN	3.91	14.46	2.63	1.18	3.19	9.34	7.04	4.91	2.33	1.57	6.02	5.63	7.24	3.95	11.83	10.19	14.2	3.22	8.93	6.15
1814 MIN	4.29	12.92	2.13	4.37	3.28	9.3	7.11	3.41	3.25	2.13	6.31	5.82	7.48	3.42	12.92	10.36	14.39	7.14	11.28	9.67
1815 MIN	4.14	12.08	2.55	5.27	3.05	9.11	6.11	2.4	4.17	2.22	7.63	4.68	5.99	4.04	14.3	8.87	15.3	3.3	9.04	8.37
1816 MIN	4.9	9.04	2.93	3.78	3.33	8.2	7.88	3.31	3.94	2.17	5.11	5.13	6.38	7.58	12.69	8.94	13.59	0.86	9.24	10.19
1817 MIN	7.34	7.48	3	3.94	3.38	7.05	7.01	3.17	4.73	2.97	5.15	4.85	8.95	5.35	10.01	8.53	18.08	-0.41	9.33	8.83
1818 MIN	4.39	7.8	3.26	2.27	3.3	7.1	7.28	2.41	2.94	2.61	5.52	6.64	6.89	5.45	8.86	9.12	17.88	5.47	10.85	8.05
1819 MIN	3.22	7.32	4.62	0.96	3.86	6.27	6.85	1.79	3.46	1.33	5.49	8.17	5.83	6.66	9.1	9.23	12.79	7.22	10.36	7.94
1820 MIN	3.16	8.77	3.59	0.38	4.05	6.25	6.49	2.57	4.61	0.95	5.1	5.3	6.85	5.94	9.28	6.81	16.37	8.08	8.87	7.85
1821 MIN	2.94	8.01	2.45	1.76	4.07	6.27	6.21	3.52	4.71	2.92	5.83	5.48	5.78	4.17	9.9	7.79	20.48	10.99	9.86
1822 MIN	4.3	5.38	2.93	2.01	3.46	6.56	6.01	3.19	4.23	2.39	5.11	5.77	6.07	7.44	10.24	9.96	19.87	9.44	12.77	8.71
1823 MIN	4.75	8.6	3.75	0.92	2.84	7.11	7.71	1.4	3.46	0.66	9.47	7.76	5.15	4.97	9.58	10.51	18.61	15.18	6.4
1824 MIN	4.33	8.03	2.92	1.77	3.19	9.49	6.56	1.94	3.99	1.23	6.63	5.84	5.91	5.46	9.24	10.67	21.74	10.78	7.74	6.93
1825 MIN	4.39	6.96	3.43	1.12	2.7	9.16	5.79	0.19	4.53	1.29	7.18	4.42	4.13	6.32	9.35	10.3	14.11	14.16	6.86	8.37
1826 MIN	5.04	3.73	3.01	0.92	2.83	6.61	5.02	2.69	3.51	1.48	7.06	4.5	4.81	4.24	8.57	9.92	17.92	10.63	5.3	6.63
1827 MIN	3.77	5.5	2.47	1.55	3.41	6.63	9.29	1.39	3.5	1.48	6.43	4.71	9.56	3.44	9.68	9.17	21.76	12.17	10.01	8.67
1828 MIN	3.6	5.53	0.73	1.48	2.88	7.84	9.5	1.33	3.51	1.6	4.81	4.72	3.69	3.77	10.31	9.42	9.89	9.61	8.4	9.64
1829 MIN	3.98	3.6	2.68	-0.63	2.69	6.87	7.28	3.7	3.41	0.6	3.96	4.81	5.93	4.17	8.87	8.72	5.53	11.95	8.52	7.85
1830 MIN	1.78	3.76	3.58	3.95	1.88	6.01	8.13	2.46	4.23	1.05	5.32	5.66	3.89	4.28	9.77	4.68	6.47	13.72	8.55	10.32
1831 MIN	2.48	5.75	2.99	1.68	2.18	6.47	8.8	2.27	2.81	1.45	6.17	4.44	5.94	4.52	9.62	5.58	0.38	10.31	8.93	8.63
1832 MIN	3.78	7.96	5.39	-0.88	2.99	5.63	6.83	2.91	3.1	1.6	10.52	4.3	6.86	3.82	13.91	3.69	9.51	8.97	10.17	8.84
1833 MIN	4.2	7.93	2.4	6.25	2.47	5.91	6.12	2.72	3.2	1.91	8.44	4.89	4.73	3.9	11.07	4.86	12.67	12.22	6.17	8.51
1834 MIN	2.71	6.83	2.46	2.22	1.96	6.27	6.19	4.32	3.59	2.24	5.9	4.25	6.25	4.25	11.77		12.28	11.7	8.66	8.66
1835 MIN	3.51	10.67	1.15	3.49	2.07	8.18	6.59	2.26	3.44	2	12.2	4.95	7.77	4.77	10.38	0.43	11.05	9.94	8.05	8.97
1836 MIN	2.12	10.03	1.65	2.24	1.98	7.48	6.27	1.49	3.05	1.81	5.71	5.84	6.37	6.67	10.54	2.98	11.77	11.07	8.34	8.88
1837 MIN	1.96	11.81	1.97	1.48	2.06	9.62	6.67	2.19	3.07	1.89	5.13	5.14	8.46	4.1	11.3	4.02	11.6	10.07	9.98	9.92
1838 MIN	1.27	9.14	1.71		1.61	5.95	6.49	3.5	3.4	1.91	5.19	3.66	5.91	3.94	12.31	4.45	11.13	7.8	8.22	10.12
1839 MIN	2.19	13.51	1.61	-0.53	1.94	5.94	5.02	3.54	3.47	2.41	8.52	3.87	4.81	4.23	11.07	5.23	8.3	9.31	9.02	9.31
1840 MIN	2.26	14.09	2.43	2.07	1.77	7.58	5.3	3.85	2.97	2.26	7.33	3.48	5.87	4.76	11.7	3.97	7.88	9.26	9.29	8.21
1841 MIN	3.38	13.55	1.24	1.69	2.23	6.9	6.2	4.49	2.99	2.32	5.7	3.91	5.61	4.74	11.89	2.95	8.17	14.31	8.61	8.02
1842 MIN	3.81	10.72	1.3	0.77	2.18	5.82	6.39	4.88	3.54	2.49	6.02	5.61	6.13	4.93	9.98		12.02	9.66	9.36	7.93
1843 MIN	4.27	7.04	1.55	1.03	2.39	5.42	6.13	5.09	2.11	2.98	9.28	6.9	7.2	6.67	9.36	7.37	9.37	7.74	6.49	10.11
1844 MIN	2.87	10.93	3.43	1.34	2.57	5.8	5.92	5.18	1.78	2.72	5.71	6.09	6.5	6.78	12.41	7.58	5.25	13.55	7.34	9.56
1845 MIN	2.83	7.47	3.38	1	2.86	5.83	5.28	3.68	1.39	1.96	4.94	5.04	6.71	6.43	13.88	7.21	9.21	11.93	7.37	9.6
1846 MIN	4.33	6.3	3.1	1.88	2.9	6.1	5.49	2.44	3.02	2.26	4.21	3.39	7.78	3.9	10.68	5.46	12.22	6.85	8.54	10.58
1847 MIN	4.21	5.34	2.99	1.78	2.07	5.35	5.77	1.71	3.57	1.98	4.65	3.57	7.62	3.21	15.35	3.93	12.83	8.41	7.94	8.68
1848 MIN	4	4.87	2.96	1.39	2.03	5.64	8.02	2.75	3.64	2.48	4.89	5.11	4.9	3.41	14.48	3.13	11.74	7.02	8.74	8.29
1849 MIN	4.98	4.32	1.83	2.36	3.54	3.96	7.79	5.55	2.04	1.33	4.16	6.17	6.52	4.89	13.41	5.67	20.17	9.79	8.61	8.94
1850 MIN	4.1	5.17	2.27	1.74	3.19	3.82	8.01	2.41	2.48	1.48	3.78	6.89	7.09	4.8	9.66	6.83	10.63	8.31	9.42	9.76
1851 MIN	3.95	6.29	3.99	4.15	2.56	8.5	6.91	1.71	3.58	1.64	4.11	3.79	3.95	3.34	9.63	7.54	14.62	6.06	7.88	9.81
1852 MIN	3.56	4.69	-0.14	1.46	3.17	5.09	6.45	1.87	3.6	1.71	4.72	3.19	4.23	2.97	11.76	8.29	11.72	7.64	7.11	9.56
1853 MIN	5.91	4.96	5.03	-0.07	3.09	7.72	5.95	2.42	3.09	1.84	3.98	3.86	5	3.59	10.81	8.7	12.37	8.97	7.38	7.3
1854 MIN	5	5.7	3.85	0.08	3.39	4.9	5.29	4.88	3.37	1.93	9.84	4.32	5	4.62	11.47	7.34	9.6	7.09	6.88	7.53
1855 MIN	6.71	5.09	1.55	0.16	3.45	6.63	3.72	5.23	3.55	2.17	5.79	4.99	4.23	4.02	10.99	7.7	15.17	8.67	7.93	7.5
1856 MIN	6.61	6.27	2.51	0.41	3.42	3.17	5.44	3.02	4.79	2.31	6.52	4.61	4.17	4.06	8.55	4.46	23.92	5.84	6.82	7.69
1857 MIN	5.22	5.54	3.88	0.29	3.72	4.75	9.18	1.81	4.67	2.37	8.95	5.84	3.93	4.21	11.93	4.19	25.39	4	8.03	7.38
1858 MIN	4.32	5.41	3.92	0.67	4.27	8.19	9.22	3.06	4.29	2	7.93	5.14	3.85	5.08	10.2	4.57	20.48	3.16	6.17	6.5
1859 MIN	3.34	6.01	3.27	1.28	3.36	7.71	7.03	2.46	2.27	1.98	9.49	7.19	3.48	4.06	9.12	1.55	11.55	10.42	6.62	8.51
1860 MIN	2.37	8.31	3.64	0.65	2.91	3.86	5.12	3.6	5.07	1.14	6.13	8.28	4.23	6.73	9.56	2.04	15.33	5.37	5.52	9.03
1861 MIN	2.36	7.3	6.32	0.96	3.07	6.83		3.13	3.41	0.94	10.99	5.45	3.8	4.32	12.51	3.95	15.21	2.97	6.64	8.09
1862 MIN	3.05	6.38	4.67	0.95	3.64	9.23	5.86	4.88	3.1	1.44	4.71	5.25	4.2	4.16	10.78	3.17	14.01	1.34	8.95	10.28
1863 MIN	3.47	4.77	3.23	0.76	4.11	6.52	5.18	2.24	3.46	1.88	4.97	5.1	5.03	5.57	8.54	3.02	8.03	-1.19	9.06	6.08
1864 MIN	2.16	5.53	3.75	1.04	4.71	6.29	4.75	2.67	2.04	2.49	5.57	4.74	4.63	4.44	12.81	4.52	12.29	0.27	6.88	6.32
1865 MIN	2.38	6.86	3.82	0.36	4.02	3.85	6.14	1.54	3.86	1.76	5.16	4.16	6.3	6.94	17.83	4.14	15.39	0.97	7.7	5.87
1866 MIN	2.6	5.73	3.55	0.82	2.52	5.7	6.55	1.61	3.77	2.06	10.17	4.07	3.95	6.91	15.95	5.77	19.39	3.73	8.57	6.16
1867 MIN	4.93	5.6	4.25	1.52	2.99	6.7	4.86	1.87	3.8	2.4	6.58	5.3	3.42	5.35	7.94	4.43	15.98	7.08	10.81	7.39
1868 MIN	5.79	4.46	4.14	0.32	3.23	7.26	5.78	4.28	4.25	1.77	7.67	6.65	3.7	5.29	10.7	4.24	13.59	10.21	10.21	6.1
1869 MIN	2.65	4.36	5.52	-0.05	2.67	4.34	5.76	2.67	3.22	2.24	6.21	6.6	3.67	3.76	10.02	6.4	14.73	12.8	8.49	7.31
1870 MIN	3.46	5.47	3.74	1.18	2.71	4.83	5.97	2.33	1.97	1.43	5.4	6.1	4.19	4.27	11.05	5.21	18.92	12	8.82	8.16
1871 MIN	2.74	5.56	3.32	1.63	2.95	5.4	8.63	2.04	3.75	1.65	6.95	5.73	4.43	3.88	11.88	5.7	17.03	9.14	8.4	7.29
1872 MIN	1.82	4.07	3.31	0.87	2.67	5.01	7.79	1.79	3.26	2.42	6.26	3.5	5.42	4.27	16.38	5.08	19.23	13.92	9.97	8.14
1873 MIN	2.01	5.04	3.83	1.56	2.04	4.69	6.66	4.01	2.96	3.36	6.35	3.74	3.97	5.69	10.03	4.68	20.44	8.96	6.45	7.39
1874 MIN	4.42	5.49	2.77	4.3	3.25	4.9	6.94	4.06	3.34	3.37	6.62	5.39	3.52	5.51	10.55	6.21	16.55	10.51	4.65	6.62
1875 MIN	6.06	5.37	2.43	1.49	2.68	5.75	4.33	4.04	2.68	3.12	6.4	4.54	3.96	5.16	15.44	7.92	13.02	10.58	6.37	6.89
1876 MIN	3.92	4.46	2.84	1.6	2.94	5.41	8.11	5.38	4.13	2.2	7.95	5.27	3.89	3.92	11.21	8.69	10.35	13.37	5.75	7.4
1877 MIN	1.91	5.43	2.41	1.82	2.52	5.94	7.12	2.08	3.45	2.38	7.25	6.07	4.01	4.88	12.87	8.52	14.41	12.92	7.42	8.71
1878 MIN	2.5	4.48	2.19	2.66	3.55	7.35	8.06	3.81	4.34	1.66	8.09	3.96	4.16	5.49	8.37	8.54	11.35	12.87	6.87	8.5
1879 MIN	3.13	4.39	2.08	2.41	2.71	5.82	6.19	3.21	4.4	1.73	6.09	3.59	4.31	7.74	8.62	8.5	7.08	16.69	7.94	9.05
1880 MIN	2.85	5.42	1.63	2.15	2.13	6.12	7.56	5.7	3.92	1.46	5.34	3.88	5.9	3.61	9.72	8.09	6.77	13.58	8.1	9.27
1881 MIN	3.33	5.53	1.96	1.27	1.88	6.57	5.78	2.73	4.33	2.78	6.15	6.1	5.06	3.9	10.45	10.15	12.97	14.57	7.98
1882 MIN	3.59	5.94	1.2	1.65	2.15	9.19	6.67	3.11	4.77	1.44	4.97	5.28	3.81	4.12	13.52	9.31	15.25	14.6	7.85	8.19
1883 MIN	6.85	7	2.53	1.42	3.19	9.29	6.77	2.79	4.62	1.27	5.58	8.01	3.99	3.33	9.83	8.98	18.89	11.26	7.49	9.39
1884 MIN	5.67	8.14	1.66	2.31	4.52	5.95	4.82	5.36	4.34	1.19	5.91	3.51	7.73	4	12.39	13.98	26.09	13.45	7.02	9.21
1885 MIN	6.02	6.19	2.21	4.34	4.75	5.01	5.44	4.57	5.09	0.86	6.52	3.33	4.49	2.34	9.73	5.44	10.94	11.54	9.92	8.86
1886 MIN	7.16	9.35	1.44	2.9	4.78	5.9	3.77	2.81	5.49	1.03	7.54	5.51	4.04	4.73	11.44	2.79	9.69	13.38	6.1	7.17
1887 MIN	4.07	9.05	3.58	-1.93	4.8	7.4	3.99	2.13	3.22	1.73	12.02	5.81	3.72	4.79	10.14	6.66	15.86	12.76	6.52	8.05
1888 MIN	3.87	5.6	3.08	-0.34	4.77	5.03	3.56	3.42	4.45	1.32	5.22	5.28	4.14	6.05	10.9	5.72	13.5	11.16	5.6	6.31
1889 MIN	3.88	6.07	3.02	0.9	4.6	4.68	3.72	3.77	4.32	2.98	5.26	4.03	4.41	3.23	11.57	7.19	13.89	12.89	7.14	6.14
1890 MIN	4.16	4.43	3.97	3.25	4.61	4.31	4.15	1.68	4.18	1.21	5.73	6.12	5.21	3.34	10.14	4.64	22.23	9.8	6.17	6.91
1891 MIN	3.72	6.56	1.82	0.66	4.54	5.16	3.81	1.15	3.02	1.97	5.85	3.7	6.36	5.74	10.58	3.88	24.65	19.33	5.68	7.06
1892 MIN	4.59	7.95	2.94	0.24	4.34	5.93	4.59	4.1	3.88	2.7	6.94	4.78	6.69	4.74	9.64	5.88	21.51	9.72	7.34	7.7
1893 MIN	5.43	4.68	-0.21	1.24	4.2	5.63	4.49	3	3.13	1.75	9.15	3.67	4.36	3.29	10.3	5.9	19.05	11.47	8.89	8.27
1894 MIN	3.98	4.96	0.57	1.64	4.4	4.11	4.17	1.83	3.93	2.58	9.9	4.2	6.05	3.73	10.11	6.51	18.9	11.47	9.46	9.84
1895 MIN	3.9	11.73	3.08	1.95	3.28	4.25	4.16	-0.17	2.6	3.35	7.48	6.8	4.34	3.86	11.9	4.39	16.79	18.64	8.85	10.67
1896 MIN	9.09	3.41	3.21	0.48	3.35	7.9	3.68	0.5	2.31	0.91	7.24	6.05	4.62	3.4	16.31	3.65	12.24	12	7.22	10.12
1897 MIN	6.57	12.51	2.78	0.79	3.35	2.66	4.13	0.51	3.04	1.91	6.69	9.45	4.53	3.48	10.87	1.79	17.44	9.27	7.67	8.01
1898 MIN	7.64	13.91	2.22	0.55	2.86	5.7	4.78	1.55	3.46	1.02	8.35	4.35	5.66	2.57	10.13	4.86	8.3	12.73	6	9.6
1899 MIN	7.06	11.15	2.11	1.57	3.05	5.57	3.51	2.88	3.89	2.31	8.44	6.7	5.73	3.19	10.11	4.23	14.04	8.88	6.05	10.11
1900 MIN	4.4	13.89	2.38	1.72	3.41	4.29	6.97	3.16	1.42	0.45	9.53	3.76	5.18	3.41	15.78	4.04	17.62	8.4	4.26	10.66
1901 MIN	5.47	14.72	1.36	2.39	3.89	5.69	5.92	1.09	2.29	1.88	9.13	6.36	5.77	5.5	15.27	2.02	14.2	6.82	6.68	9.94
1902 MIN	4.71	13.19	0.92	1.69	3.51	4.94	3.61	1.38	3.03	2	8.89	8.54	7.81	4.05	16.9	5.97	16.69	6.25	6.95	9.41
1903 MIN	4.69	9.71	1.19	0.58	3.91	6.23	3.82	1.13	1.41	4.14	10.6	3.89	5.74	3.67	9.92		10.3	7.14	5.03	9.45
1904 MIN	3.42	2.4	3.73	0.46	2.84	4.47	4.55	0.53	4.03	1.6	9.16	4.19	5.97	4.59	10.17		9.19	6.35	5.17	17.41
1905 MIN	3.68	-0.18	2.98	1.49	3.56	6.26	5.9	0.83	3.73	2.93	5.21	7.5	3.38	4.22	11.81	-0.11	11.59	4.33	5.62	10.9
1906 MIN	3.55	6.85	3	0.95	3.75	5.51	5.11	1.38	3.94	1.81	9.21	7.55	5.34	4.97	10.28	6.34	13.98	6.08	6.49	15.49
1907 MIN	2.56	10.73	2.3	2	3.66	3.45	6.72	2.11	3.51	1.54	8.82	9.33	4.81	5.04	13.85	9.06	13	6.85	7.69	8.63
1908 MIN	3.32	9.24	1.72	2.66	3.46	5.09	3.85	1.81	3.14	1.6	11.87	8	4.13	5.68	12.92	10.26	14.34	6.4	7.39	8.79
1909 MIN	3.2	8.96	3.8	5.06	3.93	5.64	4.41	2.19	4.65	2.15	11.15	6.35	4.98	5.99	12.97	11	17.91	7.4	7.59	9.37
1910 MIN	2.72	8	3.9	-0.83	4.75	5.95	4.53	2.49	5.29	2.29	11.91	8.55	6.15	8.31	12.2	12.3	13.52	7.5	7.88	8.25
1911 MIN	2.7	8.32	2.51	1.04	3.65	3.29	5.42	2.24	4.22	1.93	9.84	6.95	5.17	5.97	13.31	10.35	21.03	7.49	8.11	8.61
1912 MIN	5.59	6.7	2.67	1.09	4.39	4.46	4.96	2.79	3.74	3.6	11.71	6.43	4.19	6.39	8.15	4.94	14.75	7.5	7.46	8.04
1913 MIN	7.67	6.7	2.88	1.56	4.2	4.78	6.22	3.17	5.19	1.51	11.76	5.97	5.08	5.59	11.14	4.48	12.4	8.95	6.46	8.74
1914 MIN	4.66	7.25	2.92	4.92	4.77	6.32	6.45	1.57	3.05	1.46	9.1	5.37	6.24	6.29	11.39	5.92	27.63	10.44	7.07	8.95
1915 MIN	5.4	4.76	2.29	1.66	3.4	4.7	5.65	1.89	2.76	4.23	6.2	6.74	5.66	6.23	14.17	3.83	11.52	11.4	7.83	7.51
1916 MIN	4.31	5.03	2.43	1.96	3.8	4.14	4.48	2.86	2.55	1.86	7.75	5.65	3.16	7.03	13.6	-0.33	11.96	11.74	9.44	8.47
1917 MIN	5.03	3.37	1.3	1.8	3.38	6.68	4.83	3.04	2.96	1.7	9.05	4.94	4.59	6.2	8.66	4.08	17.24	12.59	8.28	8.56
1918 MIN	3.2	4.77	1.94	2.29	2.09	4.28	4.75	4.49	2.54	1.26	7.94	5.02	4.79	6.62	7.69		22.5	13.75	7.4	13.21
1919 MIN	5.16	6.07	2.04	1.85	2.25	5.26	4.8	3.45	2.77		7.49	4.59	3.28	6.26	12.75		17.42	12.52	7.15	10.54
1920 MIN	3.99	6.09	2.3	2.09	2.28	3.39	4.55	1.02	3.17	2.71	8.67	5.67	2.65	8.64	9.61	3.26	17.29	15.93	7.73	8.25
1921 MIN	4.06	6.41	1.33	1.83	3.28	2.78	5.51	0.26	3.07	2.33	10.51	4.88	2.57	8.93	9.87	4.55	14.92	9.22	5.84	6.12
1922 MIN	4.64	7.04	2.08	1.74	2.57	6	6.58	0.42	3.53	3	5.69	6.34	2.5	6.93	10.76	6.81	12.62	9.27	7.26	7.49
1923 MIN	4.03	6.62	2.6	1.72	2.25	5.03	6.3	0.34	2.81	-0.43	6.1	5.94	4.23	4.84	9.11	5.19	19.29	9.3	6.54	7.16
1924 MIN	2.37	6.71	1.96	2.13	2.31	4.59	6.4	0.65	2.61	1.46	9.48	6.05	3.4	4.61	11.35	6.58	14.16	10.17	7.09	10.24
1925 MIN	2.4	5.95	2.31	1.53	2.72	5.19	6.95	0.49	2.61	2.04	8.99	5.1	4.08	6.1	11.34	7.36	10.28	9.11	4.97	6.25
1926 MIN	2.63	8.22	2.38	1.79	3	5.51	3.7	0.57	2.53	5.22	9.34	5.68	4.2	5.37	9.59	7.85	12.47	8.3	6.81	7.18
1927 MIN	3.52	6.93	2.03	2.6	2.72	4.77	3.66	0.59	3.7	4.02	5.85	8.18	3.15	4.86	9.61	7.3	22.49	11.22	7.47	6.84
1928 MIN	2.98	7.96	1.83	1.44	3.73	3.71	4.07	1.95	3.35	1.9	4.6	6.92	3.3	5.5	10.6	6.81	12.65	8.83	5.75	7.72
1929 MIN	3.02	11.63	2.2	2.08	3.33	5.14	4.76	0.91	3.15	3.2	4.65	4.82	3.09	3.43	9.58	7.26	16.26	10.22	5.63	8.29
1930 MIN	5.07	6.33	2.33	2.23	5.11	5.39	3.42	1.07	2.69	2.94	4.61	5.07	3.06	4.02	10.78	6.92	19.43	11.57	6.73	6.64
1931 MIN	6.95	7.89	3.45	4.17	4.46	4.79	3.79	2.17	2.73	2.93	4.24	5.58	3.39	3.67	13.09	7.86	15.41	10.97	9.24	8.61
1932 MIN	4.42	9.15	1.48	6.83	5.51	5.46	4.1	2.94	2.91	2.56	4.01	4.45	2.78	3.9	13.19	6.49	19.01	8.44	10.17	7.6
1933 MIN	3.84	9.55	1.86	3.86	5.36	5.41	6.31	4.12	3.57	4.08	4.43	4.32	2.82	3.13	13.78	8.31	23.17	9.76	9.42	8.5
1934 MIN	3.97	9.09	4.44	1.24	3.51	5.41	5.33	0.42	1.6	2.34	7.43	4.92	4.04	3.54	10.4	2.03	16.35	11.33	7.78	8.18
1935 MIN	3.59	6.76	2.63	1.24	3.19	4.65	6.03	0.47	2.79	2.4	4.46	5.45	12.1	3.12	11.98	3.33	17.59	10.46	5.04	8.9
1936 MIN	1.93	6.35	2.93	2.75	3.72	3.51	5.85	0.78	3.84	2.1	3.5	3.76	5.91	3.35	12.25	1.72	19.31	12.04	6.27	8.8
1937 MIN	3.6	5.32	2.96	1.52	3.76	4.7	8.53	1.62	2.36	3.86	2.35	4.68	6.28	4.24	12.36		13.8	12.04	7.26	11.15
1938 MIN	3.95	4.38	3.35	1.12	3.8	4.29	5.52	3.51	2.82	3.1	2.99	6.34	4.77	5.79	9.69	7.76	8.21	11.57	7.2	9.4
1939 MIN	1.79	3.51	3.25	1.55	2.93	2.31	5.84	1.39	2.09	3.08	4.44	5.7		3.21	11.71	11.5	7.15	9.84	4.62	10.41
1940 MIN	1.5	6.87	2.37	0.88	3.92	5.49	5.97	1.46	3.05	2.13	3.56	4.12	5.94	4.71	11.66	5.26	14.54	9.46	7.68	7.96
1941 MIN	1.46	3.98	2.47	3.25	3.64	5.29	5.37	2.77	2.58	2.51	3.4	5.25	4.21	6.62	11.6	2.57	13.45	8.53	7.38	7.13
1942 MIN	1.4	7.76	4.08	4.11	3.55	1.92	5.79	0.8	3.17	4.36	3.19	4.85	6.2	5.05	11.92	3.32	14.19	8.11	6.83	7.04
1943 MIN	1.24	8.34	3.06	3.17	3.64	6.5	6.57	0.83	2.98	4.46	3.24	4.66	6.05	5.25	11.25	3.55	13.73	9.36	10.41	7.58
1944 MIN	1.52	8.98	2.49	4.53	3.32	5.85	5.36	1.35	3.04	1.62	5.3	5.84	5.5	4.75	12.65	3.78	14.89	9.77	4.97	7.46
1945 MIN	1.96	9.52	1.42	2.12	4.09	4.99	5.88	1.23	3.13	1.21	3.73	4.6	5.88	8.69	11.65	3.68	12.33	9.24	4.37	9.78
1946 MIN	2.68	11.2	1.02	0.6	4.08	5.33	6.1	0.87	3.07	3.88	3.52	4.45	5.83	3.26	9.83	3.95	13.75	20.6	5.9	12.92
1947 MIN	3.93	12.54	0.21	1.29	3.86	4.68	7.4	1.62	3.9	2.17	3.1	5.15	4.9	5.15	10.64	3.3	7.27	17.13	6.91	7.39
1948 MIN	3.92	11.62	1.81	1.84	3.16	2.92	5.27	1.49	2.92	4.95	2.98	5.1	5.29	6.13	8.45	3.78	8.37	9.57	6.92	8.12
1949 MIN	1.97	3.74	2.36	0.98	3.62	4.57	6.5	1.13	3.85	2.61	5.59	6.09	5.52	5.63	10.3	3.64	17.87	10.33	7.63	8.05
1950 MIN	1.74	1.21	2.2	1.56	3.69	4.07	6.5	1.46	3.8	3.58	5	4.12	5.18	7.99	9.01	4.62	12.49	15.6	7.36	11.19
1951 MIN	1.56	7.86	2.26	0.96	3.02	3.59	6.76	2.42	2.51	2.97	4.15	4.41	4.35	4.21	8.94	5.41	10.5	11.48	8.5	9.45
1952 MIN	2.24	8.51	2.91	0.62	3.13	4.99	3.72	3.96	2.15	3.37	4.16	5.44	5.71	4.27	9.88	4.57	12.07	12.12	8.52	9.58
1953 MIN	2.14	9.27	3.07	0.66	5.77	4.94	4.18	1.23	2.65	3.69	3.98	6.21	5.86	2.93	9.11	5.22	12.73	15.76	7.38	9.1
1954 MIN	3.2	10.36	3.13	2.3	4.68	5.39		1.01	3.25	1.1	4.48	6.21	6.11	4.77	10.44	4.48	11.55	9.46	7.1	12.41
1955 MIN	3.18	9.87	0.68	2.59	4.5	5.55	4.44	3.94	3.6	3.81	4.28	6.52	5.74	3.45	9.76	7.41	13.84	5.14	7.55	9.67
1956 MIN	3	10.73	1.81	1.03	2.47	6.74	4.48	2.7	4.52	-0.04	6.68	3.68	5.49	3.56	12.99	5.51	28.15	2.8	6.79	7.82
1957 MIN	1.81	10.68	2.08	1.59	2.61	3.2	4.54	1.63	3.53	1.95	8.68	5.61	5.41	3.61	13.51	6.79	26.92	1.51	7.58	5.75
1958 MIN	1.94	11.77	2.23	1.48	2.42	2.63	3.33	3.01	3.29	2	4.21	7.32	6.1	3.78	15.05	5.25	18.54	0.62	7.82	5.56
1959 MIN	1.72	9.27	2.26	4.26	2.11	5.52	4.39	2.43	3.35	2.06	3.89	5.81	5.3	4.12	10.58	8	25.75	-0.21	7.49	6.28
1960 MIN	1.77	10.74	1.19	1.93	2.31	3.94	4.45	1.12	2.71	1.92	3.91	7.84	6.3	3.12	14.73	9.57	22.2	-0.29	5.48	7.54
1961 MIN	4.23	11.54	0.8	2.04	3.31	3.63	4.94	3.62	3.24	2	3.76	4.9	5.75	3.66	9.9	10.31	10.25	0.17	8.42	6.14
1962 MIN	3.65	8.61	7.4	2.47	3.28	3.7	4.33	3.02	2.37	1.66	4.37	4.47	4.93	3.46	9.46	10.87	5.98	0.16	7.78	7.88
1963 MIN	4.38	8.56	4.57	2.02	4.55	3.89	4.78	1.95	2.49	1.61	3.29	4.8	4.93	4.83	10.16	10.59	7.19	-1.86	3.01	7.92
1964 MIN	4.05	9.24	9.68	2.2	4.72	3.88	6.74	3.36	2.02	1.68	3.94	4.83	4.13	3.64	11.3	11.41	8.36	3.01	3	7.44
1965 MIN	6.25	8.4	0.21	0.76	3.4	3.55	4.01	3.14	3.63	1.34	3.97	5.91	6.39	3.28	13	9.94	11.47	6.04	3.78	9.06
1966 MIN	4.99	8.49	2.37	0.02	3.43	4.04	6.67	2.56	2.55	1.61	4.13	3.83	7.12	3.64	13.35	10.18	32.73	6.93	5.81	9.57
1967 MIN	4.85	8.36	2.58	0.71	4.39	2.31	5.16	2.83	2.42	3.05	6.42	6.38	6.32	5.46	12.18	10.17	21.28	9.42	6.51	10.55
1968 MIN	4.87	7.68	3.29	1.74	4.14	2.9	5.97	5.43	2.48	1.76	4.95	5.19	7.25	4.61	12.09	8.42	16.18	8.66	7.57	6.83
1969 MIN	2.9	7.49	2.23	1.19	4.22	2.8	8.71	4.14	2.92	1.44	6.78	7.01	7.47	6.16	12.08	7.15	13.36	11.1	6.95	7.55
1970 MIN	1.53	6.38	2.17	1.45	4.38	3.04	5.95	0.16	4.14	0.71	6.78	5.86	4.94	7.89	12.92	8.37	11.53	8.61	7.66	7.65
1971 MIN	1.37	5.68	1.43	1.49	4.69	2.71	6.72	1.39	3.93	3.91	3.87	8.05	5.82	4.57	10.93	9.49	9.03	6.82	7.61	9.47
1972 MIN	1.32	5.69	1.69	1.89	4.21	3.28	7	1.65	3.61	1.44	7.81	4.95	3.63	4.74	11.71	10.2	8.9	6.67	8.71	7.24
1973 MIN	1.33	6.8	2.58	0.3	3.72	4.39	5.43	2.13	5.37	0.66	7.77	4.21	4.31	3.71	11.19	9.52	8	6.77	8.67	7.54
1974 MIN	2.72	6.51	2.88	0.32	4.61	3.26	8.63	2.12	2.64	-0.16	5.99	4.33	4.24	4.56	11.85	5.77	7.8	6.12	9.34	6.91
1975 MIN	1.61	3.07	2.2	0.68	4.07	3.22	5.96	3.73	3.57	1.16	9.17	4.21	5.81	6.59	11.59	2.17	9.01	5.79	8.43	6.73
1976 MIN	1.73	6.06	2.6	1.35	3.66	4.73	10.21	2.29	1.97	1.67	8.42	4.49		6.47	12.12	1.74	7.41	5.57	6.65	7.24
1977 MIN	1.67	5.26	3.66	0.51	4.32	3.98	7.74	2.64	3.18	1.71	6.21	3.84	5.6	5.46	13.91	0.07	6.31	5.4	8.25	6.89
1978 MIN	2.72	7.04	2.9	0.5	3.76	5.37	8.26	3.21	5.79	1.95	6.22	4.19	4.48	5.5	10.03		5.12	9.22	8.17	7.95
1979 MIN	3.58	6.05	3.05	0.56	3.72	3.56	5.21	5.43	3.5	2.11	5.55	5.11	3.81	3.94	13.49		5.1	5.9	7.5	7.99
1980 MIN	6	4.39	3.43	0.99	3.99	4.38	4.26	7.09	2.72	1.99	4.74	9.3	5.43	4.87	14.86	0.64	9.64	4.77	8.31	9.65
1981 MIN	6.39	5.15	1.36	1.27	4.58	3.84	6.58	4.46	4.24	3.37	4.79	4.67	6.03	4.42	9.57		9.43	2.95	8.27	8.99
1982 MIN	9.27	7.04	1.65	2.2	4	5.23	7.24	2.13	4.51	1.04	4.35	4.61	5.71	4.57	8.36	1.13	8.88	2.25	8.1	8.75
1983 MIN	6.49	8.24	1.22	-0.32	4.97	4.9	6.75	6.04	2.49	2.27	4.78	6.07	5.21	5.01	9.04		8.56	3.07	7.25	8.37
1984 MIN	5.63	9.21	1.32	0.15	3.39	3.6	6.85	2.89	2.98	1.45	4.5	4.47	4.57	3.89	10.94	4.5	9.2	5.3	6.97	10.27
1985 MIN	3.08	3.75	1.38	1.46	4.01	2.37	7.88	3.4	3.42	1.13	4.3	5.86	6.05	4.09	13.02	5.37	9.14	4.99	6.37
1986 MIN	2.65	5.1	2.94	1.82	2.77	7.64	5.07	3.74	3.77	0.96	4.03	7.14	4.75	6.75	11.96	3.6	9.33	5.19	7.87	5.7
1987 MIN	2.65	6.18	1.78	2.56	2.63	5.82	6.57	4.35	3.96	1.33	3.17	8.3	6.87	4.41	13.64	4.27	10.14	10.47	8.08	7.52
1988 MIN	4.68	12.8	2.47	3	4.36	2.64	6.89	5.81	4.23	1.66	3.66	9.18	4.92	5.95	14.22	6.06	10.42	10.49	7.5	6.17
1989 MIN	4.77	5.26	2.01	2.7	5.91	5.48	2.84	4.41	3.62	1.11	4.02	8.65	4.33	5.65	12.48	6.9	11.3	16.03	7.12	7.64
1990 MIN	4.13	8.95	0.45	2.87	4.45	2.64	3.94	2.27	6.31	2.06	3.35	11.09	6.12	5.16	9.44	6.77	11.76	11.61	7.45	8.31
1991 MIN	3.41	10.88	0.61	5	4.91	2.74	5.83	1.47	3.37	0.46	3.28	4.97	5.08	4.97	9.45	4.07	12.39	10.48	8.66	6.23
1992 MIN	1.44	10.02	4.21	1.62	5.85	2.71	5.69	1.83	3	1.51	3.61	3.87	5.26	4.47	12.96	3.35	12.08	8.59	6.81	7.02
1993 MIN	2.68	8.83	3.18	1.3	5.82	3.52	5.27	1.83	3	-0.33	5.63	3.51	4.57	4.77	10.34	3.98	12.56	8.27	4.69	6.8
1994 MIN	3.13	8.87	2.79	1.53	3.74	1.99	5.07	2	2.73	1.82	4.46	3.47	4.73	4.93	11.55	3.07	19.2	1.15	5.49	6.71
1995 MIN	3.71	8.66	2.8	0.07	3.07	4.38	5.29	2.3	2.92	0.27	2.94	3.75	4.78	4.13	11.41	4.46	13.3	1.03	4.51	6.03
1996 MIN	3.78	9.23	2.18	0.09	4.65	5.8	5.88	2.65	3.2	2.19	2.2	5	5.08	4.13	9.42	2.71	14.71	2.46	5.76	6.15
1997 MIN	3.67	4.96	2.66	0.61	3.27	4.79	6.46	2.25	3.28	1.74	2.34	5.82	4.96	4.72	9.89	3.3	17.3	2.3	6.13	6.37
1998 MIN	3.22	4.01	2.52	0.79	4.37	3.93	5.47	3.79		2.21	2.54	7.64	4.84	3.39	9.69	8.68	16.71	3.95	5.16	8.26
1999 MIN	3.51	3.55	1.48	2.74	5.06	3.95	4.57	1.79	2.99	2.9	2.79	9.31	4.74	4.68	9.17	8.19	12.23	5.77	6.23	9.27
[truncated: 2,321 more rows]

## Sheet: Williamson et al. 2018
TIME (MIN)	10980	10981	10983	11011	11027	11028	11029	11032
1 MIN	-0.416829	0.534463	0.352645		0.626765		1.38842	1.49271
2 MIN	-0.502829	0.449463	0.176645		0.486765		1.53842	1.65671
3 MIN	-0.580829	0.636463	0.359645		0.426765		1.55042	1.73571
4 MIN	-0.591829	1.49246	0.386645		1.17276		1.48842	1.61971
5 MIN	-0.611829	1.20046	0.478645		1.68076		1.47942	1.66371
6 MIN	-0.462829	0.687463	0.442645		1.69176		1.40142	1.84271
7 MIN	-0.221829	0.807463	0.509645		1.98076	1.9039	1.46342	1.80871
8 MIN	0.122171	18.0855	0.558645		2.01676		1.48542	1.90971
9 MIN	0.0131707		0.703645		4.11876		1.69142	1.99071
10 MIN	0.0201707	1.41546	0.745645		2.46276	-2.5001	0.980419	2.08571
11 MIN	0.0951707	10.3895	0.767645		3.26676	-0.097098	0.471419	2.08271
12 MIN	0.0641707	7.85546	0.724645		1.93476	-0.025098	0.644419	2.22871
13 MIN	0.0461707		0.760645		1.92676	0.426902	1.00842	4.82271
14 MIN	0.0111707	9.64546	0.786645		2.15576	-0.218098	1.27842	2.97071
15 MIN	-0.449829	9.59246	0.242645		2.29876	-0.029098	1.33242	3.34571
16 MIN	-0.668829	6.42246	1.99765		8.72176	-0.709098	2.19442	1.31671
17 MIN	-1.11583	6.03046	0.189645		5.27476	0.514902	2.23042	1.52771
18 MIN	1.88017	5.23646	0.557645		3.48676	-0.545098	2.36042	1.84671
19 MIN	-0.865829	2.85346	0.887645		2.91476	-0.222098	2.23642	3.79271
20 MIN	-1.11083	2.15046	0.903645		1.64576	1.1519	2.31842	3.19671
21 MIN	-1.07383	2.85246	1.89565		1.66276	0.341902	2.25242	1.67771
22 MIN	-0.581829	3.82946	2.14365		1.60276	0.626902	2.27942	2.18371
23 MIN	-0.294829	8.88746	2.34365		1.77276	3.6399	2.62642	3.21871
24 MIN	0.289171		2.46565		1.92376	28.6619	2.75942	3.12771
25 MIN	1.37017		2.44465		4.12276	28.7099	2.82342	3.32971
26 MIN	0.919171		2.68865		2.40276	28.2999	3.03142	3.24371
27 MIN	0.756171		2.64065		3.01876	32.2519	2.90042	3.35471
28 MIN	1.37617	2.99446	2.66965		3.30276	37.7799	3.27542	3.50771
29 MIN	1.06917	9.89646	2.78865		3.23176	42.3239	3.21542	3.74871
30 MIN	0.919171	10.5235	2.72665		3.26076	44.1649	3.32142	3.95571
31 MIN	0.773171	10.1135	4.03365		3.18076	44.3779	2.63142	4.05771
32 MIN	2.50417	9.06846	3.58465		3.24376	45.1849	2.65342	4.06671
33 MIN	2.00817	9.51946	3.01265		3.30376	43.0699	4.70342	2.51571
34 MIN	0.0181707	7.43946	2.93165		3.21176	42.7609	1.76542	3.29671
35 MIN	0.548171	6.84546	2.35165		3.34276	41.2419	1.39042	3.54471
36 MIN	0.269171	6.28346	2.83065		3.13876	37.0309	0.612419	3.77671
37 MIN	0.647171	5.81046	3.06165		9.50376	34.3229	1.29842	3.88071
38 MIN	1.89917	6.03846	3.27165		6.53676	30.9769	1.48042	4.32571
39 MIN	2.20017	4.15846	3.53865		8.05276	27.6279	2.11642	4.39371
40 MIN	2.52517	6.54646	3.56965		4.59976	25.1579	2.11842	7.33871
41 MIN	2.79417		3.55465		4.62376	23.8509	2.19242	6.44471
42 MIN	2.65017		3.43365		3.82976	22.5659	2.13442	7.25071
43 MIN	2.85617		3.69065		3.77876	21.1279	2.53242	6.84771
44 MIN	2.90417		3.65665		4.01376	19.2829	2.84042	5.20071
45 MIN	3.12417	-1.39554	3.70965		3.81076	18.2349	2.67142	7.15271
46 MIN	3.00917		3.65865		4.05076	18.7269	3.00742	5.20771
47 MIN	3.31517	10.4705	3.58465		4.13576	18.3809	3.48142	4.72271
48 MIN	3.41317	18.4615	3.54265		4.35176	18.3249	5.50842	5.28671
49 MIN	3.27017	19.4955	6.86965		4.27576	18.0929	3.59142	5.62471
50 MIN	3.64717	20.2535	5.31665		4.85376	17.9609	3.44842	4.11171
51 MIN	3.57417	18.2915	3.80565		5.26276	18.5449	3.80242	4.26071
52 MIN	5.10017	16.0225	6.57865		6.59676	13.6419	4.02542	4.62871
53 MIN	5.85817	13.0645	3.49965		4.46076	9.2939	4.17642	4.89671
54 MIN	4.13717	10.8145	3.37065		5.99776	4.1929	5.43742	4.91071
55 MIN	2.11017	8.96646	3.66465		5.78076	1.5229	5.18342	5.28571
56 MIN	1.29817	8.27246	3.63765		7.43776	3.5019	7.12942	5.29671
57 MIN	-0.597829	7.11146	3.82065		5.45476	5.2699	6.52042	5.18671
58 MIN	0.485171	9.06646	3.68465		5.00576	6.6599	6.84842	5.24171
59 MIN	0.0731707	9.97446	3.51365		4.52576	6.4839	6.03442	5.69371
60 MIN	0.755171	7.27746	3.51565		4.78276	6.3409	4.44642	10.8887
61 MIN	1.77117	5.74046	3.54965		4.27576	5.9419	4.64742	7.46571
62 MIN	2.30317	4.96846	3.77165		4.52976	5.5599	3.43742	8.12571
63 MIN	2.53717	5.18246	5.75465		4.61276	3.4939	4.60242	5.59971
64 MIN	2.32017	4.18846	3.69165		4.46076	3.1549	5.39542	5.08571
65 MIN	2.58517	4.46446	4.24065		4.37876	3.7769	5.28942	8.94871
66 MIN	2.43217	4.86246	4.36965		4.22876	3.2859	4.58942	7.45771
67 MIN	2.45617	4.37346	4.72165		4.16776	2.6479	3.10142	8.51971
68 MIN	2.46217	4.53746	4.73165		4.21576	1.9359	2.95142	8.84871
69 MIN	2.84517		4.73365		4.78476	0.185902	3.10142	5.88971
70 MIN	3.08717		4.92865		5.04076	-0.591098	4.01642	6.28471
71 MIN	3.18117		4.88565		6.28976	-0.240098	4.27242	6.57571
72 MIN	3.59117		8.29165		4.44276	-0.197098	4.23042	6.37771
73 MIN	3.60517	11.9405	5.41065		5.13976	0.010902	4.45742	6.58671
74 MIN	3.63017	15.4285	4.31065		4.38876	-0.313098	4.47642	6.97971
75 MIN	3.88117	11.3885	7.44865		4.45876	-0.206098	4.56942	7.10971
76 MIN	4.28717	11.6735	4.12865		4.57976	-1.0591	5.14442	7.33971
77 MIN	4.86717	13.0655	4.35365		4.73276		5.93342	7.46471
78 MIN	5.04617	17.3155	4.52165		5.41676		5.83742	7.36671
79 MIN	5.54217	14.7545	4.60165		5.25676		5.87842	8.24971
80 MIN	4.90317		4.59265		5.19476		5.62542	7.33171
81 MIN	3.91117		4.58665		5.97176		6.20342	8.03771
82 MIN	3.11317	8.01246	4.48465		5.49476		6.40142	5.90171
83 MIN	4.01517	22.5555	4.20365		5.59276		8.68242	7.16971
84 MIN	3.90417	17.8375	4.49365		5.39676		5.99142	8.14671
85 MIN	4.78917	17.1235	4.38665		5.56576		6.29642	6.68971
86 MIN	5.17017	19.1175	4.10365		5.45976		6.32542	10.3047
87 MIN	4.96517	12.7945	4.18765		4.85376		6.65142	9.88971
88 MIN	5.43117	12.6085	4.11265		4.94076		10.3484	8.02771
89 MIN	5.66517	15.9525	4.15965		5.02976		10.7204	7.21371
90 MIN	5.41717	15.8385	4.91865		9.39976		11.1564	7.73271
91 MIN	5.49017	13.4415	5.03965		10.7888		10.7464	7.73571
92 MIN	5.43717	13.7785	5.19165		9.89076		12.5644	6.67771
93 MIN	5.14017	7.71946	6.44265		6.71576		10.9784	6.95971
94 MIN	5.06317	8.22946	6.62765		6.90176		9.79442	7.07171
95 MIN	5.15817	12.1445	5.42665		6.84676		12.1764	8.33771
96 MIN	5.53817	9.15146	5.19565		7.26776		11.3704	8.13371
97 MIN	5.12817	0.344463	5.30065		7.34776		13.7164	8.37671
98 MIN	5.29417	0.431463	6.56165		7.91576		7.32142	8.10571
99 MIN	5.70717	6.56946	7.05065		12.0508		8.91342	8.10371
100 MIN	5.67017	6.11046	7.38965		7.90176		5.17542	8.00471
101 MIN	6.00817	-0.536537	7.50665		7.58176		5.95242	7.84571
102 MIN	5.47617	3.04746	7.51865		9.19276		6.87242	7.79271
103 MIN	7.08817	7.38146	7.46465		6.05676		6.62342	9.46071
104 MIN	7.03217	9.94346	7.44365		6.50876		8.34042	11.8587
105 MIN	6.58517	9.99646	7.46665		6.59276	-3.9171	10.0024	9.52971
106 MIN	5.66517	8.29746	7.37165		4.85676		11.1254	9.77371
107 MIN	5.74317	3.01346	7.35165		4.61276	-3.1321	8.19342	9.92371
108 MIN	6.02317	6.56946	7.21965		4.86176	-0.613098	8.08942	10.4667
109 MIN	5.61017	7.75546	7.20565		5.47176	-0.616098	6.55442	10.4907
110 MIN	5.45217	8.20146	7.20165		5.83476	0.405902	7.02742	10.7377
111 MIN	5.08317	7.70746	7.07865		10.0658	5.2089	8.36442	10.7687
112 MIN	4.41617	8.81446	9.91765		8.84376	6.4689	15.7144	10.5797
113 MIN	2.70017	10.3535	8.21365		6.16676	9.9509	9.83742	10.0137
114 MIN	2.54117	7.34446	6.69765		6.24976	11.9729	7.56842	10.6547
115 MIN	1.27417	6.21446	6.49065		6.44976	12.1979	7.70442	11.6777
116 MIN	0.726171	6.00746	6.43465	21.0217	7.11376	11.6409	8.29642	12.8607
117 MIN	1.63517	9.29746	5.19565	0.116745	6.65476	13.1719	8.40842	10.4447
118 MIN	2.98117	7.37346	6.39565	-3.33125	6.56076	13.4349	8.26842	7.78671
119 MIN	3.55117	-0.189537	6.14265	-3.51425	6.52776	12.5529	9.26242	7.52971
120 MIN	4.46817	2.50646	4.21265	-3.83525	6.21976	9.3669	9.16842	9.00971
121 MIN	5.29117	4.78246	4.41865	-2.82925	6.46176	6.1489	8.65042	8.35471
122 MIN	5.73617	17.6735	5.78865	-3.64425	7.65476	4.8539	9.21742	9.76271
123 MIN	5.97717		6.03065	-3.01325	8.77876	4.0929	10.6954	9.66471
124 MIN	6.84217		5.30965	-2.07825	5.49976	3.9159	10.7624	9.00771
125 MIN	7.23917		5.44465	-1.96925	6.45876	3.3659	10.5144	7.58871
126 MIN	7.50517		5.68065	-2.47425		3.5229	11.4434	7.93171
127 MIN	6.78417	18.3195	5.28565	-3.81625		3.1939	10.4394	8.27071
128 MIN	6.95417	17.4785	5.63665			4.0149	10.4744	8.70171
129 MIN	6.45417	14.5275	5.92265	-4.55525	4.07776	4.4549	11.1914	8.18771
130 MIN	7.00417	15.2605	6.36765		4.69276		11.6814	9.20371
131 MIN	7.38517	12.9625	6.52565		5.77876		11.1444
132 MIN	7.52717	9.11846	7.88165		4.24776	2.2179	9.30842	9.31471
133 MIN	7.91417	9.31546	7.72665		5.53976	3.7319	10.3574	8.05271
134 MIN	7.80617	10.4135	7.56165		4.70776	8.1009	11.1094	8.89371
135 MIN	8.20517		8.13065		4.54676	10.5629	10.6754	10.1167
136 MIN	8.08917		7.57765		5.05176	15.2519	10.3914	10.6027
137 MIN	8.76317				4.11076	16.0059	11.1554	7.85271
138 MIN	8.00217				4.49476	16.1509	11.1704	7.71571
139 MIN	7.95817				4.65176	15.8469	9.59242	8.15971
140 MIN	8.37017	0.962463			4.81776	15.4889	10.4174	6.46371
141 MIN		5.29246	5.79365		4.52276	15.3179	10.0184	6.84171
142 MIN		5.53146	5.39965		4.65776	14.9439		7.46471
143 MIN		3.30646	5.93765		4.63776	12.8949	7.22742	7.45571
144 MIN	7.05817	4.47246	6.07865		4.75176	12.7789	6.25142	8.90071
145 MIN	7.47717	5.19546	6.18565		5.07276	13.6069	6.36342	8.69571
146 MIN	5.00217	8.98246	6.13065		5.28576	16.6149	4.88642	8.92871
147 MIN	2.97917	12.4045	5.90465		5.61476	17.3639	4.53842	8.66271
148 MIN	3.33817	-1.69454	6.19665		6.99676	16.7309	4.59442	8.66571
149 MIN	3.20217		6.08465		7.64276	14.9919	5.14842	9.85671
150 MIN	3.42917	2.56546	6.01065		6.46676	12.9419	4.70842	9.93871
151 MIN	4.04717		6.90165		8.73276	11.6479	5.69842	8.39771
152 MIN	3.42717	2.09546	6.75165		6.93276	12.1609	5.60242	8.48271
153 MIN	4.31617	8.98346	6.66965		7.74076	10.2959	5.07442	8.87571
154 MIN	4.89417	13.7485	7.04465		8.81676	7.4529	5.61542	8.71171
155 MIN	7.21817	16.5795	6.82865		9.44376	6.9379	5.19042	8.39171
156 MIN	8.58717	17.2315	6.99965	-3.68925	9.92276	6.8539	5.84242	8.37771
157 MIN	5.85017	13.0285	7.03365	-3.09225	9.76676	5.8739	5.65542	8.44571
158 MIN	6.05817	15.9845	6.98365	-2.88525	11.9408	4.9689	5.69542	8.63671
159 MIN	6.16717	13.1015	7.26065	-4.47225	9.98376	2.9179	5.87242	8.98771
160 MIN	6.78417	15.4815	8.62165	-4.51925	10.4188	1.7149	6.71342	11.0017
161 MIN	6.49917	14.4055	7.89465	-4.46725	9.71276	-0.424098	6.23742	11.4167
162 MIN	6.52417	13.9915	10.9886	-3.74625	9.74176	-1.3831	7.94842	10.7107
163 MIN	5.96517	13.3795	6.85765	-4.42325	10.0688	-4.0731	5.85042	7.80871
164 MIN	5.70217	12.1005	7.21365	-2.20125	9.13276		5.78142	6.07971
165 MIN	6.11017	11.0785	7.23665	-0.897255	9.77576	-1.9271	7.92342	6.55371
166 MIN	6.73117	12.3875	7.44765	-0.274255	9.91176		5.96942	6.90971
167 MIN	6.77117	12.6615	7.48965	1.05775	10.4698		6.13242	7.65371
168 MIN	6.98117	13.6305	7.73965	0.726745	11.5988		7.27242	7.92271
169 MIN	6.92517	8.67746	7.71865	0.432745	10.9628		5.71742	7.71771
170 MIN	7.04717	8.18946	7.75165	2.06775	10.5678		6.09542	8.03371
171 MIN	7.36717	5.56646	7.94365	8.25075	12.2438		6.40042	8.08471
172 MIN	7.61717	4.77746	7.80565	-0.979255	10.3438		5.93442	8.06571
173 MIN	7.65417	5.45646	7.95065		10.0308	-3.4931	5.99442	7.93571
174 MIN	7.75317	10.6685	9.24965		11.0228	1.8059	6.01442	8.76271
175 MIN	8.68917		7.87665		9.96876	6.1189	6.44842	8.92871
176 MIN	8.00017		9.93165		9.43876	7.4849	7.30642	9.17771
177 MIN	9.26617		8.33765		9.81876	7.5729	7.21442	9.46371
178 MIN	6.80817		9.48765		9.55076	8.3929	7.61542	10.2087
179 MIN	7.43417	0.811463	7.62265		11.2808	8.7339	6.89542	8.87271
180 MIN	6.70617	10.0345	6.36965		9.85576	8.8899	6.98042	9.42071
181 MIN	8.52517	12.9795	5.83465		10.9158	9.0819	7.12042	9.61171
182 MIN	8.40417	16.6395	6.33165		13.8178	7.3699	8.19042	9.21871
183 MIN	9.15917	19.5545	6.40665		10.4528	6.0539	7.63842	9.21571
184 MIN	9.33317	24.3935	6.83265		9.00576	7.9659	8.38242	7.46171
185 MIN	9.69717	20.8265	6.64665		8.96176	8.2579	10.0344	8.70471
186 MIN	9.44717	22.9575	8.73765		8.74776	9.5029	12.3384	7.81271
187 MIN	9.90317	3.09046	9.75765		8.81476	9.3559	12.3924	7.80871
188 MIN	9.62217	15.0985	10.3616		8.68276	10.9179	13.4794	8.25571
189 MIN	9.12517	17.8885	7.26665		8.93176	10.9879	13.5594	8.51071
190 MIN	9.61617	17.1545	7.60565	-2.45325	13.8398	14.3959	13.2124	8.19871
191 MIN	10.6592	15.7495	8.22465	-2.12925	8.69676	15.2619	13.4274	8.17671
192 MIN	10.5532	13.1405	8.02665	-3.52525	9.25176	16.0729	13.1394	8.71371
193 MIN	10.1312	10.3975	8.92565	-3.17225	11.9468	12.5019	13.5154	9.45671
194 MIN	9.96517	10.1235	8.85665	-3.34925	13.3388	10.3409	15.2974	8.78571
195 MIN	9.35017	7.67346	8.69165	-2.84225	8.74876	9.4279	9.49042	8.93571
196 MIN	11.3672	1.90046	8.41765	2.18275	8.08876	10.1449	9.22242	8.95071
197 MIN	9.01017	1.27746	8.23465	4.00775	8.46176	8.9509	8.52742	8.46171
198 MIN	9.30817	2.89446	8.62765	4.88675	11.3558	8.4269	9.17542	8.35471
199 MIN	9.19217	4.19646	10.8706	5.20675	11.6398	8.7079	6.88342	8.27171
200 MIN	11.1302	1.95346	9.21065	5.08475	9.04176	9.3539	8.65142	9.60771
201 MIN	9.75917	7.18846	10.5126	5.14975	8.42976	8.0729	8.53142	9.09471
202 MIN	9.52117	9.81446	11.3296	4.88775	12.1438	7.4459	8.71342	9.25871
203 MIN	10.1022	1.91346	7.56265	4.88575	8.57176	6.8829	8.08142	8.87371
204 MIN	10.5992	0.279463	8.09065	5.33075	8.80976	5.4799	8.44242	10.5567
205 MIN	12.1272	4.03146	5.67165	5.97075	12.5098	4.5619	8.11442	9.09471
206 MIN	13.6862	6.87146	6.31265	5.82375	10.4978	3.1749	8.98842	7.49371
207 MIN	11.7232	8.37646	6.83965	5.85575	10.4178	1.3999	8.18342	7.45671
208 MIN	11.7912	8.58446	7.32865	7.98375	10.5648	1.5199	8.05042	7.97871
209 MIN	11.3682	12.4665	6.96065	11.4987	10.7028	0.945902	8.37142	7.82071
210 MIN	11.0892	15.0895	6.67065	13.0807	11.8008	1.6709	8.24442	8.63971
211 MIN	7.93017	16.3705	6.72465	12.8587	11.3488	1.1799	8.63942	8.65671
212 MIN	7.64317	15.8315	6.73765	10.9227	10.9728	0.872902	9.34142	9.61271
213 MIN	7.85017	11.7475	7.04265	9.99275	10.1378	2.4499	9.35342	10.9237
214 MIN	7.97617	9.96146	6.95065	8.81075	8.88776	2.5879	8.65142	10.3757
215 MIN	8.39017	8.76546	6.67465	7.75375	9.47376	2.4459	17.8804	10.3127
216 MIN	8.97417	7.01446	6.66665	5.74475	9.29076	1.4699	7.95742	14.0707
217 MIN	8.81617	6.92346	5.46865	4.80375	9.31676	0.807902	8.75842	9.79771
218 MIN	9.26117	15.5975	5.95065	4.08275	9.71676	3.0979	8.66142	12.3397
219 MIN	8.40917	2.38246	5.84865	3.81775	11.6938	9.9329	11.9144	7.49971
220 MIN	8.63317		5.78665	3.36675	12.6208	11.0119	8.17342	8.22471
221 MIN	9.79917	2.52746	5.80565	3.43375	10.0448	9.2189	11.8564	8.21371
222 MIN	10.0672	5.32646	6.09465	2.01475	10.6028	6.6889	7.59942	7.93171
223 MIN	11.7482	15.6265	5.54765	1.49675	10.5298	5.3139	7.20542	8.25071
224 MIN	13.1852	17.7025	5.22865	1.14175	10.4458	3.3439	7.85542	8.66171
225 MIN	10.5842	20.8475	5.22765	0.221745	10.4268	1.4819	9.11842	8.55771
226 MIN	8.83417	26.9035	5.93465	0.0907451	10.5238	1.1299	8.90742	8.36471
227 MIN	9.56917	24.8625	5.17165	-0.384255	10.5668	0.792902	8.96042	8.77771
228 MIN	7.26017	20.2085	4.89765	0.0047451	10.8278	-0.053098	11.6444	9.10471
229 MIN	7.49217	2.18946	11.6106	0.865745	12.8708	-0.448098	8.23842	8.28371
230 MIN	7.04017	4.39346	6.75065	1.42675	16.2268	-1.1511	9.00342	8.30371
231 MIN	6.70317	15.6515	7.03165	1.88975	10.6008	-2.0061	8.90742	8.09571
232 MIN	8.64117	15.8675	6.26765	17.6587	13.3958	-2.2161	8.96442	9.07071
233 MIN	8.83617	16.7885	6.55065	21.0337	13.0538	-1.4311	9.19242	7.65771
234 MIN	7.55717	9.25146	8.07565	13.5487	11.6908	-0.342098	9.58942	7.50571
235 MIN	7.08117	11.0525	8.29965	10.9517	11.5598	2.1579	8.40842	7.78371
236 MIN	6.87217	9.79846	5.15365	7.94575	10.5318	5.2329	7.80242	9.09071
237 MIN	8.91417	8.08446	5.25065	8.97375	10.5278	6.8839	8.79442	9.71471
238 MIN	8.59217	8.61746	7.82065	6.78275	11.1258	7.6309	8.67242	10.6637
239 MIN	8.45417	10.4605	10.0876	6.85875	10.4858	7.9229	8.71042	10.7647
240 MIN	8.62917	11.2295	6.72465	7.34675	10.6938	8.0519	8.20142	10.4287
241 MIN	9.00417	10.2035	6.33965	7.80475	11.2838	8.6259	12.7934	8.26871
242 MIN	8.43817	9.23946	6.44865	7.31675	9.76376	9.2489	12.7664	8.93371
243 MIN	8.08217	3.57346	6.48265	8.56875	16.4548	9.5639	15.0294	9.25671
244 MIN	9.01917	2.34646	7.87865	10.9807	11.5908	10.6189	10.1004	8.54571
245 MIN	9.23117	4.28446	6.64865	12.4517	13.2518	11.2149	8.22442	7.81271
246 MIN	9.16217	5.38246	5.87165	14.1597	9.82376	10.9769	8.55142	7.88471
247 MIN	8.06317	4.39746	7.03465	12.9337	14.1628	9.3519	8.68442	7.96471
248 MIN	8.73617	6.66346	6.82265	13.4567	11.1578	6.4529	8.48042	8.09671
249 MIN	8.48417	11.7175	7.53865	12.9147	10.8478	6.4529	8.39842	8.01171
250 MIN	8.64817	10.6575	6.28465	12.3327	11.9148	6.7499	8.77342	8.18871
251 MIN	8.59417	8.81746	7.55365	13.3667	11.4118	7.4639	8.15942	8.88271
252 MIN	9.55917	11.7575	6.25965	13.8007	11.0178	9.3289	8.79342	8.70671
253 MIN	10.0732	9.67246	6.77765	22.4187	11.6988	9.6189	10.5704	8.48971
254 MIN	8.54717	14.8965	6.82165	9.81575	13.3938	10.0239	9.00042	9.46771
255 MIN	8.98817	7.22946	7.77265	9.63775	11.4348	10.4869	8.99142	9.26071
256 MIN	8.43317	-0.567537	5.62365	8.24675	12.2008	9.9179	8.45442	8.54871
257 MIN	9.61517	5.69746	4.48465	8.30775	12.0688	12.1979	10.2894	8.86671
258 MIN	8.77417	9.11346	6.62365	6.42275	12.0508	12.2399	8.08842	8.99471
259 MIN	8.77217	12.2235	5.69965	5.45375	12.0688	13.9859	8.48042	10.4067
260 MIN	8.54017	14.3235	5.72265	5.35875	9.83676	14.6309	8.27542	10.7087
261 MIN	9.50017	14.0655	5.04965	5.82175	10.1988	12.2359	8.26842	10.1247
262 MIN	9.94017	10.8095	5.07965	5.89775	10.9618	11.9299	8.98042	10.7167
263 MIN	11.5212	10.2175	4.80165	6.04375	11.0848	10.8619	8.78142	12.8707
264 MIN	11.5842	11.1175	7.04265	6.47375	12.1618	9.4279	11.1504	13.5087
265 MIN	11.4862	3.52946	4.52865	6.68775	12.5558	9.4969	16.5174	13.8947
266 MIN	10.5902	3.36146	6.54365	6.96475	12.0918	9.4519	13.4714	13.8157
267 MIN	10.7662	5.64746	3.03165	5.31075	12.4518	9.3729	10.9674	12.2437
268 MIN	10.6152	6.31846	4.07265	4.08075	12.0148	9.9009	9.74842	14.3137
269 MIN	10.7582	9.66346	3.78565	5.28675	12.1548	9.4429	8.28342	10.8187
270 MIN	10.3922	13.6755	3.52065	6.71075	12.2868	10.5529	8.97142	8.31171
271 MIN	10.8792	10.7465	4.01565	5.29675	11.6078	11.7039	9.21542	6.96371
272 MIN	10.1842	0.550463	4.31365	4.26175	11.5078	12.2319	10.6334	7.65971
273 MIN	11.3112	2.41846	5.18465	3.35375	9.15476	12.8539	9.80842	8.50971
274 MIN	8.97717	2.94346	6.57865	3.29275	10.8348	12.3349	10.2364	11.2627
275 MIN	9.07017	2.95546	6.01565	2.45475	10.1658	12.7739	9.72242	7.55471
276 MIN	9.48817	2.20446	5.85465	3.14675	10.3898	13.8879	9.24042	8.21671
277 MIN	10.4942	5.57246	5.71065	3.53575	11.0778	13.2929	10.1104	8.66271
278 MIN	10.3262	7.95646	5.79765	3.50975	10.5418	13.4019	9.92342	9.28771
279 MIN	8.02517	7.91746	5.26965	4.11775	10.9838	13.6909	9.71442	8.25071
280 MIN	7.87517	4.75446	4.47065	4.59075	10.5018	13.7609	11.1484	8.41471
281 MIN	7.50117	6.52646	4.20165	5.07275	11.9638	13.4069	12.9334	7.69471
282 MIN	7.89417	8.04346	5.72465	14.4667	10.2338	13.8149	9.20542	8.12671
283 MIN	7.52017	9.61846	7.14265	9.95875	11.8328	13.6649	9.85842	6.71271
284 MIN	8.21717	7.76546	7.11365	13.5867	11.5638	16.3849	9.70442	8.03971
285 MIN	7.15617	7.56546	6.71465	12.4517	11.9298	16.5979	10.6164	8.99971
286 MIN	7.13417	6.21746	6.60265	11.1427	11.9008	14.8759	10.2534	8.95571
287 MIN	6.92017	3.10146	6.07565	9.96375	12.3658	12.2689	10.2514	9.19371
288 MIN	6.76617	4.46646	5.78165	10.8807	12.1708	12.4609	14.8864	8.25371
289 MIN	7.72317	4.40146	7.87765	10.8837	18.3728	11.9969	14.7704	8.13771
290 MIN	6.57417	8.34046	7.51465	10.5457	12.6298	11.9399	13.7694	8.63771
291 MIN	9.03217	10.8105	6.08665	12.2397	12.8458	11.0929	20.4814	8.99171
292 MIN	8.36817	9.08546	5.29265	16.2187	14.6948	27.3299	15.1014	9.06771
293 MIN	8.55417	9.09446	5.32165	17.8907	11.5308	44.1209	17.2304	9.10971
294 MIN	6.80617	7.93046	6.16865	19.5227	11.6268	51.6329	12.4854	8.96871
295 MIN	6.91217	8.28846	5.11365	19.2957	12.6148	52.8589	12.8994	9.03171
296 MIN	7.95417	10.8915	6.17665	21.4227	12.3268	50.7099	13.8834	10.5097
297 MIN	7.23917	0.299463	3.88365	27.4717	12.2628	47.7809	15.9274	9.90171
298 MIN	7.25317	-0.0235366	3.76365	30.5517	12.0868	44.2459	9.89942	8.83471
299 MIN	5.89617	10.4555	3.48465	33.7127	15.8818	39.8489	10.3484	9.24271
300 MIN	6.04917		3.84665	33.6107	13.6988	35.5999	9.22142	9.23571
301 MIN	6.57817	0.0374634	5.53065	31.1677	13.0208	33.8489	10.0274	8.64971
302 MIN	5.31017	3.39946	5.18765	28.3447	14.8258	32.9329	9.82642	8.47571
303 MIN	5.75717	12.5185	8.78565	25.8037	22.7618	30.1579	10.6414	8.44971
304 MIN	6.93817	15.8165	2.25565	21.0167	16.5238	26.3459	11.0074	9.41471
305 MIN	4.27317	17.5605	2.26465	17.0737	13.7288	22.5029	11.4934	10.4297
306 MIN	4.73117	19.0775	2.23665	14.1417	14.0248	20.0869	12.0714	9.25371
307 MIN	4.77017	22.0135	2.29665	11.9687	14.5438	17.1019	12.4294	9.79771
308 MIN	5.47417	21.9485	2.38365	10.6097	15.4288	13.7709	13.1954	10.5587
309 MIN	7.30517	21.2695	2.45965	9.76675	15.6278	10.5229	12.1274	9.54571
310 MIN	5.42617	23.5245	2.12865	8.84575	16.9448	7.1239	12.3914	9.74171
311 MIN	4.74217	18.0645	2.49065	7.93675	21.2128	10.8839	11.6014	8.96471
312 MIN	4.72317	17.9045	2.03265	7.64375	12.4118	10.8059	12.1824	9.89171
313 MIN	4.50517	17.9465	5.09665	6.96275	12.0418	11.7199	11.6274	9.55671
314 MIN	4.96517	13.1415	2.66065	6.67675	12.3278	13.3579	11.4774	10.6957
315 MIN	4.81317	7.87846	2.26165	6.28975	12.4818	12.0379	12.3924	12.3087
316 MIN	4.97217	5.11946	2.63765	6.45775	12.7818	9.9259	10.9384	10.9247
317 MIN	5.03517	6.39246	2.45865	6.97575	12.5328	5.2989	13.1324	10.8357
318 MIN	5.22317	6.49346	2.21365	7.02075	13.4008	-1.3931	14.7274	10.8337
319 MIN	5.45017	7.19546	1.97065	6.16275	13.9658	-0.777098	15.0444	11.0937
320 MIN	5.56917	10.3745	1.91465	6.55575	15.8838	-1.1341	10.8224	12.6707
321 MIN	7.00317	10.6645	2.09365	6.44475	13.4358	1.4589	11.2684	14.2317
322 MIN	8.25917	9.17346	2.19765	6.27475	15.1478	1.7679	12.5874	10.2037
323 MIN	9.17217	9.96046	2.04765	6.92575	13.4228	1.4169	14.8704	10.4657
324 MIN	9.59817	21.6505	2.24365	7.03175	15.2428	-1.7951	10.7554	10.6557
325 MIN	10.5672	24.7825	3.91565	5.82275	13.2378		10.1604	10.2917
326 MIN	7.79417	24.1415	3.26065	4.33775	12.9708		11.1174	10.4997
327 MIN	8.04517	23.2695	2.65765	4.17975	14.5798		11.6494	10.4577
328 MIN	8.55017	9.24646	2.10865	4.68875	17.0058		11.3424	9.82071
329 MIN	8.98117	7.14646	2.11665	4.26475	11.0848		14.5514	11.3357
330 MIN	8.86317	6.85846	2.16165	5.81275	10.9528		10.5514	15.2557
331 MIN	8.97617	7.65446	1.60965	6.11675	11.3718		11.4114	11.5957
332 MIN	8.82417	8.67346	1.53665	5.84275	11.8798		27.6104	11.7127
333 MIN	8.89517	6.72646	1.06465	6.56475	13.0738		16.8874	9.72471
334 MIN	8.82117	5.38246	1.02265	6.79975	12.0288	-2.7091	17.6114	9.29471
335 MIN	9.25817	5.85946	0.858645	7.76275	12.3088	4.7549	18.7554	9.41771
336 MIN	7.04017	2.92246	2.03865	10.3497	14.5098	8.4849	15.7884	10.1717
337 MIN	6.08717	1.04746	1.47865	12.7257	11.1768	8.5869	18.0234	11.1377
338 MIN	6.34817	-2.02454	1.63265	12.7957	11.4258	9.8889	24.3514	12.2117
339 MIN	6.68617	0.244463	1.85165	12.9027	13.3628	9.4149	20.5904	10.5467
340 MIN	7.07617	1.48646	3.44765	13.4437	14.5988	9.0709	13.5164	12.0777
341 MIN	7.68817	0.988463	2.53365	13.3397	17.3568	8.2139	12.9594	10.9137
342 MIN	7.50317	3.94946	2.43765	15.6787	17.7408	8.2419	16.9554	11.0607
343 MIN	7.84717	2.38846	5.19665	17.1047	11.4108	8.6509	10.8154	10.8017
344 MIN	7.91717	4.33246	1.82865	15.9097	10.1408	9.7819	9.60142	9.39171
345 MIN	9.63317	28.4695	1.88765	17.2857	12.9998	12.4619	9.10142	13.6967
346 MIN	8.67317	18.9875	2.01565	17.1797	10.1218	14.7689	9.56442	10.6877
347 MIN	7.71317	13.0745	2.15865	17.4327	9.21176	15.0609	9.80242	9.60671
348 MIN	7.05917	4.37946	2.47865	17.1327	9.43776	15.6339	10.6424	10.4747
349 MIN	7.19617	10.5825	2.60065	16.3097	9.94376	14.4849	10.6574	13.3617
350 MIN	7.76217	-0.426537	3.05465	16.7837	11.7948	14.8289	10.0984	11.8257
351 MIN	6.24417	5.43546	3.57765	17.0087	11.4628	15.7369	10.6154	11.7127
352 MIN	7.23317	6.63946	3.21565	19.1577	11.6948	18.9249	11.0834	10.5997
353 MIN	7.10817		2.73765	20.4007	10.9698	20.2249	11.2084	10.6867
354 MIN	7.40017	8.59646	2.16165	21.4707	9.45476	22.1949	13.4934	11.6597
355 MIN	7.03917	1.46846	2.33065	21.3327	11.8658	23.0749	9.81842	13.0177
356 MIN	7.16517	11.7695	2.23065	20.6097	13.3138	23.5729	10.9524	13.9937
357 MIN	6.97417	10.5145	3.03765	19.5807	11.7618	24.4969	10.3864	13.8737
358 MIN	7.71317	6.37946	5.30865	17.9907	10.4518	26.9689	11.4114	11.5447
359 MIN	8.49617	3.99046	3.60465	16.0957	12.4068	31.2299	10.7204	11.6367
360 MIN	8.19717	8.71446	4.71265	15.7037	9.74876	32.1279	13.8624	9.96571
361 MIN	7.56817	3.94546	3.87565	15.1517	12.4158	30.6629	13.8324	10.6137
362 MIN	7.09317	6.63946	4.64165	16.6457	10.4778	29.7059	14.2284	10.6907
363 MIN	7.11317	6.53846	6.76165	19.5387	10.8878	29.2849	13.9684	11.0797
364 MIN	7.11217	3.84846	8.58665	21.4517	11.0698	29.3959	13.2094	10.7967
365 MIN	7.59117	2.98946	9.18265	21.7187	10.7588	28.0709	13.3014	10.4927
366 MIN	7.24717	3.75246	7.91765	21.5507	10.0058	27.6839	16.5574	11.3447
367 MIN	6.21817	2.51846	7.71465	21.6437	9.78176	27.4979	13.5324	10.7717
368 MIN	6.57817	1.25646	6.97565	20.1847	9.26776	27.5379	13.7564	12.0937
369 MIN	7.20417		7.00665	18.7827	9.65476	26.6389	13.7064	11.7197
370 MIN	8.03117	5.26146	6.89365	18.2447	13.0478	28.0299	14.3184	8.95271
371 MIN	7.46417	3.25146	8.08965	19.8987	10.0058	28.8309	15.8324	8.18871
372 MIN	7.87217	1.89846	5.50365	19.1367	10.5098	30.0699	15.2104	9.18171
373 MIN	7.08017	2.11746	3.10665	17.3407	11.4028	28.7619	14.0214	10.2387
374 MIN	7.31117		2.61665	15.1537	10.9388	28.5839	14.4894	10.0647
375 MIN	6.89317	4.93446	2.41865	13.3547	11.4608	28.8049	14.4174	10.4897
376 MIN	7.09917	2.41546	3.27165	13.4527	11.2148	28.3709	14.4774	12.6737
377 MIN	6.65817	9.93046	5.52165	12.7297	10.4888	28.4329	15.4804	12.4487
378 MIN	6.61817	7.07446	2.98565	12.1167	10.5288	32.0139	15.2714	10.3767
379 MIN	6.61817	8.13346	3.75865	12.9857	11.1618	31.4639	15.9604	10.1857
380 MIN	8.40517	1.98046	3.48565	15.3727	10.9488	30.6159	18.0514	11.3667
381 MIN	5.74317	-1.82754	3.58765	18.4497	10.8858	29.1679	13.4414	10.4227
382 MIN	6.22817	10.8055	3.48465	20.1097	10.5348	25.5139	13.6854	12.4817
383 MIN	6.48817	5.23946	5.26165	19.9057	12.1288	23.0659	14.1284	12.9557
384 MIN	7.47117	6.71646	9.04265	20.0547	11.6838	23.8409	17.2554	12.4607
385 MIN	7.36717	10.2995	3.86865	19.6097	9.51276	24.1309	14.6774	11.9307
386 MIN	5.67717	1.68546	5.37965	18.7567	11.9068	24.6419	13.3614	10.7937
387 MIN	5.81317		3.15065	17.2507	11.5458	25.8329	15.0984	9.37871
388 MIN	5.45517	13.5765	1.18465	17.0527	16.4248	25.8519	12.8774	11.1857
389 MIN	5.59517	23.4825	1.65865	14.2957	15.7368	22.8069	15.0944	12.1837
390 MIN	5.54917	12.5365	0.685645	15.1447	15.3158	18.6819	13.0094	11.1807
391 MIN	5.39217	16.9085	0.518645	15.4217	15.0328	15.1679	13.5674	11.9037
392 MIN	5.63217	0.283463	0.563645	15.8857	14.7808	11.3459	15.3314	12.3477
393 MIN	6.06817	12.2065	0.714645	16.3647	15.1858	9.5399	13.3574	12.0287
394 MIN	6.65117	21.4635	1.05465	16.4467	16.6308	7.8499	13.8484	11.4887
395 MIN	6.22617	21.6505	1.70065	16.6557	16.0168	6.6089	13.5424	11.1747
396 MIN	9.40017	17.3295	3.59065	16.5527	13.5568	5.7759	12.3994	10.4547
397 MIN	8.23017	12.8585	4.73065	16.6057	13.5178	6.1569	16.1264	10.5527
398 MIN	8.74617	5.97846	3.11065	16.6037	13.6868	6.5879	10.3674	10.7507
399 MIN	6.81617	12.7865	3.13365	15.9577	13.8998	5.9089	11.9604	10.4377
400 MIN	6.60517	13.1875	3.61465	15.2057	13.5408	5.1199	10.7414	11.2797
401 MIN	7.45517	13.8755	3.68365	14.6247	19.2608	4.9929	12.7054	11.2397
402 MIN	5.56417	5.53646	3.83165	7.23575	12.9208	6.8029	16.4934	11.3717
403 MIN	6.91517	7.52246	3.99165	11.1637	14.0788	8.9999	12.1474	11.7727
404 MIN	7.96317	10.2455	3.87165	22.1767	15.5168	11.1609	12.3384	11.1677
405 MIN	7.94917	13.1055	6.44265	28.0507	15.7548	11.1859	11.5554	10.3297
406 MIN	8.37717	7.49746	5.30865	31.5227	13.4448	10.1279	12.4214	10.4267
407 MIN	8.70517	7.36446	5.13165	28.4997	12.7668	9.8449	14.3924	10.3827
408 MIN	7.91717	10.2845	6.38265	25.1537	16.7828	8.4879	12.5134	10.4057
409 MIN	7.13717	8.74646	2.82065	22.0507	21.7738	7.2349	13.3444	10.1507
410 MIN	6.26917	7.14946	3.91965	18.6927	19.6278	8.0449	15.2374	10.4357
411 MIN	8.42917	26.1525	7.27365	16.0697	11.6088	6.2649	13.6024	11.2317
412 MIN	8.50517		0.937645	13.2577	11.6838	6.4739	12.1744	11.7797
413 MIN	8.40717		1.09265	11.2647	11.7678	5.9259	13.0724	10.7077
414 MIN	8.29417		1.01565	9.35475	11.7988	2.6989	12.5244	9.85971
415 MIN	8.69917	2.65946	9.07265	9.02375	12.3398	1.8679	13.3224	10.1057
416 MIN	8.46517	7.79346	1.10065	0.580745	15.1688	4.6889	17.4984	9.71471
417 MIN	8.69817	15.9535	1.23065	5.25775	11.9658	6.0469	12.4024	9.57071
418 MIN	8.28717	2.53546	1.25065	8.66475	12.2098	7.4859	11.5834	10.3327
419 MIN	8.22517	7.21146	1.59165	10.0397	12.6388	0.588902	17.3964	9.26571
420 MIN	8.66817	14.3075	2.29365	11.1077	12.4188	-4.1651	18.6064	9.64971
421 MIN	7.58817	23.0585	3.29765	11.1957	12.4488		13.8914	10.0637
422 MIN	7.73717	25.3275	5.86165	10.8547	11.9768		18.2534	10.2107
423 MIN	7.56317	28.0285	4.95265	12.3237	11.8088		11.5524	10.0617
424 MIN	7.81117	11.8915	5.12165	11.8367	12.8158		12.8254	8.93771
425 MIN	12.3962	21.3075	2.64265	11.5067	12.3458		11.2374	9.76971
426 MIN	10.4502	20.4205	3.10465	10.1037	12.8658		11.2814	8.82771
427 MIN	13.0892	11.2135	3.63865	8.33975	13.0558	-3.0641	12.3364	8.93571
428 MIN	11.9692	8.18846	3.61065	6.92775	16.6568	-2.5331	12.5784	8.68271
429 MIN	10.5982	8.00946	3.56965	5.61075	18.0518	-3.0001	12.6074	9.76571
430 MIN	10.9662	18.9685	6.72665	5.65975	22.6678		12.8334	9.39771
431 MIN	10.9712	14.9045	4.86665	16.4407	14.9798		13.7704	8.95471
432 MIN	10.7722	4.85246	6.02765	18.4877	12.6068		12.6864	8.69471
433 MIN	10.6632	4.59446	4.64565	12.1487	11.8918		12.6394	9.03071
434 MIN	10.0562	1.74546	3.58865	5.93775	8.27476		12.7324	8.86171
435 MIN	9.74417	4.64246	5.44365	3.77975	9.28676	-4.3321	13.2124	8.86271
436 MIN	9.69417	15.2915	2.31565	3.93275	8.79576	-1.8561	15.6034	11.0487
437 MIN	12.0732	7.55946	2.13865	5.45775	9.03676		12.1034	6.93171
438 MIN	9.25517	6.06746	5.69165	5.76775	9.16276		13.0314	7.88971
439 MIN	8.71117	11.2225	1.35465	6.61975	9.82076	-3.7651	14.8954	8.47271
440 MIN	8.34717	8.08746	5.05065	5.11275	9.90776	-2.9861	15.2544	8.33971
441 MIN	9.30317	4.49746	3.06265	5.62875	9.19976	2.2699	11.3584	8.41471
442 MIN	6.71017	8.26646	3.13665	5.46075	9.04676	5.1689	13.3074	8.64471
443 MIN	7.16717	13.1355	2.96565	3.57075	9.00576	4.2539	12.9214	9.22371
444 MIN	6.15017	11.6145	2.78265	1.68275	11.7488	3.2189	15.4144	9.50071
445 MIN	5.93617	18.3485	3.12865	3.08275	11.4118	11.2289	16.4464	9.57171
446 MIN	6.47717	10.9445	1.25165	2.25975	10.1068	4.8099	14.4254	9.09271
447 MIN	6.60517	25.9005	1.93965	4.74275	13.4648	4.3049	16.3234	9.39971
448 MIN	8.33917	0.584463	2.03765	4.25875	13.3648	6.3829	11.9814	9.25571
449 MIN	7.07717	2.32946	2.61865	14.4757	9.08876	9.5769	11.8974	9.79171
450 MIN	6.78217	7.37146	7.13065	2.28875	9.08276	12.5049	12.9044	11.4437
451 MIN	7.45617	17.5035	0.482645	2.93575	8.50876	14.8109	13.6684	7.81671
452 MIN	7.56317	22.9735	0.495645	3.57975	8.14976	16.7439	12.9824	7.82171
453 MIN	8.72317	24.0785	-0.413355	4.64075	8.13876	18.9209	13.3104	7.52171
454 MIN	6.82617	22.0405	1.85065	6.01775	10.8598	20.1619	15.4244	7.42971
455 MIN	8.28817	22.6865	-0.295355	7.13275	9.32276	21.5379	15.2414	8.08771
456 MIN	9.69217	23.9235	-0.231355	8.73275	9.00976	22.0819	22.0784	7.00171
457 MIN	9.05517	21.8335	1.08765	19.4737	8.46176	23.8449	13.1144	7.24971
458 MIN	9.99817	17.6595	5.79465	10.4327	9.08876	25.6089	12.5854	8.38271
459 MIN	13.0012	18.8105	4.97265	11.2357	9.71676	26.4399	13.6284	8.79471
460 MIN	8.05117	19.7465	2.43965	11.5297	8.61176	27.1729	18.5314	7.48971
461 MIN	6.97717	17.6765	2.71165	12.1517	9.77376	27.2379	16.0024	7.24271
462 MIN	7.09917	18.1595	3.42465	11.7777	8.84176	27.3869	18.0414	7.52871
463 MIN	7.85517	19.8375	2.63165	11.6247	8.88176	23.6079	15.7044	7.19771
464 MIN	7.71217	16.2365	9.93565	11.6417	12.0698	11.6899	16.3724	7.66471
465 MIN	9.38417	14.1175	4.96565	10.7697	13.7478	2.4119	15.7234	9.17371
466 MIN	11.2622	11.4715	3.53465	11.1427	15.3158	-1.1091	12.9484	10.2847
467 MIN	7.52417	11.0965	5.90265	10.8477	13.1678	-1.4571	12.5054	12.2257
468 MIN	6.89517	15.8835	5.79365	11.2677	11.8388	-0.275098	14.1504	10.2747
469 MIN	6.65717	14.1945	3.53965	11.1767	12.1578	1.8849	13.1284	7.23671
470 MIN	7.02517	17.9705	5.40365	12.4487	14.1168	3.0159	14.0504	7.57171
471 MIN	7.22917	14.6525	2.62165	14.1027	8.34976	3.4619	13.8964	7.31871
472 MIN	7.47117	15.9895	3.44665	14.8967	7.91076	3.1719	13.8024	7.50471
473 MIN	7.02517	6.69346	3.38765	15.8537	8.13476	3.9839	17.5374	7.05771
474 MIN	7.19317	4.87346	5.12965	16.2267	10.5568	4.4259	12.1344	7.66671
475 MIN	9.21317	7.06846	3.56265	14.5437	9.54376	4.2189	14.2314	7.84071
476 MIN	10.6692	13.4515	3.08765	12.6417	11.0598	4.5599	15.6374	8.21071
477 MIN	12.4212	13.4555	2.05065	11.8297	8.71976	5.0309	16.5094	9.80271
478 MIN	9.58217	11.9525	1.87065	12.5607	11.1928	5.7569	12.6914	11.5737
479 MIN	11.5312	6.78646	2.56465	9.30375	8.48976	6.1579	12.8224	8.72371
480 MIN	7.28317	6.26946	3.14765	6.27375	8.19876	6.8009	13.1024	7.76271
481 MIN	7.45617	4.35346	1.99165	4.84275	8.76176	8.1709	13.2844	7.36471
482 MIN	7.70517	4.71246	1.40765	5.79575	9.09076	7.5919	13.6664	6.94371
483 MIN	7.88117	4.83546	1.34365	6.02175	8.56976	6.5329	14.3334	7.46971
484 MIN	7.19917	6.18046	3.40465	7.37875	8.70676	7.1929	19.5374	6.98071
485 MIN	7.37117	7.75846	1.99465	7.90875	8.14076	11.2479	16.2884	7.49271
486 MIN	7.55517	6.76046	1.04565	9.16375	8.97476	16.4799	19.8234	7.93971
487 MIN	6.90217	9.13846	1.51565	10.3547	9.46076	19.5149	13.9314	10.2267
488 MIN	7.08617	7.42646	0.696645	10.6587	9.56276	19.9539	13.1664	6.59871
489 MIN	7.75617	6.23146	0.240645	12.6087	8.67176	12.4099	12.9834	6.45471
490 MIN	7.18917	7.09246	2.83765	14.3547	13.3788	14.4069	13.2744	6.49971
491 MIN	8.57117	8.80646	1.91165	18.1087	12.1968	11.7239	14.4434	6.04671
492 MIN	7.62017	8.96346	0.853645	21.1267	11.5398	13.1579	13.2564	7.90071
493 MIN	7.75817	7.15346	3.06265	21.1817	7.61176	16.1549	14.1214	7.74771
494 MIN	8.23417	7.67346	2.96965	20.1517	11.2568	17.6829	13.7174	10.2647
495 MIN	7.64417	8.07546	3.92865	19.9587	10.9468	20.3409	18.2164	7.87671
496 MIN	18.7232	8.68246	3.54865	17.4537	11.9778	23.0919	13.0854	10.0447
497 MIN	11.9332	8.41146	3.39465	14.4977	6.95076	17.3989	16.6234	9.30871
498 MIN	12.6452	16.4705	2.47365	13.2777	7.26376	13.1989	18.7754	6.44771
499 MIN	10.6662	16.8065	1.39965	11.8927	9.95076	12.1629	13.1874	7.21171
500 MIN	9.87817	17.9515	3.13065	10.6097	9.64376	11.6379	14.3254	7.93571
501 MIN	7.90017	16.8015	3.63965	10.9137	9.14276	12.4879	15.3304	12.1237
502 MIN	9.34117	14.3625	3.04165	10.6787	10.3048	11.5179	12.0844	6.56271
503 MIN	10.1512	14.1895	1.50465	10.6747	7.87476	10.4469	14.1064	5.24571
504 MIN	8.44917	13.2625	2.52065	9.01175	8.55376	11.6059	12.6904	5.63171
505 MIN	7.97317	12.1125	0.908645	9.35075	8.56476	12.3169	12.0284	6.18671
506 MIN	7.97417	12.7115	2.16065	8.65675	8.49076	12.8499	14.0214	6.64871
507 MIN	9.83317	12.2355	3.30765	8.24475	10.8258	15.3939	12.1484	7.08471
508 MIN	9.81117	11.9995	2.02565	7.73475	8.52176	16.8329	10.8354	7.48171
509 MIN	11.3082	10.2245	0.800645	7.09975	9.23976	17.0859	11.3024	8.51071
510 MIN	8.27917	2.96846	0.888645	9.96475	10.1998	17.9509	12.6734	8.85671
511 MIN	10.5032	1.45846	-0.260355	11.4607	8.80876	19.3149	12.2574	6.82571
512 MIN	10.3372	1.38746	-0.0503548	12.5787	8.77276	19.6179	12.7004	6.91071
513 MIN	11.0252	3.33146	0.0856452	14.2157	8.05676	19.9919	14.0464	6.98971
514 MIN	9.59317	3.61246	0.429645	15.8067	8.46676	19.5269	16.9574	7.06871
515 MIN	10.4422	4.93046	0.236645	17.5057	8.84676	19.5839	9.57442	7.32571
516 MIN	10.8862	6.10646	0.422645	19.0437	9.01276	19.7829	11.2474	7.51571
517 MIN	10.7492	7.14646	0.548645	19.3907	10.8388	18.6179	10.2014	8.98171
518 MIN	12.7092	7.93646	0.781645	19.7127	10.3618	19.7679	11.8014	10.6787
519 MIN	13.1502	8.34446	1.82165	20.2677	9.47876	20.5359	11.7244	11.2117
520 MIN	15.2982	9.09746	2.27865	19.2857	9.49076	19.8329	12.6924	11.3607
521 MIN	13.1892	9.59746	1.97465	20.1217	10.8358	17.0059	12.7084	9.71771
522 MIN	14.3372	11.1065	2.00365	18.3047	7.98476	15.8609	12.6774	9.85471
523 MIN	13.7572	10.9165	2.16065	16.8947	7.77976	15.5569	14.4634	9.66371
524 MIN	13.4272	8.93246	2.64865	15.4797	8.41776	15.0269	14.6454	11.7177
525 MIN	12.5002	4.57646	2.45465	15.3757	7.46676	14.0149	12.4794	12.5027
526 MIN	13.2532	3.99146	2.56765	17.1147	7.48876	13.3989	14.5684	9.45571
527 MIN	13.3652	4.55546	5.13465	17.0257	7.26976	12.0649	14.3284	10.3317
528 MIN	13.3982	5.45546	6.57165	13.5547	8.06176	11.6149	12.7494	11.1087
529 MIN	12.5712	6.56846	2.65365	10.8767	8.60276	12.7109	13.8394	14.2017
530 MIN	16.3812	7.80046	2.00465	9.34775	8.17276	12.6439	13.6794	15.6337
531 MIN	11.0942	8.66646	4.17565	5.88575	7.31676	13.3319	13.0114	16.7967
532 MIN	11.3532	9.57646	2.93965	5.18575	10.5788	12.3109	15.8764	10.9857
533 MIN	12.0262	11.0545	3.45065	4.29475	8.93676	11.4449	15.4944	11.6087
534 MIN	11.5392	17.1285	3.44765	4.01475	8.52076	10.9669	18.9674	11.7097
535 MIN	12.6752	20.5325	2.94265	4.53175	6.75476	11.0389	13.3534	11.7787
536 MIN	11.1622	19.7015	3.51765	5.59075	6.60676	19.5049	14.3154	11.5317
537 MIN	9.57417	17.3915	3.41365	5.88175	6.70476	14.4199	16.4054	11.6257
538 MIN	10.0962	14.9685	2.92565	6.05275	7.01476	5.1629	13.7854	13.9527
539 MIN	11.4932	13.7805	2.62665	6.79975	7.50676	-2.4881	14.8504	12.8857
540 MIN	13.0882	9.85146	2.98465	8.02675	7.14676		14.1614	15.3467
541 MIN	10.2152	7.59246	6.62165	9.22175	7.05276		16.6514	12.0937
542 MIN	10.0462	12.0235	7.51365	9.26375	7.07576		15.2774	13.2107
543 MIN	11.0242	15.3085	0.896645	9.74475	6.97976		16.1844	11.3127
544 MIN	13.0532	18.1215	3.11265	10.9137	6.90576		14.6674	9.02571
545 MIN	11.9512	19.8525	2.98765	11.8087	8.96176		15.3394	8.58271
546 MIN	11.1172	20.9055	3.82065	13.0257	6.96476	-0.365098	13.9624	8.31371
547 MIN	9.81317	21.2705	4.99465	15.6407	7.06676	2.0359	13.7654	8.27871
548 MIN	11.8692	16.5625	4.92165	16.2527	7.41776	7.1929	11.5004	8.19371
549 MIN	12.1162	15.3785	6.07165	17.3617	7.77376	13.5239	12.3524	8.10271
550 MIN	9.60817	9.32746	4.54265	21.4497	8.33076	22.6939	12.3664	8.87371
551 MIN	16.6902	3.92446	3.68865	17.7247	9.75176	25.1909	16.0914	8.92971
552 MIN	11.1982	2.25346	3.69465	8.86775	8.57776	23.8869	14.6984	8.95471
553 MIN	11.2732	-0.668537	4.47265	8.99875	7.23376	25.7589	17.9974	7.77271
554 MIN	10.3752	0.633463	3.67765	10.1857	7.67876	21.5319	13.9674	8.59071
555 MIN	10.6252	9.59446	5.67765	12.2197	7.22776	23.3649	16.4574	10.6547
556 MIN	10.5502	11.2065	4.19665	12.6577	9.45476	23.6609	20.3584	8.67771
557 MIN	10.0222	10.4435	4.22965	17.4257	8.67976	23.0789	19.4154	8.92871
558 MIN	9.65217	12.7915	4.48565	18.6477	7.29276	25.7019	11.8764	9.61971
559 MIN	8.95917	13.3015	3.44065	22.3787	6.54576	24.8819	12.3384	10.1547
560 MIN	9.19417	12.4695	4.43565	23.6737	7.00376	21.1459	13.0724	9.20471
561 MIN	9.99217	9.14546	3.72765	24.2697	7.06276	17.3139	13.5224	9.67671
562 MIN	10.5232	27.3565	2.96065	19.7197	7.49476	19.5119	12.3934	9.88271
563 MIN	10.0322		2.69965	15.5577	9.01376	21.0749	10.3244	11.9357
564 MIN	11.6442		3.52465	13.9957	11.5498	22.4119	15.9354	12.4847
565 MIN	12.3882		2.46665	11.9887	8.40076	22.0499	15.5974	10.7247
566 MIN	11.3112		3.48665	12.1297	8.96876	21.2069	20.2034	10.7657
567 MIN	10.3652	-1.03054	3.43465	11.9667	9.05576	21.6539	14.9394	12.0607
568 MIN	13.7372	4.74746	4.63465	12.0067	8.97176	22.4099	18.3814	12.1077
569 MIN	8.21517	13.3465	3.33465	12.8917	10.5098	21.2659	15.2144	10.9947
570 MIN	8.54917	4.28846	2.27265	13.2567	17.5998	20.5839	15.2334	12.3097
571 MIN	8.67217	20.3775	1.56465	15.1287	7.72876	20.6749	13.2344	13.8197
572 MIN	10.8032	23.3155	2.16565	16.2987	9.32276	16.9219	13.4664	14.0147
573 MIN	11.7362	19.9455	2.96665	16.7967	7.11176	12.7219	13.5224	9.74671
574 MIN	11.3922	17.9705	3.24165	17.2687	9.15676	10.4509	13.9024	10.5317
575 MIN	12.7092	14.2485	3.98765	19.2507	8.25576	9.3599	14.4824	10.7217
576 MIN	11.8892	13.8285	2.38865	19.7927	9.11276	8.5539	15.9574	11.5547
577 MIN	13.9672	14.2775	4.96465	21.0957	7.66376	7.0519	14.2284	21.7607
578 MIN	17.0272	12.0865	3.46465	22.5987	8.37776	5.8729	22.5484	13.4007
579 MIN	12.1492	12.4325	2.82865	24.0847	8.71676	5.2799	14.4894	18.2307
580 MIN	9.07517	13.2875	2.94165	24.5607	9.10276	4.8879	12.9714	19.3337
581 MIN	12.4282	12.6495	3.21565	24.4847	9.14276	4.3189	13.5294	16.4497
582 MIN	9.70417	9.66246	3.06265	24.3047	9.06576	3.9969	13.2954	12.6217
583 MIN	9.84017	9.14946	3.70165	24.9647	10.2148	3.8319	10.8954	11.7147
584 MIN	9.76917	9.27546	5.61965	24.0387	9.83576	3.7569	11.6674	13.6067
585 MIN	9.21817	7.54746	3.66965	23.5157	10.0938	2.6009	12.3274	13.1007
586 MIN	10.4772	8.74646	4.18965	23.9707	11.1248	1.8779	12.9804	10.4877
587 MIN	11.0642	8.70546	4.03065	23.6897	9.30276	3.7709	14.3004	8.93471
588 MIN	10.4762	10.3625	4.01465	23.1107	9.63776	5.8609	14.9134	8.05871
589 MIN	10.4462	8.48846	3.75165	22.0687	9.43076	6.7909	16.7394	8.06671
590 MIN	9.87217	38.7665	3.26465	21.6637	9.51176	4.7889	14.2404	7.96471
591 MIN	11.3932	55.4505	2.51365	20.6437	11.4298	2.8829	14.2754	8.42471
592 MIN	10.0972	52.6035	3.07965	16.0377	9.23276	1.6699	13.7574	8.35871
593 MIN	8.90617	40.5485	2.84365	17.6897	9.21876	1.1149	17.6994	9.69471
594 MIN	9.83017	31.8665	3.53465	15.2987	10.7038	0.769902	17.6604	10.7857
595 MIN	10.5782	21.9345	3.76265	16.9177	11.9278	1.1809	15.7194	8.81571
596 MIN	11.7982	13.6605	3.86065	18.2527	10.7008	1.4129	13.3934	11.4067
597 MIN	13.1012	11.0925	5.42265	19.1207	9.17776	1.5119	12.8454	8.86071
598 MIN	11.4042	12.1365	4.18465	19.6697	9.03176	1.9379	16.2934	9.86771
599 MIN	11.5542	8.66546	2.03165	19.5507	9.32076	2.8469	14.5794	14.3207
600 MIN	12.7342	7.44546	2.02865	18.9807	9.57476	3.4599	14.1444	11.2557
601 MIN	11.3932	6.70046	1.93665	18.9067	9.41676	4.2029	11.5444	7.65471
602 MIN	12.6512	-1.37554	1.70765	19.9617	9.36076	5.2559	13.9674	9.32471
603 MIN	12.3102	-1.57954	2.30565	20.2667	10.9138	6.8109	12.1484	11.5467
604 MIN	14.5912	-0.144537	2.15165	20.0617	9.51476	7.9959	12.6084	10.7767
605 MIN	13.1642	1.48746	6.86465	21.1517	10.0188	9.1699	14.2334	10.7687
606 MIN	10.0702	2.22246	2.98465	21.3487	12.4688	10.1199	13.2454	10.6067
607 MIN	9.30817	-1.19254	3.30365	21.1017	12.2958	10.5719	14.7244	10.4997
608 MIN	10.2672	-1.69054	3.15765	20.9707	9.20476	10.9549	13.4204	10.2497
609 MIN	9.76817	2.42846	3.20865	20.6187	9.36676	11.1699	12.4684	11.8837
610 MIN	11.2662	4.95146	3.65065	20.1637	10.6818	11.3639	13.2924	13.9497
611 MIN	10.2452	6.33246	4.08665	20.7577	10.8238	11.2769	14.4594	14.2467
612 MIN	10.4902	11.4685	7.08965	21.1217	8.23976	11.2459	14.2064	11.6047
613 MIN	11.5602	2.38146	4.26465	16.1767	7.75376	11.9339	14.7234	11.4747
614 MIN	12.9302	0.436463	3.51565	14.1897	11.1058	12.7329	14.3234	10.9457
615 MIN	13.0942	2.30446	3.27565	10.5127	7.84276	16.4529	16.4384	11.0007
616 MIN	12.6532		3.36665	7.56475	8.07976	25.2619	13.6614	10.0817
617 MIN	11.5322	-0.501537	3.56265	5.47975	6.92876	27.2999	14.7664	8.44071
618 MIN	11.3112	4.56146	3.44565	4.16275	7.38576	27.3399	13.6724	9.60571
619 MIN	12.1552	7.63246	3.55365	3.92075	7.49576	28.3659	13.7964	9.78871
620 MIN	9.81117	8.91946	3.80665	4.24975	8.22076	28.5979	15.6664	10.6287
621 MIN	12.4242	9.46246	3.84665	4.49575	9.26476	29.2339	12.6794	16.4007
622 MIN	10.6622	14.5125	3.77765	4.27275	8.41476	28.6459	13.9024	12.7327
623 MIN	13.9082	9.17046	3.55065	6.47375	8.78076	33.5919	14.1084	10.6957
624 MIN	13.0612	15.2475	3.91865	7.99375	8.96876	29.3759	16.0724	9.87171
625 MIN	12.0922	9.50146	3.56365	7.53975	11.0738	34.3309	14.9564	10.1077
626 MIN	10.0402	3.32946	4.93165	7.19575	10.1158	29.1649	15.2804	9.51471
627 MIN	8.33917		4.71365	9.14675	8.42976	24.4829	13.8964	11.3277
628 MIN	9.94817	14.2945	4.10265	10.3087	8.12176	21.3969	13.0174	12.1467
629 MIN	10.8752	18.5685	4.55165	9.87375	8.85876	18.8529	10.0304	11.1497
630 MIN	8.61117	28.5735	4.31665	10.1757	8.54676	16.9229	10.7574	10.7577
631 MIN	8.74917		8.77865	9.32075	8.71676	15.2609	12.2834	10.8907
632 MIN	9.26317		11.5036	10.8947	8.77576	14.4639	13.1714	10.1997
633 MIN	8.52817	-1.93854	11.7856	9.74275	11.6298	12.2999	12.2784	10.7457
634 MIN	8.87817	1.89246	12.3116	6.37875	8.41676	10.7109	14.4544	11.8657
635 MIN	10.2192	18.6315	9.35465	7.22975	9.81576	8.6279	15.6254	11.5477
636 MIN	10.1412	25.1065	8.94765	14.6317	10.2628	6.1029	17.7554	10.5867
637 MIN	7.54417	15.9465	11.8556	-2.92325	8.27476	5.9469	17.2294	10.6077
638 MIN	9.85117	9.20046	8.94565		8.76076	4.3639	17.2054	10.5087
639 MIN	10.0362	8.22746	8.52665	-2.25625	8.64976	4.4199	19.9534	10.0857
640 MIN	9.23417	13.6945	10.2296	0.912745	8.82376	3.4959	23.0334	9.33671
641 MIN	9.60517	11.8035	13.0756	3.12075	11.1298	3.1829	19.9394	10.3427
642 MIN	9.27017	11.1635	8.10465	3.99175	12.4728	2.8159	15.3604	9.45371
643 MIN	10.9332	11.0065	6.40365	5.82875	10.9638	2.6029	15.6544	9.70671
644 MIN	11.3762		5.95065	5.87875	7.79576	3.1239	15.5434	9.61871
645 MIN	9.51917	-0.00153659	6.16165	7.18475	8.31976	3.8739	15.7064	11.1597
646 MIN	10.1562	2.41646	5.82165	8.47175	8.28676	2.8159	16.4854	10.3807
647 MIN	10.6962		9.98665	8.70875	8.18676	0.678902	16.0234	9.78171
648 MIN	10.9842	1.92946	7.12865	9.16875	8.39376	-0.422098	14.0674	9.59371
649 MIN	11.4612	4.91346	5.25165	9.89675	8.38076	-0.413098	14.6384	10.2737
650 MIN	11.8172	15.6045	5.40865	10.0147	8.67976	-0.058098	24.8654	9.61371
651 MIN	11.2522	14.7915	5.40365	10.4657	11.3078	0.723902	14.0164	9.69271
652 MIN	12.6842	14.2375	6.46765	9.51375		1.8089	14.0314	9.39571
653 MIN	12.5072	16.5975	7.59765	9.77575	9.91376	3.2729	18.8104	9.08071
654 MIN	13.5632	19.3635	7.02965	9.70475	9.56076	4.8939	19.7764	9.27171
655 MIN	13.7082	24.2735	9.73565	9.55375	10.1788	6.5769	13.9354	9.33471
656 MIN	10.4112	17.7195	6.02865	9.72275	10.9838	8.1669	17.4854	9.59371
657 MIN	8.86517	17.4635	5.98665	9.95875	8.79976	9.5849	20.1304	8.19771
658 MIN	9.47317	11.0825	6.07465	9.78575	11.5758	8.6399	19.0284	10.1607
659 MIN	10.6082	16.9495	6.10865	9.41775	8.72476	7.6099	16.7084	8.87271
660 MIN	9.94817	16.9775	6.18465	9.50075	10.8118	7.0209	15.3564	8.65471
661 MIN	10.1802	16.0195	6.07965	11.6717	9.98776	6.9379	15.7944	9.18871
662 MIN	10.4532	10.6375	10.8376	12.1097	10.5618	7.0969	11.9674	9.26671
663 MIN	9.82617	11.4255	6.33865	11.2167	10.0208	7.3509	16.7094	9.00071
664 MIN	9.48617	12.5135	7.07565	13.0007	8.99176	7.7149	17.9844	9.01971
665 MIN	9.64517	15.7935	6.58565	14.0987	8.62876	6.3469	17.0254	8.29771
666 MIN	9.22117	11.3265	4.22265	12.6637	15.0648	4.8099	19.2464	8.93171
667 MIN	9.00117	8.88446	3.91765	10.8587	8.25376	3.1749	20.1524	8.50871
668 MIN	9.52917	16.7465	4.07865	10.6627	8.88376	2.5369	17.4224	9.01171
669 MIN	9.91917	11.9695	4.35265	10.8317	10.7258	3.1769	16.7504	10.7197
670 MIN	8.34417	11.6985	5.76465	12.2287	9.66976	5.1789	16.8354	9.26671
671 MIN	9.70117	13.6425	6.02365	13.4587	10.8958	8.2299	12.9244	8.41571
672 MIN	9.25817	12.8695	9.61265	13.3557	12.1838	10.9959	10.9364	8.98971
673 MIN	10.1832	12.7125	5.68865	14.8677	9.75276	13.6529	12.9484	8.92171
674 MIN	9.33617	10.4105	6.38265	14.3957	9.81576	15.7219	14.1744	8.95971
675 MIN	9.15817	8.19646	6.40365	13.7077	9.35176	17.0759	14.4294	8.80871
676 MIN	9.87917	9.69046	5.70365	14.3127	9.66176	18.2819	16.8864	7.90871
677 MIN	9.09317	10.8535	4.64265	16.2337	9.34276	19.2539	17.0444	8.75171
678 MIN	9.71817	12.0645	5.29865	16.9287	9.41776	19.8869	17.9984	7.96971
679 MIN	9.05517	12.7575	6.36665	17.5447	8.46376	20.1439	17.0574	8.24371
680 MIN	9.33117	10.5335	8.56965	17.5577	9.41076	18.9519	14.8204	7.99071
681 MIN	9.77917	9.23646	7.26865	17.1087	9.54776	17.4109	15.5244	7.73771
682 MIN	9.52817	7.58746	6.93665	18.3787	9.12876	16.7049	18.6564	9.23571
683 MIN	9.18217	0.909463	20.4936	19.2747	9.07676	15.1289	13.3024	7.39271
684 MIN	9.10617	-1.27754	5.31465	19.1547	8.84676	17.6509	14.8804	8.18071
685 MIN	7.97717	0.291463	5.61065	18.0737	9.34976	13.7939	13.5084	8.07771
686 MIN	7.91517	0.362463	6.10165	18.4677	9.10076	11.4349	17.0484	7.64371
687 MIN	7.75817	0.555463	6.52365	17.3327	8.74276	9.7819	12.7304	7.98271
688 MIN	8.27917	3.23246	5.87365	15.3897	9.82476	8.3509	16.9824	7.76271
689 MIN	7.83617	7.12146	6.02665	14.9767	11.2318	8.5839	13.4884	7.43571
690 MIN	7.47417	7.51046	5.11565	14.5047	14.9898	10.3369	12.0274	7.41071
691 MIN	7.78017	9.26646	5.80065	15.4177	9.39376	11.4169	13.4304	9.03071
692 MIN	8.43217	11.5995	6.87365	14.9527	10.3928	12.2299	13.6504	11.7657
693 MIN	9.21917		5.94965	15.0377	9.72876	11.5729	13.2434	11.4727
694 MIN	7.73317		6.51565	15.4967	9.91476	11.1389	15.2384	12.1307
695 MIN	7.80517		7.59865	15.3547	9.41376	9.5549	15.4704	9.72571
696 MIN	7.81617	15.4085	7.63265	15.2987	8.74876	6.2229	16.9554	9.10071
697 MIN	7.44117	7.98546	10.0166	15.5637	9.39176	4.0019	21.3364	8.08071
698 MIN	8.07617	5.44146	10.5406	15.4297	8.80976	2.2149	19.3774	10.6817
699 MIN	10.3062	5.10346	7.58065	16.3497	8.62376	0.902902	16.2194	9.58271
700 MIN	10.4112		7.39365	17.0477	10.5348	0.222902	16.9664	8.77171
701 MIN	6.96117	4.64246	18.9086	16.4377	9.76376	0.771902	15.3724	7.56371
702 MIN	7.03617	13.7115	9.23465	15.7347	9.87076	0.840902	16.9764	10.8227
703 MIN	7.19017	25.6985	9.12965	14.5997	11.6228	1.0579	17.9574	9.52171
704 MIN	7.09317	30.0515	9.84265	14.6297	9.57976	0.981902	13.3244	14.4397
705 MIN	14.4512	22.5995	5.67165	14.1387	10.2718	0.744902	12.6134	8.28871
706 MIN	12.5182	15.8955	7.10765	13.6737	8.26176	0.043902	13.2104	7.22671
707 MIN	13.5042	12.6805	7.34965	13.1367	9.45976	0.900902	19.5354	7.52271
708 MIN	14.7232	14.7265	7.72765	13.0477	12.7058	3.1919	19.5524	8.37371
709 MIN	16.2202	12.2785	7.56565	13.1737	7.63876	6.7529	17.0184	8.02971
710 MIN	20.4112	9.64346	10.2016	13.2037	9.92776	9.5399	16.5384	8.62871
711 MIN	15.0622	10.7835	7.61965	14.3637	15.9068	11.2669	16.0114	9.04371
712 MIN	11.4792	9.50246	6.38865	15.4187	11.7328	12.7119	15.3824	8.58371
713 MIN	10.3062	11.9075	6.58265	16.2037	11.2258	13.3329	19.0554	9.51771
714 MIN	10.6042	10.3345	7.16165	17.0737	7.72076	14.0059	19.7394	9.64371
715 MIN	10.8652	10.0665	6.66265	17.8597	8.06776	17.9239	11.6224	13.2837
716 MIN	10.7302	11.0575	6.44965	18.3677	8.02976	21.9639	11.0554	9.92871
717 MIN	10.9752	12.6865	7.75765	18.1037	8.54076	25.0989	12.4914	10.2047
718 MIN	10.7732	6.81446	7.46565	18.1847	8.97576	27.9159	13.3254	10.8327
719 MIN	10.0812	5.30246	5.68965	18.1247	10.1188	29.2059	13.7244	13.2177
720 MIN	9.69617	8.52446	7.58165	18.4637	11.8748	28.0579	14.1174	11.7807
721 MIN	11.4182	8.53446	6.09365	18.7107	11.4368	23.5579	15.1504	11.8277
722 MIN	11.6202	14.3905	5.66465	18.7427	12.1128	19.8069	13.5444	12.9827
723 MIN	12.4452	11.7255	7.39765	19.0677	9.39076	17.7209	14.0404	11.2807
724 MIN	10.2572	5.91346	6.91865	19.5297	9.66676	19.9129	18.1494	11.4667
725 MIN	9.70017	4.20546	7.50465	19.5597	12.9818	22.2349	15.9324	11.6007
726 MIN	11.1522	3.22946	6.25165	18.0817	9.72776	19.9859	18.3164	11.3547
727 MIN	10.7422	4.52946	5.80865	16.7227	7.55176	20.9389	17.8404	11.5827
728 MIN	9.98117	6.34246	6.90465	16.4517	7.90376	19.7089	19.6954	11.1307
729 MIN	9.67917	7.35146	6.36665	19.7757	7.63676	15.8939	23.4134	11.3817
730 MIN	9.08717	9.76646	6.77465	22.1647	9.24376	11.0989	20.3164	11.1807
731 MIN	9.58917	12.1375	6.02065	20.7867	9.12076	12.9689	14.6984	12.6077
732 MIN	9.23117	13.2705	5.23265	20.3817	9.95076	18.5289	15.5534	12.4387
733 MIN	9.59517	10.3535	7.15265	20.6407	8.98276	17.9299	15.5604	12.5137
734 MIN	9.46117	13.5425	6.91565	19.3147	9.46276	10.0029	17.5264	10.9487
735 MIN	10.0472	15.3275	5.80865	18.4237	8.18976	9.3749	18.1874	10.6747
736 MIN	10.4182	10.1785	6.82665	18.0767	9.76776	6.3709	17.5224	10.4157
737 MIN	10.4392	9.70446	8.03765	17.1987	8.44076	10.3369	22.5014	11.2397
738 MIN	9.76717	1.21846	6.61665	17.7487	8.14576	14.8789	18.1424	11.1747
739 MIN	9.95117		5.58265	16.9227	8.39476	15.0799	16.7834	11.0167
740 MIN	9.68817	0.832463	6.96765	15.5387	7.66076	15.1469	16.3784	10.9517
741 MIN	9.70917	15.7225	6.97065	15.5487	8.62776	15.5559	12.5134	11.3627
742 MIN	10.4092	-0.791537	10.2416	16.0927	9.14976	13.9229	16.9344	12.3647
743 MIN	16.4952		6.56565	15.9337	7.40976	12.9709	11.9364	12.8117
744 MIN	12.6102		9.11965	16.4877	8.35676	13.2689	13.1024	12.3977
745 MIN	12.6002		7.10465	15.1187	7.37376	13.0089	15.5514	12.0267
746 MIN	12.8042	5.22046	7.58365	13.9717	6.48076	14.1299	14.9464	12.0477
747 MIN	10.5952	10.9655	7.30765	12.6777	6.87376	13.2949	14.1534	13.3687
748 MIN	11.0412	12.8565	6.82065	11.6157	6.56976	11.6409	15.2534	10.6477
749 MIN	10.2442	5.05246	7.13065	12.5687	5.98876	6.9509	15.1494	10.3437
750 MIN	9.95217	14.7435	8.80365	13.1357	6.95876	10.5359	16.4334	10.4967
751 MIN	10.8312	11.0875	8.46365	13.0317	6.11076	9.6079	15.0524	11.0987
752 MIN	11.4772	7.62146	7.81265	14.0057	6.23876	8.8859	16.3714	10.8847
753 MIN	12.3652	4.23046	9.65665	14.0357	6.11876	13.5529	20.1464	12.8217
754 MIN	11.4402	3.29346	8.34965	14.0677	37.2898	21.0149	16.5134	13.9047
755 MIN	10.4492	0.871463	8.56765	14.0297	40.8908	25.0969	14.7764	11.7267
756 MIN	12.1372	1.92946	7.82465	18.7147	7.57476	25.7469	14.7444	10.0027
757 MIN	11.1932	1.62046	6.60665	36.3227	6.15976	21.4279	12.5014	10.2157
758 MIN	12.2342	2.68046	7.24665	37.4017	6.35676	17.8439	17.3084	10.8277
759 MIN	11.8442	5.16246	7.66265	35.1847	6.71976	20.7269	14.3614	10.8487
760 MIN	11.6762	4.73046	8.13365	33.6657	7.58476	24.8309	12.7144	12.4227
761 MIN	10.7472		8.00565	33.6667	9.20376	28.7649	13.9364	12.7507
762 MIN	12.2112	-0.531537	7.55065	39.0757	9.31576	29.5119	14.0644	16.7487
763 MIN	10.8362	7.30746	8.28965	42.1567	8.13876	20.5389	16.6184	11.7917
764 MIN	9.87717	6.03146	9.37465	41.0357	6.03376	8.0179	18.9694	10.6557
765 MIN	10.3082	11.0755	7.68065	19.6787	6.58776	2.5579	12.7214	10.9017
766 MIN	10.1752	14.8085	8.61365	13.8807	6.59576	3.7399	13.3174	11.2547
767 MIN	10.3032	14.0305	7.54065	9.38875	6.99176	12.6559	12.9804	10.7957
768 MIN	10.5142	10.5655	5.47565	7.43475	7.53476	11.7399	17.7064	11.3567
769 MIN	11.6232	13.0325	8.88265	3.32575	6.92076	12.4219	13.4104	12.5617
770 MIN	12.1842	10.9465	7.91165	1.19375	7.41876	12.9759	16.1624	13.5707
771 MIN	10.6282	13.2235	12.7386	-1.55925	9.67076	15.0539	21.3194	12.4467
772 MIN	12.0532	9.54646	11.0686	0.288745	11.5638	16.1899	20.6374	11.9287
773 MIN	11.5032	6.73046	9.84765	0.111745	9.35676	12.0929	17.9584	11.4467
774 MIN	12.9282	8.57246	6.91665	-0.495255	8.39176	9.7669	16.3824	10.0607
775 MIN	11.2542	8.02946	7.66665	-1.04725	6.70076	10.7749	12.3234	10.3067
776 MIN	11.4782	5.45346	8.53265	-1.38925	9.11076	9.0949	12.5854	11.1517
777 MIN	16.2622	3.70546	8.73065	-2.16025	7.30476	12.0499	13.3814	10.9057
778 MIN	12.4302	3.07946	7.05265	-0.141255	7.85676	12.3849	13.8794	11.2687
779 MIN	11.2822	0.551463	6.71765	0.425745	7.87676	12.7619	11.4564	11.1457
780 MIN	12.1842	2.07246	8.95265	4.47975	7.64576	13.5599	12.8004	11.3467
781 MIN	10.3932	-1.44154	7.55665	3.64575	7.79376	11.8309	12.7784	10.5347
782 MIN	11.5882	40.6535	8.69465	3.04475	8.95276	12.7549	12.3504	12.2117
783 MIN	9.59017	41.3875	8.51665	3.21175	8.23276	13.8089	14.4974	13.2507
784 MIN	11.2302	36.2875	9.43765	2.61575	9.62576	15.4429	12.5234	13.1407
785 MIN	10.2272	29.3595	9.60065	2.81875	9.27076	18.0169	15.0484	10.9447
786 MIN	10.7602	23.2955	9.26865	2.87675	7.90576	20.1239	16.8654	11.6937
787 MIN	9.92617	18.9015	9.37665	5.10075	8.48976	20.6149	14.5474	11.2487
788 MIN	10.3032	15.3185	9.28565	5.63975	8.43876	17.7249	12.8464	11.3217
789 MIN	10.0382	17.6195	9.06365	6.14175	7.83276	24.9319	13.8484	11.3517
790 MIN	9.67217	16.2175	8.95765	7.08375	7.92976	27.6559	13.6314	13.2187
791 MIN	10.0922	16.4485	8.86865	10.0017	7.99776	25.9429	17.6214	13.2027
792 MIN	10.5512	16.6695	8.84265	12.9967	7.68776	19.4619	18.4264	13.5077
793 MIN	9.89317	15.5075	11.0416	15.2017	9.89276	14.2369	26.0324	12.0237
794 MIN	10.0282	14.2315	11.2766	16.5667	11.5598	9.1869	12.7624	11.4067
795 MIN	10.2572	11.8835	11.4146	17.9747	11.1078	7.2069	11.2334	10.0177
796 MIN	10.1732	9.19046	9.78265	18.7817	11.8848	2.0759	13.1144	10.5907
797 MIN	10.0422	5.47146	8.50265	19.7067	10.4928	4.7069	13.2834	10.8567
798 MIN	9.90417	4.15146	8.68065	18.0487	8.54876	11.3479	17.1454	11.0727
799 MIN	9.74517	6.74846	8.48965	16.8497	8.01476	15.9219	18.0304	11.1457
800 MIN	9.42817	3.54146	8.62265	16.4487	9.69276	15.8679	13.7524	13.9207
801 MIN	9.77817	0.373463	8.23765	16.2157	8.66376	12.2959	12.9974	11.9747
802 MIN	9.22817	-0.101537	8.21765	16.6977	8.96776	5.8409	16.0194	12.3307
803 MIN	9.31817	1.37346	8.13565	17.0287	9.06976	3.6359	13.1684	12.8347
804 MIN	8.74117	2.62346	8.64365	16.4177	9.13576	2.8019	13.2534	12.4767
805 MIN	8.61717	1.39946	8.15965	15.4987	11.0898	3.2909	13.0884	13.5227
806 MIN	7.88417	11.1485	8.29265	30.5977	9.14976	2.5229	15.8324	12.9217
807 MIN	9.38717	11.3605	8.50465	17.8127	8.91276	5.6439	12.7574	14.2307
808 MIN	8.84417	14.7995	8.33565	18.1787	14.6648	11.3459	13.3894	12.0607
809 MIN	9.32617	16.7025	8.50365	19.4107	15.6748	14.9649	19.6674	14.0027
810 MIN	9.24717	11.2105	10.3676	15.5157	11.4418	18.5559	16.8434	12.2517
811 MIN	8.81917	2.44946	9.34265	12.9067	10.2678	23.3099	16.6474	12.4347
812 MIN	9.42617		18.8566	12.1647	10.2298	29.0779	12.8214	12.9627
813 MIN	7.50317		7.74365	13.3397	9.83776	29.7739	12.4114	12.3077
814 MIN	7.75317		6.41165	12.3707	11.7168	33.2109	13.1624	15.4417
815 MIN	6.94917		7.64765	10.1247	8.86876	36.7279	13.3844	14.0237
816 MIN	7.46817		9.73565	5.57875	13.1858	31.2619	12.3054	12.3457
817 MIN	7.79617		8.82765	1.70575	9.84876	20.5319	14.5814	14.5507
818 MIN	8.07117		13.2876	0.370745	10.8928	12.1989	17.2184	10.6327
819 MIN	8.85717	1.37346	11.8246	-1.10425	14.9708	7.4419	18.1214	11.0777
820 MIN	8.81717	-0.417537	12.2326	2.72975	11.7548	4.2179	17.2084	11.0137
821 MIN	7.65017		12.0216	7.02675	9.63576	4.8329	12.1504	10.1277
822 MIN	8.26717		10.3846	10.7337	8.72776	5.5129	11.6564	19.9217
823 MIN	9.90917	2.13146	10.3726	12.8047	9.15276	5.6509	12.0804	10.0137
824 MIN	8.42917	-1.68954	10.1446	14.0387	9.45476	7.9269	13.4494	10.5607
825 MIN	8.32517		9.98965	15.2537	9.78176	10.1669	12.6394	10.9077
826 MIN	8.54217		10.3566	16.2357	9.45776	7.0259	13.7564	10.7827
827 MIN	8.85417	5.12846	9.84265	16.3637	10.3178	5.3229	22.6954	10.9527
828 MIN	8.63317	5.03746	10.9706	16.6887	9.48376	6.3059	15.6114	10.6757
829 MIN	7.50017	5.01446	8.59565	15.9787	14.3198	6.8619	16.2864	12.3097
830 MIN	7.59717	6.52646	8.33765	14.7807	9.83276	7.6249	17.8774	10.7787
831 MIN	7.38817	5.25546	7.98465	14.3107	8.00276	8.3599	19.2184	11.1947
832 MIN	9.31217	6.28346	7.90065	13.7967	8.60576	9.8879	18.0484	12.0147
833 MIN	9.88817	6.42246	7.68565	14.1287	7.81576	12.5559	18.9134	12.6337
834 MIN	10.7142	8.92746	8.37665	14.5147	9.69676	14.3699	20.9864	12.1847
835 MIN	10.9502	9.56046	9.46265	13.6367	8.06176	17.5059	14.8774	10.7587
836 MIN	10.8602	10.4675	7.72365	8.98575	7.77676	19.9909	13.1964	10.4737
837 MIN	11.2832	5.46946	8.61365	5.47575	8.66876	18.1949	19.1104	10.5937
838 MIN	11.1322	-1.46054	7.65765	3.35175	8.43976	13.4789	14.3254	9.13771
839 MIN	10.4572		7.81765	2.08975	8.11176	9.9589	15.3454	10.4517
840 MIN	10.4762	-1.24254	7.88865	1.47375	9.83076	8.4219	21.4424	10.0677
841 MIN	10.2762	-0.274537	8.41265	0.702745	7.93176	6.9419	13.2914	12.3277
842 MIN	9.93817	-1.40854	8.35065	0.697745	10.3958	9.0299	12.5434	12.8957
843 MIN	10.5782	3.29546	8.70265	0.472745	10.4048	9.7849	14.3444	17.7907
844 MIN	9.77017		9.39465	1.34275	9.56376	11.5689	17.1924	12.9967
845 MIN	8.74617		7.53865	1.50675	10.9538	12.8979	18.0434	12.2147
846 MIN	11.7362	0.333463	6.63065	1.96175	7.96676	11.5949	14.6594	8.79671
847 MIN	13.9882		6.69865	2.34275	7.65976	10.5439	18.1644	8.47571
848 MIN	11.8432	-0.965537	6.78865	3.00675	7.68576	9.7529	14.0114	8.77471
849 MIN	10.0122	2.45146	8.86165	4.09375	8.37176	8.4319	11.3624	10.1647
850 MIN	8.87817	3.76946	9.73965	4.61675	9.75676	5.6919	11.5754	10.6597
851 MIN	7.48817	4.84546	9.50665	4.90575	8.67676	4.9149	7.77342	8.62471
852 MIN	7.32117	6.26846	10.0136	5.88575	10.7698	6.0499	9.78542	9.00071
853 MIN	7.19917	6.86046	15.7526	7.86475	11.6778	6.7709	9.76742	9.28171
854 MIN	11.0002	7.11546	8.83265	9.07375	12.8988	7.5149	10.9014	11.3167
855 MIN	9.81517	5.15746	8.26365	9.42675	10.6578	7.3729	11.0414	13.9157
856 MIN	9.99417	-1.03954	8.94665	9.34775	9.30676	5.7959	11.7994	10.4307
857 MIN	10.5452		8.99565	10.9547	9.31276	2.6429	11.4654	11.9667
858 MIN	8.49017	-1.82954	8.40565	12.1407	8.98976	-2.3681	11.9594	10.6497
859 MIN	8.61017	-0.457537	9.71865	12.6697	8.66876		11.0364	15.2497
860 MIN	8.34917		8.35865	12.3397	8.45976		12.0264	14.0977
861 MIN	8.24717	14.9875	8.50465	12.1587	8.34176	-2.6161	12.2964	11.9177
862 MIN	8.28917	22.9295	8.65665	12.5697	8.70776	-1.5661	11.7984	13.3267
863 MIN	8.41117	28.7985	8.31665	12.7667	8.86676	-1.1451	12.7414	13.4167
864 MIN	7.21817	27.6475	8.93665	12.8577	8.98476	1.6149	11.9644	16.3797
865 MIN	7.99717	33.6175	8.69165	14.1617	8.86876	11.9679	11.1164	13.2247
866 MIN	7.60517	30.3045	8.48665	16.0167	10.7398	14.8189	11.3454	14.8277
867 MIN	7.12017	24.2115	10.1706	16.1137	8.59176	26.8179	14.6914	14.2907
868 MIN	7.44817	15.9675	10.2086	16.5797	9.82476	34.5969	11.9664	14.2887
869 MIN	9.71417	18.2875	10.5476	16.5407	10.0088	38.5589	13.7214	13.7207
870 MIN	10.1462	15.5905	14.5416	16.9437	11.8128	40.2699	12.9964	13.9987
871 MIN	8.62117	13.9985	7.74365	16.4697	10.9168	40.2699	11.3294	13.7887
872 MIN	6.87017	7.62146	7.69965	16.6497	12.3088	38.8349	12.0194	13.2907
873 MIN	8.16217	2.93646	7.22665	16.4087	9.95076	37.2139	11.7544	13.1297
874 MIN	8.57017	15.4425	7.90565	15.9477	10.1768	40.0549	11.7184	14.2987
875 MIN	8.99917	18.8735	7.99065	15.4497	10.5048	39.4259	12.0614	12.9137
876 MIN	9.91017	14.8395	8.48165	15.0007	13.8488	34.9819	11.7514	11.7367
877 MIN	10.2572	6.31246	8.21165	15.9567	15.3588	31.6209	11.0174	12.3997
878 MIN	9.17717	23.3635	7.48865	16.7547	13.3328	27.8739	12.1604	13.3297
879 MIN	9.99317	24.3745	7.47465	16.4197	14.4458	22.4589	10.2904	13.1097
880 MIN	9.43617	20.3605	7.55665	16.4427	16.1478	20.3299	11.4404	10.4507
881 MIN	10.7492	15.9355	6.06865	16.4757	14.0558	19.6359	10.7984	11.9667
882 MIN	10.9122	12.2005	7.32065	16.8697	15.5418	21.2409	12.4014	15.4677
883 MIN	11.0142	7.36446	17.3076	17.7857	13.9828	15.5809	11.2624	12.3247
884 MIN	10.9292	5.97446	8.37365	17.5167	11.7678	10.5559	12.7814	21.1067
885 MIN	9.60517	5.22346	7.59065	16.9007	12.2408	6.8699	12.2284	14.4707
886 MIN	9.22017	6.17846	10.0066	16.1887	12.6608	3.4209	13.6044	13.1407
887 MIN	10.7482	4.51846	13.6716	16.5587	11.2338	1.1869	10.9904	13.8297
888 MIN	7.55217	4.14946	13.3266	16.8017	9.73676	1.1469	15.8724	13.0277
889 MIN	10.8552	5.72546	16.1726	18.1617	10.9928	2.9659	14.6824	16.8777
890 MIN	9.37017	7.71246	8.38165	18.4397	8.47976	6.3079	15.9124	12.6967
891 MIN	8.46517	1.64246	8.49765	18.3447	10.0578	5.6639	13.8814	12.0687
892 MIN	9.87617	6.39746	9.17865	18.3807	9.22376	1.4159	13.0304	15.2107
893 MIN	10.4472	11.1205	11.0956	19.2657	9.19676	-0.884098	17.7104	12.3737
894 MIN	9.45217	10.6065	11.5386	19.2687	8.64976	-3.3801	15.2754	14.5537
895 MIN	8.89917	10.7085	15.5806	19.4067	7.48576	-4.2781	16.4594	12.8207
896 MIN	8.50617	13.6925	11.2236	18.8037	7.20576	-3.8671	12.6334	13.6557
897 MIN	9.14917	12.6875	7.80765	18.6097	8.68776	-2.5781	19.0944	11.5987
898 MIN	10.9372	10.3365	7.76865	18.5237	9.36876	-1.3751	12.7924	12.0937
899 MIN	11.0632	9.98246	7.37365	18.6177	9.97776	-2.9081	12.0574	11.7067
900 MIN	9.54717	5.15046	7.45565	18.9727	7.89076		14.8724	12.1127
901 MIN	8.93817	4.26246	7.89165	19.2557	7.88176		14.0524	11.9817
902 MIN	9.41217	3.80946	8.39465	19.5517	6.36176	-2.8491	12.9264	11.8407
903 MIN	8.92717	6.06246	8.73865	19.2077	7.56276	2.7899	13.2714	12.2157
904 MIN	9.68817	6.62846	9.19165	18.2577	7.74176	5.4469	10.4034	12.5547
905 MIN	8.32317	4.90246	7.13665	17.5937	7.03776	4.9369	11.7374	12.2537
906 MIN	8.66417	3.98346	8.58665	18.2527	6.57376	2.5199	12.7004	11.6437
907 MIN	12.4072	6.05646	7.50665	19.0197	7.68076	-1.1291	14.1804	11.6177
908 MIN	9.13317	5.53846	7.75365	19.6417	4.92076	0.868902	16.5334	15.3697
909 MIN	8.99017	10.4185	12.4226	20.6677	5.34976	4.6679	14.7074	12.9977
910 MIN	8.29617	13.5145	9.74465	18.4087	5.91076	12.2309	15.9204	10.8447
911 MIN	8.88417	23.5045	23.1096	15.6347	6.24076	14.8299	10.9664	11.6507
912 MIN	8.47617	31.4435	13.8946	15.0647	7.61776	15.3289	11.6404	12.3277
913 MIN	9.28417	29.6075	21.7686	13.7337	6.38876	14.2589	12.6594	13.2407
914 MIN	8.99417	29.4215	11.5596	12.7697	6.20476	13.1319	13.2644	15.5837
915 MIN	10.3442	25.4635	7.87465	12.7227	5.43976	17.7969	14.7934	12.0747
916 MIN	7.59617	17.4595	11.9656	11.7567	6.61876	19.9659	13.9914	13.1497
917 MIN	8.53117	15.6785	8.71565	11.8187	6.48876	21.4989	13.4264	12.1437
918 MIN	7.93817	5.99946	11.8166	11.2287	6.46676	21.4289	14.0234	13.2107
919 MIN	12.8622	1.72046	8.90865	11.3547	6.33476	19.2689	13.7054	15.0637
920 MIN	7.89517	1.25946	11.5796	12.4167	7.26476	14.0829	14.4134	16.6337
921 MIN	8.05517	11.9845	9.86865	12.0897	6.84076	9.3579	18.9054	14.4187
922 MIN	8.54517	16.5345	9.57265	12.4387	7.47476	6.1929	11.7944	10.3467
923 MIN	8.16017	16.4145	9.39165	14.3437	9.87276	5.0189	12.8364	15.1697
924 MIN	7.77417	14.4165	8.92265	14.3217	5.48276	4.5019	12.4114	11.5707
925 MIN	8.41117	13.8255	7.81665	13.6937	6.12576	4.6579	13.1594	11.5587
926 MIN	8.78317	11.9185	9.23565	14.6017	7.92176	7.1049	22.6664	11.7477
927 MIN	9.40217	5.89246	9.03365	14.1357	6.58376	9.0719	11.3594	12.4147
928 MIN	8.54117	4.31446	8.56965	13.6777	6.60376	11.8969	11.6884	18.2757
929 MIN	9.51517	2.12046	9.15765	14.1517	5.63476	12.8539	12.7624	12.5697
930 MIN	9.05417	0.733463	9.81465	13.4027	6.24376	14.6199	13.0744	20.6587
931 MIN	8.56617	5.63146	10.6516	13.4067	5.22576	14.8809	12.1314	12.0107
932 MIN	9.02917	6.80446	10.9576	14.0187	4.82576	17.5969	18.0544	13.2027
933 MIN	9.15117	16.5055	11.3386	13.8817	4.42076	11.0229	23.4564	13.8117
934 MIN	8.66717	20.1485	8.90865	14.9617	5.45576	4.5409	19.7954	14.0117
935 MIN	8.76317	21.3985	9.85065	15.9937	5.15176	9.6449	9.33542	13.9797
936 MIN	8.86417	18.2735	8.83565	17.1527	5.32276	10.3919	10.2834	16.1707
937 MIN	7.69517	14.3455	8.71365	18.3747	9.40776	9.3449	10.7034	18.5207
938 MIN	7.15717	17.5655	10.1236	21.0327	8.75676	3.2259	11.6404	16.8627
939 MIN	8.16917	19.7715	8.29265	22.4007	7.99976	0.210902	11.4254	18.8337
940 MIN	6.75717	20.5595	8.47165	21.3317	9.24476	-0.910098	12.2974	18.6197
941 MIN	8.03817	19.8155	10.4316	19.2677	7.98976	-1.9651	12.0264	16.2357
942 MIN	10.6132	17.9315	9.31565	17.4367	7.64876	3.4099	14.0594	16.5867
943 MIN	8.20517	16.8805	7.39965	15.6307	7.51876	10.3959	10.8444	10.0577
944 MIN	7.76217	13.6705	8.46865	14.1847	7.25076	20.2579	10.4494	14.7897
945 MIN	7.28617	11.5785	6.87565	15.8937	7.67576	27.8379	15.7994	14.8387
946 MIN	7.12117	7.13146	9.19065	17.8507	6.53376	29.9779	10.6834	14.5777
947 MIN	8.70317	11.4285	8.64465	19.7847	8.66476	25.0169	11.4654	13.0507
948 MIN	9.37117	9.57746	9.40965	22.7937	9.70776	20.6819	11.3824	12.6257
949 MIN	8.13317	10.1535	9.51065	13.6287	10.0198	18.0989	11.4834	12.2617
950 MIN	9.38017	9.46546	10.3026	8.10475	9.67076	17.9739	13.4344	11.3037
951 MIN	8.53117	7.47746	9.78765	4.34775	6.70076	16.9259	12.8374	12.8437
952 MIN	8.68817	8.47146	11.0586	2.16475	7.12376	15.8789	13.1144	11.0397
953 MIN	9.77017	12.4305	9.92965	-0.472255	7.72176	15.5789	13.7314	12.3717
954 MIN	11.4582	36.0685	9.36965	-2.33025	8.49576	14.0459	18.5544	13.6477
955 MIN	11.4832	46.0085	9.48165	-4.05725	7.74976	11.9809	15.3924	13.8527
956 MIN	11.9672	44.3655	9.17165	-4.12525	8.16676	15.8459	12.2394	12.3407
957 MIN	11.0542	37.5955	9.05265	4.54475	7.58976	18.3059	13.7424	11.7377
958 MIN	11.9782	31.2505	13.7186	2.03775	8.72576	22.1929	12.2704	12.4247
959 MIN	15.2062	5.74446	9.35665	-1.04825	12.3258	26.0269	8.75842	15.8117
960 MIN	11.1252		8.69665		11.9748	27.5959	10.3604	11.8097
961 MIN	9.67017		8.72465		11.4698	24.3029	12.0464	14.6977
962 MIN	10.1112		9.69465		7.45776	25.1079	11.7694	11.0207
963 MIN	10.0822		10.3256	-3.80025	8.57476	21.8169	11.8494	12.2997
964 MIN	10.3162		9.97165	-1.68925	11.5378	17.8309	12.2344	13.0497
965 MIN	9.74017	1.83146	10.2096	-0.390255	7.14976	15.2699	11.3444	14.6357
966 MIN	9.73917	0.890463	11.1906	-1.45125		14.6279	12.4604	13.0557
967 MIN	9.78217	1.64546	11.0276	4.25475		16.4439	13.8834	12.6387
968 MIN	9.96217	-0.445537	9.42765	8.18975	7.71676	19.1799	14.9904	12.5097
969 MIN	9.60117	1.08846	10.3296	10.1217		16.4329	22.4554	12.1427
970 MIN	10.0702	3.44846	9.91565	11.4867		13.7529	13.8924	12.7687
971 MIN	14.6832	2.04246	8.71165	22.1547	7.15076	12.5779	14.6064	12.5317
972 MIN	13.9582	7.35646	9.91165	20.5007	6.92176	22.8199	10.3694	12.7857
973 MIN	10.9262	7.89146	10.9096	1.30675	8.29276	15.2349	10.9584	12.7167
974 MIN	12.1082	4.12646	9.87365	2.60675	8.28176	9.1269	12.0734	13.5557
975 MIN	7.60217	1.51146	9.70665	3.80975	6.47976	6.1569	12.4344	12.1607
976 MIN	8.21817	1.21446	8.88165	4.69375	8.01676	5.5899	12.4744	12.6277
977 MIN	8.62617	3.80346	9.22265	5.17375	8.34276	5.5369	12.9414	12.0047
978 MIN	8.40017	4.96746	9.33165	6.58375	9.75176	3.2419	14.9214	10.7187
979 MIN	8.46917	5.02446	11.0556	8.06975	10.6198	0.793902	17.4954	11.7797
980 MIN	8.61317	6.59946	9.96965	11.2057	12.2538	-0.757098	18.8704	11.1197
981 MIN	8.71917	8.80146	8.99065	12.8557	14.0358	-0.742098	14.5014	11.0237
982 MIN	8.90217	46.0735	8.60265	14.4717	13.7988	0.177902	14.0604	11.2047
983 MIN	8.33517		9.30665	14.5257	7.53376	0.522902	9.93542	10.8417
984 MIN	8.53917		10.2866	11.3937	10.7508	0.637902	11.2084	10.8577
985 MIN	9.02317	64.7845	8.15365	9.55075	9.89876	1.9479	11.7454	10.6897
986 MIN	8.70817	54.5685	9.31265	6.74675	8.93376	1.8709	12.3754	12.3657
987 MIN	8.92817	35.1655	9.14265	5.60175	10.2818	1.4469	13.4484	10.5457
988 MIN	10.8042		9.79565	5.96375	10.7818	1.3709	11.8924	12.3327
989 MIN	13.0422		8.83365	8.58175	9.76776	0.518902	10.9274	10.9577
990 MIN	12.1232		9.73065	10.3547	10.1738	-0.246098	10.9964	11.0897
991 MIN	12.8372		10.7496	11.5437	11.4938	-1.4511	12.3364	12.6577
992 MIN	10.0572		9.30865	12.1197	9.10876	-2.3471	11.8384	11.4437
993 MIN	9.39617		10.3306	12.0517	9.52376	-3.0031	10.9424	10.5227
994 MIN	9.41717		7.91565	11.0537	8.64776	-4.0061	11.6364	11.4597
995 MIN	9.31717	-0.00853659	8.75465	10.2347	9.88876	-2.9641	10.6074	10.4767
996 MIN	9.61617	9.37746	9.97965	11.3217	9.40876	-1.5811	10.5024	12.9577
997 MIN	9.46717	8.77446	10.6396	12.6037	8.66376	-0.097098	12.1574	11.7877
998 MIN	8.93217	12.9345	9.22165	14.8507	9.66276	0.279902	13.3004	12.5577
999 MIN	11.2852	14.2435	9.18765	15.4887	8.30876	0.554902	13.3754	12.6427
1000 MIN	9.03617	14.3475	11.1756	18.0877	9.01676	2.1449	15.1874	12.4217
1001 MIN	9.16717	16.9005	9.90565	17.6007	8.99876	3.0549	13.6444	11.9907
1002 MIN	11.0162	18.4525	9.26065	18.3877	8.78076	4.0829	14.2954	11.6757
1003 MIN	8.75917	17.7535	9.10465	17.9607	8.41676	5.0239	9.69342	11.4457
1004 MIN	9.30917	13.2265	9.25365	17.5907	9.23876	5.4049	10.5694	10.8537
1005 MIN	8.37917	14.7215	10.1886	16.8827	9.45576	6.1229	11.3094	10.6667
1006 MIN	8.96017	12.3445	11.3236	17.5287	7.98776	6.6549	12.0734	10.8947
1007 MIN	10.0082	4.31546	9.59765	18.4757	8.43576	6.2969	13.0124	10.6447
1008 MIN	9.06817	5.65446	10.5076	17.4677	8.64376	5.1549	11.2684	10.5597
1009 MIN	11.5392	12.0815	11.5136	16.9267	6.85576	5.4789	11.4954	10.6747
1010 MIN	11.8382	45.8895	7.71465	16.0487	10.6768	4.7229	12.4344	9.97171
1011 MIN	14.4152	49.8075	9.95965	16.0527	9.94176	6.2479	11.7484	10.4847
1012 MIN	9.23517	46.4815	8.40465	14.5987	11.4078	7.0639	11.4104	10.2637
1013 MIN	8.85417	41.0815	9.32365	13.0997	10.5858	7.3249	12.0074	11.0057
1014 MIN	8.94617	42.9005	9.90765	12.0967	12.1008	7.1919	13.4534	9.27571
1015 MIN	9.22617	39.3895	9.67965	11.4827	11.7518	7.3919	15.4464	14.9967
1016 MIN	9.06317	34.5975	9.53765	11.0137	15.7838	9.5389	12.1344	14.7677
1017 MIN	9.21217	22.2335	9.06765	10.0337	13.9138	9.0849	11.3214	14.1857
1018 MIN	8.80617	12.7045	9.74265	8.89675	9.54076	8.6889	10.1924	13.7257
1019 MIN	8.42117	8.31046	9.72265	7.66075	9.27176	8.9379	17.2794	11.7737
1020 MIN	10.1692	8.06146	11.9636	7.71675	9.54676	9.1959	12.1384	13.5157
1021 MIN	10.3342	6.98046	10.9466	7.17875	14.8048	9.3609	12.0904	10.3667
1022 MIN	9.78017	5.10946	9.57365	7.82375	13.6768	9.0089	13.4684	8.80871
1023 MIN	9.66317	2.83946	9.42665	8.63375	14.0108	8.7079	18.2104	10.7607
1024 MIN	9.43117	0.798463	10.1856	8.75875	14.1358	8.7899	13.7534	7.21671
1025 MIN	10.0232		8.60165	9.07775	14.7168	8.6539	12.8094	7.85571
1026 MIN	12.0402		9.33965	10.1727	16.2578	8.6259	15.6514	10.4617
1027 MIN	12.0952		9.11065	10.0167	13.8098	9.1789	17.6394	10.7347
1028 MIN	9.58017		7.88165	11.0387	13.7488	9.8009	26.0264	11.1497
1029 MIN	9.16317		9.92465	11.9617	13.6878	10.1399	15.5524	10.7437
1030 MIN	10.7922		9.69465	12.7477	14.3168	9.7289	10.3334	11.6907
1031 MIN	13.7512		9.94965	12.5117	18.8168	8.8959	10.5494	11.2087
1032 MIN	12.1462		9.14865	12.7217	16.9298	8.5759	9.43142	11.2537
1033 MIN	12.6152		10.1526	12.4077	11.4398	6.0109	11.6184	11.5377
1034 MIN	8.16917		9.83665	12.6887	12.3088	5.2819	10.5044	11.4687
1035 MIN	9.54517		9.71465	12.6157	12.0728	3.5429	12.6314	11.4857
1036 MIN	9.75817	-1.71854	10.5146	13.5617	12.3108	2.0619	13.4584	11.5337
1037 MIN	10.1042	1.36946	9.14265	14.1407	15.3788	0.473902	14.3504	11.0377
1038 MIN	10.0482	4.81946	9.66265	14.7687	11.5898	-0.734098	16.3374	10.8767
1039 MIN	9.67617	6.88246	9.92065	14.7067	11.4038	-3.0111	13.3004	12.5557
1040 MIN	10.1722	7.30346	10.5676	15.5517	11.5918	-2.8361	17.4054	12.9927
1041 MIN	10.1762	10.1755	8.08965	15.2297	11.4478	-2.3861	12.1694	14.6357
1042 MIN	10.2132	10.2845	11.6966	14.2667	13.7958	-1.4221	11.9384	14.0587
1043 MIN	10.7142	10.9265	9.26265	13.2577	11.8508	-0.608098	16.9654	13.8957
1044 MIN	10.0402	12.2025	9.93065	12.2287	11.2518	-0.139098	13.0854	14.3417
1045 MIN	10.2612	16.0895	9.47765	13.2747	11.3908	0.800902	15.5164	14.6447
1046 MIN	12.8152	11.2875	8.46365	12.2047	11.2768	1.2059	9.99642	13.9717
1047 MIN	15.1872	8.98346	9.66565	12.1197	11.5518	1.8719	10.3984	14.4987
1048 MIN	14.1362	5.96146	8.69165	10.5467	12.8068	3.1989	11.2204	14.1967
1049 MIN	11.2782	11.8205	9.43965	9.55375	13.5438	4.1139	10.6714	16.1647
1050 MIN	12.0232	18.8895	10.0066	9.13175	11.4348	4.9449	11.7724	13.8867
1051 MIN	9.44017	16.3875	10.5336	9.05075	10.6348	5.5439	12.4734	12.9207
1052 MIN	9.99217	20.0635	10.2726	8.61575	11.2028	13.0669	10.2874	12.3227
1053 MIN	9.37217	47.9165	9.62565	9.12475	10.8968	11.8649	12.6914	12.8877
1054 MIN	10.2742	57.6635	9.21365	9.95875	11.3838	10.6339	10.1674	13.0717
1055 MIN	10.1312	56.0545	15.3116	10.4527	13.3218	10.6579	12.9574	13.2757
1056 MIN	9.25217	50.1205	13.1886	10.7047	10.9038	18.1149	18.5144	13.4457
1057 MIN	13.4742	41.7325	6.41465	10.9657	12.0998	25.6999	12.7174	13.7357
1058 MIN	9.09617	37.7345	6.17865	11.8677	12.0038	21.8569	14.8174	13.0137
1059 MIN	10.0742	22.4945	6.98565	11.4817	14.0768	26.7699	12.4304	12.6717
1060 MIN	9.21817	10.6145	8.02165	10.7047	18.3068	21.5079	13.5904	13.0297
1061 MIN	9.67417	5.26346	8.54965	10.1187	17.1218	15.1779	14.1134	14.2027
1062 MIN	9.71017	1.71246	7.68165	10.6727	9.05476	10.7939	10.3924	12.6837
1063 MIN	9.73117	-0.696537	8.99965	11.3907	9.96376	8.5189	10.9104	14.0977
1064 MIN	9.68617	48.2345	9.11265	12.9307	9.24676	14.0439	11.3204	11.7737
1065 MIN	8.17317	58.6645	9.57065	15.0557	10.1138	10.8849	15.2514	12.2037
1066 MIN	7.65217	52.6745	6.71665	15.9147	9.97576	8.7829	13.9824	12.9217
1067 MIN	8.18417	44.2305	6.17665	15.9887	10.8398	7.0429	15.0124	12.8087
1068 MIN	10.5332	41.9015	6.55065	15.9027	15.7978	7.9399	8.48842	12.6337
1069 MIN	8.28317	27.9565	7.20765	15.8607	11.7998	23.2009	8.90142	13.7977
1070 MIN	9.52517	18.0195	9.47865	15.8597	11.7958	28.6319	6.32042	12.7587
1071 MIN	14.3812	11.0035	9.39165	14.3587	10.4718	28.0939	7.67342	14.6717
1072 MIN	12.1032	5.20246	10.1026	12.6127	10.3288	29.2339	9.42542	13.3127
1073 MIN	10.5082	2.48646	9.42365	11.4767	9.65776	29.3739	11.4664	12.9247
1074 MIN	10.3232	1.23646	7.72365	10.7697	9.72576	27.8899	11.3284	14.0197
1075 MIN	9.11117		8.20065	10.1977	10.0808	20.8789	12.1134	12.1097
1076 MIN	9.41017		8.79165	9.65375	10.1288	16.8059	13.7174	10.6137
1077 MIN	8.70417		9.57565	9.63875	15.1008	14.7199	11.8524	11.0667
1078 MIN	9.94917		9.50865	9.29975	11.3458	13.3359	12.9264	10.9327
1079 MIN	11.8102		9.59565	9.79475	10.5408	12.6949	12.7454	11.2377
1080 MIN	11.8972		13.9876	9.98475	13.9288	12.5279	12.0374	11.2957
1081 MIN	7.91317	7.93646	10.1466	9.88875	14.1978	13.3169	11.5574	11.5367
1082 MIN	7.42917	1.90246	8.06665	9.66475	11.0728	13.9079	9.91142	11.2837
1083 MIN	8.12817	3.80646	8.71565	9.51075	8.38376	14.9199	13.3604	11.6137
1084 MIN	8.88217	7.21746	9.08865	9.71075	8.74476	15.4489	9.54842	12.6787
1085 MIN	7.97717	16.4525	9.41465	9.88275	8.71176	14.1449	10.8594	11.3547
1086 MIN	8.71517	-1.78354	9.31965	10.6737	9.24176	11.5819	12.1014	13.7877
1087 MIN	9.14917		9.55365	13.6417	8.90776	9.3969	28.2364	14.9717
1088 MIN	8.59317	16.3315	8.99065	15.0857	14.9578	8.2709	10.5004	15.4677
1089 MIN	12.2972	25.4255	9.30765	17.4397	7.48276	8.1599	9.91742	14.2267
1090 MIN	14.0062	26.2915	10.9596	15.7567	8.00276	7.6149	11.5364	14.5087
1091 MIN	13.4612	22.3105	10.3006	16.7287	9.31176	7.0119	10.9604	12.9187
1092 MIN	10.9062	5.30546	9.87865	16.4737	7.72776	10.3649	9.60742	13.2787
1093 MIN	13.6032		11.9076	19.3027	8.19376	12.0299	9.31242	13.6137
1094 MIN	16.6192		12.0486	21.7867	8.57276	9.1989	9.74042	13.3857
1095 MIN	9.28917		15.8666	23.0287	10.2088	6.5229	9.66942	13.1557
1096 MIN	10.7392		16.3976	22.3467	8.50476	4.8899	11.5314	12.6937
1097 MIN	9.44317	5.95846	10.5396	22.2967	9.33576	4.0829	12.3634	12.1477
1098 MIN	8.91517	20.5775	11.1466	17.0527	7.80276	3.5099	10.8644	11.5727
1099 MIN	11.1662	34.5085	11.4936	13.3417	8.71376	3.3729	9.66842	11.1277
1100 MIN	9.54417	54.3155	10.3826	11.2537	8.13776	3.2329	16.4274	10.7557
1101 MIN	9.45017	28.2815	8.33965	10.6257	7.89976	3.3929	11.8394	15.5707
1102 MIN	9.75617	41.8025	7.45765	9.62475	9.41676	4.5009	13.0064	9.13871
1103 MIN	8.53017	33.3615	8.30065	10.0357	12.4698	4.5639	12.1984	10.2587
1104 MIN	6.75817	25.6835	8.72565	10.0707	8.62676	5.3999	11.9414	9.52671
1105 MIN	8.15817	22.5585	8.88365	9.79775	6.47776	5.4259	13.5664	9.31671
1106 MIN	8.55917	24.7475	9.42365	8.76275	10.1648	5.1979	13.5624	9.60571
1107 MIN	8.52717	8.71946	9.65265	8.85675	8.31376	5.9429	10.2584	10.7027
1108 MIN	9.01017	3.31246	10.9936	8.11975	10.1038	5.2639	10.0394	11.6527
1109 MIN	9.26217	6.46446	11.2066	7.47775	9.88776	8.3489	10.7384	9.57871
1110 MIN	9.74117	9.22646	11.4486	5.98675	9.82176	9.7509	11.0524	9.80771
1111 MIN	10.5502	15.9595	11.5256	5.12975	11.1738	11.5739	11.6144	10.1667
1112 MIN	9.80217	21.1255	12.5146	4.71575	11.6508	7.3329	12.0764	10.5577
1113 MIN	9.53217	20.1855	12.3356	4.95575	11.0338	4.9719	13.1564	10.4557
1114 MIN	9.90317	39.3915	14.3686	4.54075	11.2688	3.7119	12.5784	11.3077
1115 MIN	13.6102	14.9755	12.4276	4.68875	11.7668	15.0969	11.7754	10.0597
1116 MIN	14.3352	10.1995	10.4436	4.85275	10.7318	19.7799	14.3144	11.8847
1117 MIN	16.3402	6.08246	9.52065	6.46475	7.29276	22.0609	10.6344	11.6347
1118 MIN	20.0292	9.62046	9.86865	10.0327	5.98476	23.2619	10.3994	14.6847
1119 MIN	20.7002	15.6625	10.4966	15.2417	11.0368	25.1349	12.8534	10.6607
1120 MIN	17.8572	19.5515	10.4756	17.7397	10.1848	27.5489	15.4414	11.5987
1121 MIN	13.2742	20.5955	10.6796	22.1167	11.5118	25.1319	9.96142	9.96871
1122 MIN	12.6572	25.5495	10.5686	24.4227	12.2618	20.4109	11.0604	10.3737
1123 MIN	12.2832	23.8735	10.6726	23.9647	10.3928	18.6719	11.1284	11.0317
1124 MIN	13.3382	18.5725	10.8706	35.6337	9.64476	16.9239	9.37342	11.0487
1125 MIN	10.9902	12.0405	11.1116	31.2717	9.45676	15.1709	10.2244	10.3547
1126 MIN	10.8082	4.31946	13.5726	28.5937	10.2648	13.8909	11.7484	10.3147
1127 MIN	10.0652	6.09946	12.0236	24.6587	9.24376	13.4719	11.1894	9.65971
1128 MIN	9.42017	0.866463	11.5906	15.6767	10.1588	9.6899	12.4354	10.0207
1129 MIN	8.84217		11.1506	21.2767	10.3718	6.2299	13.6614	12.3647
1130 MIN	9.56517		10.7396	14.2067	10.1168	3.9919	11.5804	10.0027
1131 MIN	9.67317	10.3205	10.6866	3.87675	9.33076	2.5929	10.2684	10.5227
1132 MIN	9.97617	20.4805	10.7506	8.95475	10.2558	1.3799	11.5914	12.2997
1133 MIN	9.10817	18.6975	10.8706	12.2757	10.6348	0.433902	10.8484	11.1817
1134 MIN	9.46217	18.5075	10.8676	10.9947	8.13476	10.0599	11.9724	10.1797
1135 MIN	8.79817	18.6295	11.1296	11.4107	8.49176	16.5659	12.6414	10.7707
1136 MIN	9.40617	20.7965	11.2066	11.2297	8.59976	10.8859	10.4454	9.36071
1137 MIN	9.18917	19.7235	14.3596	9.81375	8.06776	6.2999	10.3594	10.1747
1138 MIN	9.76417	20.2175	10.8336	8.12675	8.73976	3.3549	14.6384	10.3007
1139 MIN	14.3972	19.6355	10.8366	5.15675	8.16576	1.7579	10.4014	10.7847
1140 MIN	11.8822	18.9565	12.6166	6.51275	8.31476	0.878902	11.3844	11.5167
1141 MIN	9.27417	20.2825	12.3296	5.27375	7.82776	0.372902	14.9564	10.3687
1142 MIN	8.51517	17.3285	14.7176	3.11475	8.81176	-0.245098	10.8794	12.9647
1143 MIN	9.58817	15.3045	10.5736	1.88175	8.80576	-0.044098	10.6574	13.3257
1144 MIN	9.95217	15.4165	11.2386	2.82975	7.67876	0.110902	11.2834	12.2227
1145 MIN	9.04817	7.81746	10.9056	3.05675	8.07076	-0.313098	10.9374	12.5477
1146 MIN	9.88117	9.74246	12.1056	3.85475	9.11376	0.758902	11.9484	11.9137
1147 MIN	10.0182	11.1245	12.4866	4.54975	8.40076	1.0819	11.0164	11.9617
1148 MIN	9.90417	2.32046	10.2606	4.33575	8.12776	0.504902	10.6204	14.2487
1149 MIN	9.61717	3.19146	15.2676	4.35375	8.07376	0.507902	12.2134	11.4787
1150 MIN	10.0362	0.163463	10.1096	4.61775	8.03076	1.0209	18.8934	13.3187
1151 MIN	9.71017	0.229463	14.2876	6.47675	8.16376	1.5969	13.8994	10.3427
1152 MIN	8.93817	2.77446	10.1016	8.31575	7.85976	1.4719	13.0144	10.7097
1153 MIN	12.0452	6.39946	14.4526	7.66475	8.39676	3.4179	10.4994	10.5757
1154 MIN	13.0562	8.26846	9.95565	7.67575	8.68776	4.4359	12.0024	10.5337
1155 MIN	13.6052	9.35946	8.59565	6.72075	18.3058	7.7969	10.5364	11.4467
1156 MIN	13.1472	11.6215	8.77965	6.32075	11.0378	10.2339	9.42242	11.7387
1157 MIN	10.5372	12.9685	9.19565	6.08175	7.66376	12.7839	10.8094	11.0337
1158 MIN	9.36817	12.7385	9.29365	9.41575	6.99776	14.6819	16.6734	11.5427
1159 MIN	10.3682	12.4895	9.79665	14.7467	5.65476	16.5319	10.9204	12.5057
1160 MIN	9.69517	12.2765	9.81865	24.5087	9.56476	19.4799	11.4134	11.5437
1161 MIN	9.56817	12.9335	11.3106	44.4557	8.88376	21.9289	11.6524	10.3827
1162 MIN	10.0522	13.1835	11.1986	46.2257	9.34776	21.7589	12.6274	11.6147
1163 MIN	10.3992	13.8925	13.1296	29.5557	8.68876	20.6689	13.0924	11.7787
1164 MIN	10.2192	14.6605	11.1216	26.6267	8.74576	20.3479	12.1294	13.2877
1165 MIN	9.96917	15.8595	13.6926	23.6047	8.94976	20.4259	12.7934	10.4007
1166 MIN	10.2042	15.8415	10.7656	20.8787	8.42076	19.7809	11.5424	10.9357
1167 MIN	9.23817	13.2315	10.7856	17.6397	8.31676	18.8559	11.8524	11.2357
1168 MIN	9.31017	11.2615	11.0816	14.2817	8.78876	17.4059	11.5324	18.4087
1169 MIN	9.25417	9.91246	10.8516	12.6027	8.60176	17.4149	11.9444	13.9987
1170 MIN	9.81917	10.4145	14.0816	9.85475	8.03776	16.1889	9.64042	14.0017
1171 MIN	10.4612	11.3935	10.6906	9.16275	8.08976	14.8489	14.8524	13.0927
1172 MIN	11.5662	10.3835	10.4956	8.78575	8.35476	13.6849	10.0304	12.4367
1173 MIN	13.6482	9.76846	10.7216	9.20975	9.53876	12.8489	11.3754	12.4717
1174 MIN	16.6712	11.6515	10.8616	8.49675	8.93176	12.6439	11.8334	11.8217
1175 MIN	20.9182	12.8415	10.5766	7.46975	13.4448	12.7049	13.0784	11.6217
1176 MIN	16.1852	13.3655	10.6626	6.46375	7.79576	12.2569	12.9714	16.9757
1177 MIN	16.5682	20.6185	12.6446	6.30675	6.74276	12.1329	14.1134	18.7197
1178 MIN	16.2922	21.1745	9.97765	5.87275	6.59376	12.9929	12.6954	14.2777
1179 MIN	15.5322	19.1155	10.1746	5.66075	8.79376	12.4379	13.0294	15.2417
1180 MIN	14.5532	18.1825	10.4726	6.76575	6.68876	11.1409	13.3554	17.4327
1181 MIN	12.6672	16.8815	10.6296	6.80575	6.57776	9.8659	12.9304	20.3647
1182 MIN	18.4132	15.2225	10.2456	6.30475	6.47276	9.2089	13.6984	22.8727
1183 MIN	13.3492	14.0525	10.1096	6.54775	12.2778	8.9139	15.8594	16.4497
1184 MIN	13.6372	13.6645	10.4026	6.67175	7.36776	8.4439	16.1274	12.2997
1185 MIN	13.8342	13.5745	10.6206	6.30075	6.52376	8.3279	11.6314	11.8527
1186 MIN	13.2012	12.3415	10.0916	5.61075	12.6658	7.7959	11.4494	12.3337
1187 MIN	15.4812	19.4485	10.5756	5.31475	8.93876	7.8469	11.6864	12.1187
1188 MIN	14.5362	21.3325	10.7206	5.94375	9.05876	9.9389	11.9444	12.8837
1189 MIN	11.3392	19.0455	10.6496	6.51075	12.2978	11.5089	11.9024	12.8247
1190 MIN	12.6082	17.2355	10.7376	6.86375	6.37676	11.5589	12.6544	13.3257
1191 MIN	14.8872	14.7015	10.3846	7.98675	7.01476	10.9099	15.4084	16.4277
1192 MIN	9.83817	13.2135	12.2766	9.34775	7.19176	10.2229	11.6334	16.9467
1193 MIN	9.38217	18.3135	12.0446	9.71175	7.33076	10.2139	11.0424	18.0937
1194 MIN	8.31317	23.4245	13.6696	10.2357	6.61176	10.5369	11.9994	16.0257
1195 MIN	8.81917	37.1115	13.8206	9.51875	7.65576	10.2509	12.1504	14.9637
1196 MIN	9.19117	45.8175	12.9586	9.38375	7.02276	9.3989	10.5364	15.2337
1197 MIN	9.52517	45.0215	10.2906	9.94175	6.44576	8.0429	10.6004	11.1397
1198 MIN	10.2152	32.0985	10.1796	13.4097	8.68576	8.5619	11.3584	12.4647
1199 MIN	10.5642	19.3565	10.4766	18.7787	8.10976	8.9879	11.4214	11.9927
1200 MIN	9.90417	4.52146	10.6176	23.6257	12.1398	9.6639	10.7744	10.7817
1201 MIN	10.2282		10.2676	25.7357	24.4328	11.4779	11.1634	10.0757
1202 MIN	10.1902	-1.08454	10.6876	25.4777	6.91476	17.0119	14.5514	8.79571
1203 MIN	13.2522	4.86346	11.2036	25.9337	7.45576	17.1489	11.7404	9.30071
1204 MIN	10.9272	2.25446	12.5016	26.4867	7.66276	17.6709	12.9504	9.31271
1205 MIN	12.4982	6.29546	11.0796	28.4887	7.57476	18.6629	13.5394	9.00771
1206 MIN	9.37917	8.34446	17.2816	25.7437	7.16376	19.2149	12.3634	9.11671
1207 MIN	10.1882	7.77546	13.9576	24.9427	7.18176	19.2769	13.9254	10.1197
1208 MIN	10.0642		10.2196	23.9977	7.84176	18.8869	14.3224	10.2397
1209 MIN	10.0152		10.9316	17.8047	7.64076	18.9909	17.8334	10.8577
1210 MIN	10.2682		8.83065	15.7127	7.26076	16.2919	16.2824	10.2907
1211 MIN	9.87817		9.08665	14.1757	7.16676	13.0849	14.1854	10.1397
1212 MIN	9.10417		11.0876	15.3547	7.12776	11.6809	11.8934	10.6467
1213 MIN	10.8852	-0.740537	10.7496	14.5517	6.72576	11.0099	13.3914	10.5797
1214 MIN	11.3472	2.61746	12.3036	11.6877	5.98676	10.1209	12.1594	11.8067
1215 MIN	7.79517	3.35446	12.6476	9.63775	12.2718	12.2659	12.0364	11.5657
1216 MIN	8.14417	9.14446	10.7186	9.08875	6.00676	12.9919	11.1884	10.1907
1217 MIN	8.39017	12.4585	10.9606	8.90775	6.44876	13.5429	11.0314	11.0617
1218 MIN	8.23717	13.3935	13.3626	8.13075	7.34476	13.3039	11.6984	12.9227
1219 MIN	10.8222	13.9085	10.8266	6.93975	7.28376	14.1989	12.5604	14.5737
1220 MIN	10.9812	13.8995	10.5536	5.59675	7.11976	28.5949	12.4204	11.1987
1221 MIN	12.5362	13.9065	12.4456	5.32075	7.44676	49.3849	11.9224	9.95871
1222 MIN	11.7192	14.5075	9.58565	6.21975	7.14676	64.0919	13.6024	9.86471
1223 MIN	11.8062	15.1975	10.1026	23.0507	7.06676	71.3629	10.9254	11.1947
1224 MIN	13.3842	15.8365	11.2096	17.8817	7.18576	72.6119	11.5764	11.4767
1225 MIN	13.8212	18.7985	11.1006	11.9187	7.38976	61.2919	10.5474	10.2317
1226 MIN	12.8782	19.0195	11.4216	7.71375	7.04476	45.1649	11.4294	11.3947
1227 MIN	11.7552	19.1295	11.1466	4.62575	7.66976	33.8799	12.8184	13.2037
1228 MIN	10.6462	16.9895	11.5636	2.62275	9.52576	21.6429	10.3004	17.2227
1229 MIN	12.3362	17.7795	12.1896	1.44075	10.0058	15.0239	10.3584	9.53971
1230 MIN	10.1052	18.3305	9.92465	0.327745	7.07976	10.1669	10.8634	9.89371
1231 MIN	9.57817	16.1665	10.0566	-0.772255	14.3438	5.5489	12.2474	9.86271
1232 MIN	9.32417	13.3115	9.92565	-1.43125	11.9218	2.6169	10.7914	14.6157
1233 MIN	11.0642	12.9965	10.2946	-2.02825	12.1958	4.3229	14.4284	11.8417
1234 MIN	9.31017	12.5935	10.8026	-2.13725	9.39276	3.5299	10.3244	11.8837
1235 MIN	9.37617	14.5975	12.6976	-1.81425	9.21076	4.1629	11.0754	13.0237
1236 MIN	9.52017	16.8235	10.9546	-1.63425	9.52476	5.9239	10.9104	12.7007
1237 MIN	10.6922	14.4545	10.9956	-1.24825	13.1508	7.8249	15.1774	14.0387
1238 MIN	12.4002	12.1545	11.9316	-0.639255	22.5668	7.9639	13.6484	13.3627
1239 MIN	10.8812	9.00746	9.34065	-0.401255	12.2408	6.3969	14.1824	13.3887
1240 MIN	10.6102	7.16846	9.28365	-0.176255	10.3308	9.2459	9.03742	18.8267
1241 MIN	9.64517	9.11246	10.0526	0.130745	8.06776	4.1899	9.75342	12.2747
1242 MIN	8.73617	9.08646	9.95965	0.454745	8.36276	-1.3241	9.84042	13.6517
1243 MIN	13.3182	10.3475	10.1216	1.66675	8.64276	-3.7961	9.92542	15.3227
1244 MIN	9.02117	11.1965	10.1916	2.67975	10.4958		11.4864	12.6777
1245 MIN	9.09017	13.2795	9.75865	2.80775	10.1918		11.6004	13.6277
1246 MIN	9.14817	13.4225	10.5116	3.08375	8.36176		10.3874	13.9487
1247 MIN	10.3482	5.92946	13.2676	3.58075	8.23176		12.9134	13.5737
1248 MIN	9.91117	8.00046	11.0806	4.31475	7.89476		9.93242	14.1047
1249 MIN	10.5282	10.3035	10.7656	4.36275	7.65276	-3.4041	10.8174	14.3857
1250 MIN	9.65017	11.0685	10.8646	4.56975	12.3038	-3.3801	17.4384	16.3307
1251 MIN	10.1352	10.3995	13.1696	5.08975	9.08576	-3.1291	12.9764	16.4297
1252 MIN	9.30817	10.4505	13.7466	5.51375	8.75676	-2.6021	16.6354	13.3527
1253 MIN	10.1412	10.4815	12.2256	5.99875	8.54576	-1.8701	15.5414	14.4467
1254 MIN	9.30617	11.1565	12.5256	4.47775	8.99876	-0.858098	13.3104	17.2137
1255 MIN	9.91817	39.1585	11.3556	3.42075	9.98276	0.208902	14.1654	15.6157
1256 MIN	11.1612	48.3115	9.94165	7.37275	14.2298	0.119902	13.9454	16.2277
1257 MIN	10.4692	50.7075	14.7926	9.40375	12.4318	-0.890098	13.7704	14.2797
1258 MIN	12.9152	45.9505	9.50565	10.6857	7.41476	-0.693098	13.9384	14.4947
1259 MIN	10.7212		10.3436	12.2167	8.06176	0.633902	13.2954	13.1017
1260 MIN	12.0382		10.2346	12.5057	8.66876	4.4649	13.0454	16.2087
1261 MIN	12.1692		9.68965	12.9657	7.29576	5.8349	12.9504	15.2237
1262 MIN	10.6842	13.6025	13.3846	13.1897	7.57576	8.0869	12.7224	12.6337
1263 MIN	12.4662	19.4615	8.80065	13.0607	7.48076	11.2079	14.4164	13.8157
1264 MIN	15.4632	24.0245	14.8406	12.8627	7.36376	13.7579	10.1644	20.1667
1265 MIN	10.4872	29.9725	11.5526	12.5027	7.86776	16.1439	11.4044	13.1227
1266 MIN	12.4712	30.5115	13.2046	12.3537	8.27476	18.1249	10.7734	14.7057
1267 MIN	9.87817	24.1695	12.1846	12.1037	7.53376	19.5259	11.4184	13.7687
1268 MIN	12.0872	18.9135	12.3676	12.2997	7.76276	21.3919	12.2994	13.6327
1269 MIN	9.90117	18.6485	12.4836	12.1447	7.37376	22.2479	11.7814	10.8537
1270 MIN	10.1612	2.77546	14.0686	25.3317	7.98076	23.3319	9.90942	9.86671
1271 MIN	11.8082	8.55446	13.2026	38.1297	7.51576	23.7719	10.8444	10.0267
1272 MIN	13.5642	4.53846	13.3956	44.1257	7.58576	24.6459	10.1034	12.3757
1273 MIN	16.5872	6.80046	11.2616	46.1047	8.26876	25.6469	19.2104	11.1357
1274 MIN	18.5402	9.90046	10.9546	49.6357	8.28376	26.2539	14.2334	11.2477
1275 MIN	18.8852	6.51046	9.10865	50.4287	8.73776	26.9779	13.1094	12.9167
1276 MIN	15.0842	3.03946	9.41565	49.6727	8.65776	27.3689	14.0094	11.6217
1277 MIN	15.1942	3.41246	9.28465	36.1867	6.98176	27.5529	12.3224	11.8707
1278 MIN	13.7072	1.66346	10.2646	24.8507	7.70676	27.5869	16.1164	11.6807
1279 MIN	13.5442	2.08746	10.6436	18.2037	10.0308	27.9649	15.2724	11.2847
1280 MIN	14.6092	13.0655	10.8586	15.2047	13.5058	27.9939	13.5764	11.4877
1281 MIN	14.9482	6.87746	11.0656	15.5857	14.9048	27.9249	12.4064	13.7037
1282 MIN	12.7322	4.10746	10.4516	17.5637	7.44976	27.9579	13.2504	16.5017
1283 MIN	10.5732	6.14346	10.7016	18.8607	8.81476	28.1439	13.1754	15.0087
1284 MIN	9.88417	5.55246	10.2986	18.0887	8.49976	28.5759	13.2204	13.1817
1285 MIN	8.87817	7.12146	10.0386	16.7777	8.06776	28.9699	17.3774	12.7307
1286 MIN	10.4602	11.2055	10.4656	14.7247	8.44876	28.8999	14.6264	15.9427
1287 MIN	11.5362	16.9565	10.4266	12.9557	8.10476	29.0669	11.9744	14.1647
1288 MIN	11.4122	25.1185	11.0386	13.6587	7.70576	28.7819	17.4564	12.9667
1289 MIN	11.4762	18.1545	10.7276	15.5127	8.41476	28.6449	10.8694	14.5187
1290 MIN	10.7602	24.0225	12.3486	16.7947	10.5958	28.5449	11.4284	16.1067
1291 MIN	11.8162	14.0025	14.7866	18.0027	10.5298	28.3979	12.0644	16.4297
1292 MIN	11.0252	2.28346	10.3736	18.8047	11.4608	27.4099	12.4014	16.8857
1293 MIN	10.5552	-1.19054	10.8866	20.2727	7.89876	30.3739	12.0504	17.5697
1294 MIN	11.1252		11.0676	19.9977	10.0228	29.0419	12.1974	15.6007
1295 MIN	8.79217	-1.14354	11.0326	18.9567	12.1998	20.0949	14.0094	14.1877
1296 MIN	11.2592	-1.30054	11.9426	17.6347	12.2198	12.2599	17.1374	20.3467
1297 MIN	9.83617	6.18746	11.1236	15.1117	11.7538	6.2579	12.0554	16.2447
1298 MIN	13.6892	13.6775	13.2536	16.0137	19.0098	2.4919	12.0224	17.7327
1299 MIN	9.19617	6.76046	12.6906	15.0937	14.3928	-0.323098	17.5524	17.4947
1300 MIN	9.74917	5.49046	12.7396	14.0617	9.64476	-2.9301	19.1294	15.9287
1301 MIN	10.0412	5.63246	10.5176	11.5597	8.08976		19.0204	16.8777
1302 MIN	9.60717	8.60946	11.3336	10.1947	5.96176		13.6024	15.1117
1303 MIN	9.78117	13.4415	10.4646	9.31275	6.59676		12.5084	10.1437
1304 MIN	12.6172	13.3685	10.7186	23.7117	6.68976		16.8004	10.9397
1305 MIN	15.5892	13.3215	10.7786	7.83375	6.63476		13.0324	10.9687
1306 MIN	11.4912	11.2325	11.1566	9.59175	6.16076		13.7064	12.7577
1307 MIN	9.31017	12.2165	13.1786	7.26575	6.58876		12.4234	14.0687
1308 MIN	9.49917	13.1995	11.1596	6.58375	9.40076		12.1394	13.9617
1309 MIN	9.39917	29.1795	10.8046	7.27475	7.18176		16.9884	19.5767
1310 MIN	9.16917	15.9085	11.6306	7.40775	7.47676		14.9014	11.4487
1311 MIN	8.35917	11.6045	10.7656	8.19475	9.44776		14.8694	13.9547
1312 MIN	9.23417	7.92146	11.1416	9.54575	8.35276		13.3124	12.4927
1313 MIN	9.14417	7.79446	19.5776	10.8767	7.26576	-3.0561	14.4144	12.8097
1314 MIN	9.04217	4.33846	14.0646	14.1737	7.77376	1.0319	14.0664	14.1287
1315 MIN	8.72417	4.47346	16.4436	17.8557	7.18476	1.6589	13.6684	14.4147
1316 MIN	13.2382	4.44846	13.1506	20.1877	6.02576	2.5199	13.9864	12.8287
1317 MIN	13.6962	5.39446	13.3986	21.6087	7.39876	5.6429	12.1164	12.2247
1318 MIN	14.3912	6.29346	10.5506	23.0147	6.61076	8.2569	13.4454	12.3857
1319 MIN	14.1492	6.58946	11.1086	21.3447	6.26976	27.7669	12.5034	10.4667
1320 MIN	14.4252	7.55046	13.1316	19.1587	7.57376	43.9799	12.1694	13.9507
1321 MIN	11.4202	8.46446	17.9046	14.9977	5.41176	50.8239	12.4574	14.6137
1322 MIN	10.9722	9.87946	20.6106	11.7037	10.5758	37.8169	12.5994	10.8027
1323 MIN	10.9472	12.6865	11.0436	10.1037	5.94376	27.1919	12.8514	10.6577
1324 MIN	10.5382	12.1435	11.2676	8.71975	7.24776	19.7509	11.0024	12.1057
1325 MIN	11.0862	13.6975	11.7376	8.67975	7.78776	17.8549	11.7904	15.3097
1326 MIN	15.5322	11.0485	20.6296	15.0837	6.76376	14.0389	12.0594	17.2087
1327 MIN	14.2842	12.4515	10.6246	14.9207	7.78976	13.0529	11.3884	9.87371
1328 MIN	14.9252	12.6735	15.7566	13.8897	7.52176	12.4899	11.2514	9.36971
1329 MIN	11.9702	18.4245	13.6276	16.8747	7.49176	14.1999	9.94142	8.99771
1330 MIN	10.0352	22.5405	10.0326	25.3687	6.48376	16.4399	9.74142	9.46071
1331 MIN	10.0382	25.9275	9.93665	21.1847	8.03476	19.3939	10.4204	14.1827
1332 MIN	11.7322	22.7965	11.3516	18.0927	8.07176	19.8059	13.4344	13.8907
1333 MIN	14.3932	18.8445	12.9536	15.7507	8.65776	22.0769	11.5674	13.9977
1334 MIN	13.1232	17.2495	13.7466	10.0017	8.40976	27.1489	11.7474	13.4967
1335 MIN	11.1652	11.3505	13.0436	-1.82825	8.77576	30.0599	12.1514	13.9147
1336 MIN	11.6792	8.45546	13.0026	8.14275	7.08076	29.8399	11.8574	14.3457
1337 MIN	10.1582	9.41346	10.9906	15.5227	7.25876	28.2229	11.7064	13.2977
1338 MIN	8.44717	8.38746	9.65865	18.7007	7.49576	22.5659	12.8114	13.9297
1339 MIN	8.45217	11.1505	11.2836	17.9487	7.40876	15.4139	11.4744
1340 MIN	9.05217	9.93646	13.9486	17.9657	7.41676	10.4259	10.8974	14.6517
1341 MIN	9.09317	11.7285	12.1886	18.4997	7.38576	7.3539	12.0904	14.8277
1342 MIN	9.97717	9.08346	12.9446	15.5787	7.95576	8.4059	11.2134	14.9697
1343 MIN	9.56917	8.36246	13.2236	13.1997	8.00876	4.4639	13.4894	15.3687
1344 MIN	10.5612	9.55446	13.4506	10.8407	6.83876	1.3479	13.0934	10.6207
1345 MIN	8.75217	12.3955	14.7706	12.3717	7.12476	-1.2021	17.0384	13.1527
1346 MIN	9.40617	13.6905	14.1716	10.9467	9.69076	-3.8261	11.3714	12.9277
1347 MIN	12.4452	15.4115	13.7616	10.2497	10.7728		9.56442	12.3307
1348 MIN	10.7002	18.8865	13.2616	9.93675	5.84076		10.4634	12.0297
1349 MIN	11.5212	21.0245	12.5076	20.8387	5.88576		11.0224	12.9827
1350 MIN	11.7202	26.1055	18.1726	18.9957	6.26576		14.1214	12.5737
1351 MIN	10.2942	24.1425	14.8156	18.5507	9.25976		13.8134	12.0337
1352 MIN	10.4482	25.5825	10.2156	17.5327	8.85376		13.3594	12.3517
1353 MIN	10.6552	28.3065	12.9376	13.9577	7.07176		13.4494	13.2847
1354 MIN	10.3792	28.3395	13.3086	11.1777	6.08376		10.1734	14.2437
1355 MIN	9.90717	26.7035	14.3666	7.34475	6.80876		11.6064	12.9157
1356 MIN	10.4652	18.9335	10.6136	4.02675	9.59576		10.3664	13.5407
1357 MIN	11.9392	17.4525	10.2276	2.10975	6.15676		10.5534	14.4147
1358 MIN		16.6215	10.0326	2.56675	6.71976		11.7424	13.1617
1359 MIN		14.2475	14.9766	-1.17325	7.44176	-4.1991	12.6464	15.1667
1360 MIN	8.57217	12.5085	14.3556	1.35275	6.91176	-2.2581	15.6364	13.7057
1361 MIN	9.20617	13.6635	10.2266		9.88476	8.4169	11.9434	13.0667
1362 MIN	12.3242	13.4745	15.9786		6.85976	13.9719	12.3904	13.7877
1363 MIN	12.3202	13.2115	10.6126	2.17675		15.9159	13.5044	13.9667
1364 MIN	11.6962	13.4985	10.0596	-1.11425	7.06876	17.5369	17.2404	13.7797
1365 MIN	11.5852	11.0135	10.8036	-3.53525	6.75776	16.5829	10.5944	13.4977
1366 MIN	12.2322	11.1775	9.34765		6.24076	17.8679	13.7684	12.9987
1367 MIN	12.8812	10.5525	12.3436		7.33876	22.3289	11.2034	13.7597
1368 MIN	11.4392	10.7585	10.6666	-3.93125	6.15276	31.2779	22.4554	13.6667
1369 MIN	12.3652	9.17246	10.7746	-2.75125	6.61176	29.5879	18.3494	14.3847
1370 MIN	11.0752	0.142463	20.9376	-0.516255	6.95876	31.0469	14.5894	13.5727
1371 MIN	11.6492		21.7926	0.867745	8.39876	33.7969	10.2884	12.8347
1372 MIN	12.1672		18.5816	2.10875	6.12676	35.5139	11.5964	12.2447
1373 MIN	10.9522	-0.537537	13.6416	3.42075	6.49676		14.8394	11.8727
1374 MIN	11.1132	1.18246	13.1726	6.76375	6.45676	21.9799	12.7124	13.1807
1375 MIN	10.6332	2.59846	13.8136	4.42975	6.42276	20.5839	20.1494	12.5877
1376 MIN	10.2312	4.32046	13.5706	3.42775	6.27376	18.0229	20.3474	13.4667
1377 MIN	11.1002	32.9775	13.5836	3.37275	6.52276	16.0379	11.8304	14.1947
1378 MIN	11.7292	62.9725	17.2336	-2.97025	6.65976	12.8939	11.0474	12.9397
1379 MIN	11.5662		14.6086	-0.129255	7.28276	10.3049	13.0424	13.1657
1380 MIN	10.3002	41.2475	14.2346	2.15475	9.47876	9.6929	13.8284	14.8897
1381 MIN	11.5102	38.2535	17.8646	4.31875	8.27376	11.4009	15.5394	17.3917
1382 MIN	12.0692	21.7945	14.0516	5.95975	8.92076	10.5329	14.0104	14.9647
1383 MIN	13.4372	7.40646	16.8826	6.00175	8.53776	10.3959	14.1364	11.6357
1384 MIN	13.4752	5.05146	16.7296	6.71475	10.5948	8.6719	16.8044	10.0157
1385 MIN	13.0942	4.58446	13.9246	6.16975	9.60876	9.1799	12.6344	10.4707
1386 MIN	14.9652	4.55346	11.7986	6.38975	9.35176	10.8209	15.2434	11.2057
1387 MIN	17.2582	3.86746	12.0706	6.76975	9.42976	12.0539	15.0394	10.7277
1388 MIN	11.5112	3.83846	13.6676	8.57575	7.96176	12.7589	12.8704	11.7327
1389 MIN	12.1122	5.76046	13.6986	8.08975	8.48476	13.3169	11.8064	11.5737
1390 MIN	12.4542	11.0675	13.5336	7.71675	8.28876	13.6569	8.76042	12.4787
1391 MIN	12.8812	11.0765	19.2186	7.96375	4.47476	14.3449	9.90642	12.1807
1392 MIN	13.7632	10.8755	14.6766	9.40475	4.44776	15.4069	10.2994	11.9057
1393 MIN	12.3202	6.50546	16.5286	11.0447	7.09676	12.7519	13.0904	12.0777
1394 MIN	12.3902	4.43646	10.1406	12.3017	3.99776	6.6329	14.2064	11.3297
1395 MIN	10.7012	3.65846	15.0866	14.1007	3.79276	7.8289	8.67742	12.6387
1396 MIN	11.9712	33.9865	13.6146	25.2497	7.31776	9.7009	11.6694	12.7847
1397 MIN	9.73417	38.0005	14.6446	34.8007	4.95076	10.6689	11.0484	15.2537
1398 MIN	11.2722	35.6225	11.6436	38.7787	5.76376	10.2869	11.0504	12.1807
1399 MIN	10.1802	31.7725	13.6626	37.1787	6.92976	9.5299	11.2944	11.1117
1400 MIN	12.4432	28.3285	15.2986	34.5827	6.55376	8.6709	11.8554	11.0767
1401 MIN	12.0272	23.7695	20.0416	31.6057	7.07476	8.8579	13.2554	11.4007
1402 MIN	10.1642	18.0875	19.2376	27.8327	5.16876	10.3979	11.1364	13.6497
1403 MIN	10.3952	9.95046	16.5496	23.4467	5.12976	8.1429	12.6784	20.4847
1404 MIN	11.1212	31.7025	9.47765	11.5677	5.75076	8.3449	9.97142	19.0507
1405 MIN	11.0402	35.1025	15.4076	12.3387	5.78476	8.9979	11.8434	11.3307
1406 MIN	10.7312	32.3385	10.1016	12.9957	5.39076	9.2059	11.3264	11.8237
1407 MIN	15.8432	19.2805	12.1806	-1.10225	5.90076	8.8099	11.3194	12.0007
1408 MIN	12.8892	12.9895	11.2716	0.775745	5.57676	13.7049	13.7654	12.2357
1409 MIN	13.8592	11.2975	19.0686	1.40075	6.30576	16.1479	13.3504	12.6677
1410 MIN	11.7782	8.50746	14.2736	3.47175	5.02976	16.2419	15.5374	12.9377
1411 MIN	13.4552	7.56646	12.0486	5.54175	5.13276	16.8719	13.0624	12.1687
1412 MIN	11.8082	8.73146	13.5526	4.63475	5.19276	12.7969	15.9734	11.7697
1413 MIN	12.2622	8.10446	12.8746	4.74575	4.76976	12.8329	11.8494	11.1677
1414 MIN	13.1112	6.91746	13.5146	7.00875	5.36276	11.2819	13.0694	11.6317
1415 MIN	9.02317	33.6885	11.2106	8.51475	7.62076	6.7609	12.7024	13.3027
1416 MIN	9.14217	27.3755	16.2416	13.1977	5.57276	4.0329	13.2484	11.9787
1417 MIN	10.0932	20.3945	11.5986	17.5287	6.90076	4.8499	12.2484	11.3867
1418 MIN	10.9542	15.6645	10.2186	20.9627	4.12376	4.3979	12.2614	12.5397
1419 MIN	9.92317		17.1286	21.4117	4.31676	5.0149	13.5174	12.7487
1420 MIN	11.2392		9.17265	18.7857	4.80676	5.3229	15.7764	12.2257
1421 MIN	8.16517		10.9476	19.6447	7.54676	7.1869	10.3694	12.6457
1422 MIN	13.0902		11.6976	18.3687		9.5359	11.4634	13.2247
1423 MIN	18.8102		16.8906	15.7837	5.84976	10.2829	12.8554	13.8927
1424 MIN	19.0502		13.7836	25.7357	6.10776	10.8859	11.6134	12.0297
1425 MIN	13.1032	-1.01654		21.2597	5.61876	12.0119	13.1134	11.9007
1426 MIN	12.3332	2.26046	13.3106	19.3477	5.53476	13.7919	12.7044	12.4167
1427 MIN	10.3472	1.66346	11.1306	17.6307	4.46176	15.8619	14.0344	13.2267
1428 MIN	11.2322	2.37146	13.2976	16.6227	5.22476	17.1549	15.0424	14.4387
1429 MIN	11.2212	6.72846	11.0086	15.5467	5.51076	19.4469	17.3484	11.7917
1430 MIN	9.90017	11.1395	13.4406	13.8487	6.55876	20.5799	13.1814	11.9677
1431 MIN	11.2462	12.4295	14.6806	-1.16925	5.07976	18.9809	14.1594	12.0397
1432 MIN	12.4332	11.8775	11.7696	-0.358255	6.94976	19.5179	15.8534	12.2497
1433 MIN	11.2042	11.6555	13.5406	-0.249255	6.26576	20.3489	14.3404	12.1247
1434 MIN	12.9962	17.1995	13.4176	-1.45025	6.39476	22.7949	12.6364	12.6477
1435 MIN	13.4772	24.0155	10.5426	-1.15925	5.32876	22.3619	11.5564	12.7397
1436 MIN	12.6742	24.3515	13.9686	0.0527451	6.41076	23.1039	12.9704	11.7827
1437 MIN	12.8792	54.6505	10.9276	1.57975	5.47576	24.2839	13.8384	12.0467
1438 MIN	13.3562		11.0286	4.10275	5.87276	23.2289	12.0574	15.3357
1439 MIN	12.7222		9.70065	5.68475	6.37076	23.4379	12.0184	14.5777
1440 MIN	13.4662		10.2956	5.00375	8.11576	23.9179	13.0604	17.8737
1441 MIN	12.5662	55.5365	10.4026	5.63775	6.17176	23.1039	12.6964	17.8217
1442 MIN	13.7972	39.3145	10.9086	6.21675	6.27376	22.8049	11.2664	16.2587
1443 MIN	12.3582	30.9075	11.9476	6.99675	7.16176	23.0009	11.7284	19.1077
1444 MIN	13.9192	9.15846	12.3006	6.42775	5.48976	23.9819	13.6634	17.5127
1445 MIN	12.9862		11.7336	6.00575	7.77476	24.0509	18.6054	11.1907
1446 MIN	15.4612		11.5346	5.34975	7.14576	26.2549	14.2454	11.2817
1447 MIN	14.9282		14.9036	5.94075	5.05876	25.4249	13.8854	12.1897
1448 MIN	15.7232		10.8726	7.85375	7.64376	25.3959	12.4534	11.9657
1449 MIN	14.4182		11.7366	8.97875	7.41476	27.6509	12.0004	11.9697
1450 MIN	14.9902		10.8276		8.04576	25.2269	13.5614	11.2557
1451 MIN	13.6192		13.2026	4.86675	10.3018	21.8339	12.7634	11.7547
1452 MIN	14.5552	-1.02254	8.55165	6.54575	8.40676	19.4269	14.0464	13.1017
1453 MIN	15.4252	6.23546	8.88365	8.96675	8.23976	18.9229	13.9034	14.0327
1454 MIN	14.5012	13.0245	8.60165	10.8877	8.19376	16.0289	14.3764	13.4037
1455 MIN	13.3472	13.0885	10.4896	9.89175	7.67476	11.0949	12.4274	12.9257
1456 MIN	13.4942	8.05246	11.9246	10.0177	9.20876	7.6569	13.8274	10.9857
1457 MIN	10.2132	8.39446	10.4256	9.29875	12.0988	5.6379	14.7224	11.6477
1458 MIN	13.9852	8.49146	10.4226	6.87675	10.1468	5.4959	14.0944	11.8357
1459 MIN	11.6102	5.82546	9.27565	7.63575	5.64376	5.3489	14.8684	12.2627
1460 MIN	13.2882	3.83546	8.57665	6.66875	6.22876	4.7369	13.7894	12.2717
1461 MIN	13.4832	3.39546	9.10965	4.88075	5.76876	3.7739	13.8164	12.5317
1462 MIN	11.2312	6.56246	8.96665	4.05475	5.45976	1.2259	15.6044	12.4187
1463 MIN	8.84317	10.2105	10.0666	4.14175	6.79076	-2.3281	15.7774	15.2997
1464 MIN	11.4372	11.4385	9.82965	4.63075	4.19876		16.8914	15.8207
1465 MIN	9.01017	13.7645	12.9756	5.52375	4.41176		15.1434	11.6617
1466 MIN	9.07117	13.8165	9.79765	5.78975	5.72876		14.2704	19.2267
1467 MIN	10.1732	16.4595	10.0746	6.88975	7.00976	-3.9351	14.9134	19.8297
1468 MIN	12.6272	22.6615	10.7886	8.37375	6.56176	-3.3181	15.9064	17.7477
1469 MIN	14.2202	25.6755	10.0136	7.76575	6.37476	-3.2151	15.7944	17.5137
1470 MIN	11.6752	44.8805	10.5946	7.28575	6.95476	-1.7111	13.4944	18.4777
1471 MIN	9.42517	29.9535	10.3856	7.07375	6.30676	0.208902	15.0464	19.8907
1472 MIN	9.26317	15.5225	9.43565	7.72875	4.54176	2.1029	14.7114	19.4247
1473 MIN	9.62317	8.77746	13.1796	11.0587	4.86376	3.4899	14.8264	19.1737
1474 MIN	9.24717	8.48046	11.3826	10.9597	5.04676	5.4349	14.6194	17.3547
1475 MIN	9.74117	5.02846	10.9026	11.4817	5.15576	8.1139	17.1474	17.1597
1476 MIN	9.74617	22.3105	10.4226	10.8837	5.55876	10.3059	12.4844	15.6047
1477 MIN	10.0802	26.0595	10.4226	11.7927	5.35476	10.3589	11.6534	14.7727
1478 MIN	10.3872	22.9465	12.1316	12.7317	5.91976	10.0779	12.1804	19.1047
1479 MIN	11.0362	22.3535	13.5836	13.1297	6.91876	9.8019	14.4064	13.2287
1480 MIN	11.6762	28.6515	13.4536	11.8687	7.84076	9.5829	12.0344	12.8227
1481 MIN	12.7692	27.6475	12.5876	12.2737	4.97976	14.8239	13.8354	11.6147
1482 MIN	9.79717	23.2045	12.9126	12.2147	4.99776	14.0769	12.5174	13.4597
1483 MIN	10.0522	25.5835	10.6866	10.5887	5.14176	11.9829	14.6534	13.9767
1484 MIN	10.4722	6.51546	9.49065	11.6507	5.94976	9.2969	12.2944	12.9207
1485 MIN	10.5032	1.11746	9.02865	13.1137	5.77276	13.9889	11.0734	12.5027
1486 MIN	14.4442		13.1816	15.6317	5.05176	11.0779	13.3524	12.9107
1487 MIN	13.5232	18.2215	8.76965	17.0247	5.45776	8.5309	11.2174	14.5207
1488 MIN	14.8372	29.2265	8.79065	18.2237	6.08476	6.6919	11.4674	11.3617
1489 MIN	13.4482	17.4675	9.90365	12.7887	5.98976	5.6389	12.2664	14.0577
1490 MIN	11.5832	16.7355	10.0496	11.7427	5.74876	6.1239	11.6534	13.5887
1491 MIN	11.2492	17.0305	15.1816	11.7877	5.22576	23.5309	14.9754	12.2537
1492 MIN	10.5232	17.3675	10.7736	10.8797	6.01976	32.3369	13.8734	14.8527
1493 MIN	10.6892	16.1355	11.6706	9.07075	6.58876	35.0479	17.5334	12.5987
1494 MIN	11.1902	12.3305	11.8616	9.40075	5.69476	35.0099	12.5794	12.8637
1495 MIN	10.7662	3.06346	12.5986	7.94475	5.52076	34.0449	12.1744	12.8707
1496 MIN	10.2642	-0.0475366	12.3596	7.43575	6.12776	30.9309	11.2534	15.2017
1497 MIN	11.9472	-0.508537	12.5686	6.13075	8.28376	29.7969	11.0294	12.4837
1498 MIN	11.4702	1.73446	11.4136	5.52875	5.56476	29.4379	10.7684	14.4177
1499 MIN	10.8292	4.51046	12.3436	8.01575	5.43676	31.5449	9.21742	11.8727
1500 MIN	10.7702	9.70446	12.8176	8.22175	5.41576	33.8699	9.99042	12.3197
1501 MIN	13.9302	10.6115	12.3946	10.3077	5.20676	34.2279	10.1914	12.3727
1502 MIN	12.6272	11.1745	12.2966	12.0007	4.72876	32.5689	9.98042	16.1237
1503 MIN	12.6782	12.8195	12.4166	12.6417	5.25876	27.9739	11.2344	12.6067
1504 MIN	10.3682	8.41646	12.5496	11.6127	4.99576	20.7409	11.3554	10.9037
1505 MIN	11.1202	10.3795	16.2426	11.2117	5.45076	18.1219	11.3184	15.0687
1506 MIN	11.1192	14.6115	10.9206	11.6087	4.63376	13.7389	11.9084	14.5457
1507 MIN	10.1152	18.1375	13.5286	10.1357	4.95776	12.5749	11.8104	12.5467
1508 MIN	11.4122	13.8395	15.3036	10.2557	4.81276	12.7859	15.2764	14.0867
1509 MIN	14.9872	17.7585	15.6896	11.0137	4.61176	14.5259	11.5074	14.7857
1510 MIN	14.4342	17.1725	11.3266	14.2077	4.84076	17.8879	11.5694	12.2957
1511 MIN	10.2372	12.0735	10.5856	13.6767	4.61376	19.6439	11.8584	11.3397
1512 MIN	11.4432	11.7085	10.9516	12.9897	5.11676	19.5739	11.2424	11.0937
1513 MIN	11.1242	11.2955	11.3196	11.2237	5.20376	19.2589	11.6674	11.3987
1514 MIN	18.0202	10.3825	10.5076	11.1167	5.29976	18.9389	11.2024	11.0987
1515 MIN	19.0532	7.88746	11.9396	8.59975	6.69276	20.6889	10.8914	11.1247
1516 MIN	18.9512	13.9355	11.7956	9.78775	6.02376	22.7819	11.2584	10.5007
1517 MIN	17.6702	21.8225	11.1366	10.1597	7.10676	24.6589	14.7194	10.6667
1518 MIN	16.1982	24.5325	13.4806	8.71475	7.88176	26.3629	10.1984	9.38171
1519 MIN	16.8592	18.4965	11.8376	6.72775	6.85076	30.0569	9.79342	11.1487
1520 MIN	13.8992	13.6815	9.78265	5.02575	6.51476	32.8339	14.6054	12.7147
1521 MIN	14.4622	12.5965	11.7266	3.68475	7.60976	31.9989	11.5114	11.5817
1522 MIN	15.5042	8.62346	16.8526	2.19075	7.93576	31.8419	11.5554	10.5557
1523 MIN	13.5422	-0.447537	12.9316	-0.210255	11.0358	31.7929	11.1194	11.1027
1524 MIN	18.7142	13.6965	12.7226	-1.39925	11.6258	29.3859	15.4104	10.5717
1525 MIN	18.2142	20.9445	11.3716	-0.968255	7.24976	26.2859	8.32442	10.5757
1526 MIN	10.8602	21.1065	11.0436	-0.830255	6.13876	24.2589	10.8474	11.6907
1527 MIN	14.0742	19.4385	9.78665	6.03575	6.30676	21.9549	11.0404	11.5287
1528 MIN	14.9872	18.0055	12.1066	11.3847	6.19276	20.0589	11.7804	13.1407
1529 MIN	16.3262	19.0745	10.3816	15.6057	6.76276	18.2109	10.9144	15.3557
1530 MIN	14.1222	20.9765	11.0146	18.2197	6.91876	17.3099	11.3584	12.9017
1531 MIN	15.5162	22.6975	10.8946	21.7987	6.24976	16.5789	10.7714	13.2687
1532 MIN	16.3082	20.4785	9.13665	23.2887	6.41676	15.2609	10.0454	10.5777
1533 MIN	16.9092	16.4375	11.6506	22.4117	6.56176	14.6219	11.9034	11.2707
1534 MIN	12.0962	15.8725	12.4236	19.8127	8.59576	13.8859	12.4174	11.9627
1535 MIN	12.9332	15.9365	12.5006	16.5557	9.77776	13.3029	9.36842	11.6087
1536 MIN	15.3662	14.6045	12.7746	14.6767	7.88076	13.3709	10.6094	12.4987
1537 MIN	12.4792	12.7215	14.1126	15.1277	7.71576	11.5579	11.8794	11.8047
1538 MIN	12.9932	5.74346	9.71165	14.7007	6.03776	9.7939	10.9694	13.1787
1539 MIN	12.0762	13.7225	8.46865	15.0957	5.55776	8.6949	14.7334	13.2577
1540 MIN	16.3962	43.9695	9.02165	15.0757	7.98776	7.7409	11.4594	15.7697
1541 MIN	21.6052	39.7645	10.0816	14.8147	6.52176	7.3659	10.9514	10.9757
1542 MIN	16.9912		15.6246	15.0137	6.68776	7.7219	9.39742	10.5067
1543 MIN	16.8532		10.7736	15.6567	6.36676	8.5839	9.49342	10.7917
1544 MIN	18.4872	29.8755	18.5486	16.9277	8.18976	10.0559	15.2564	11.4317
1545 MIN	13.5252	29.3865	13.3556	16.0507	5.47776	10.6039	19.3784	11.1167
1546 MIN	15.5642	33.7045	12.1986	17.0497	5.50076	10.9179	15.5744	10.7347
1547 MIN	12.1592	30.7625	12.4516		7.67276	10.8629	9.01942	11.1117
1548 MIN	14.6042	27.3085	11.9916		5.69776	10.8609	9.19842	10.5047
1549 MIN	13.5082	35.1095	11.7666	18.1497	5.73376	10.9449	9.47342	10.7987
1550 MIN	14.0262	24.9985	12.0066	17.5637	6.45276	10.8089	9.56142	10.5527
1551 MIN	13.7302	20.1065	11.5916	17.4517	5.57176	10.8229	10.3314	11.8737
1552 MIN	12.3922	15.3805	12.0286	18.4907	5.80476	11.1059	10.1604	11.2587
1553 MIN	12.4592	4.35946	12.0696	17.6247	6.39376	11.2959	11.6144	12.3437
1554 MIN	13.2032	1.18546	11.1856	17.6857	7.03476	11.4929	9.65642
1555 MIN	14.5692	5.38646	11.4166	17.9367	5.52576	11.5079	10.1474	15.1117
1556 MIN	14.2832	5.50546	14.1746	19.0517	5.86876	11.7949	12.4224	18.0737
1557 MIN	12.6962	4.29546	16.0896	18.1557	6.83876	11.8579	9.37142	15.3587
1558 MIN	11.5942	4.52646	14.6896	18.4017	5.99476	11.8399	10.5744	15.3397
1559 MIN	12.3482	5.98746	13.4596	19.3257	5.63476	12.5219	9.85842	13.2317
1560 MIN	13.5112	6.15146	13.4806	19.1557	6.22676	11.9389	11.5404	9.89271
1561 MIN	12.4072	8.57746	10.7256	19.2477	6.10476	10.7319	13.8034	9.84771
1562 MIN	11.7852	11.0255	10.9286	18.6857	8.86376	10.0199	13.7744	11.2267
1563 MIN	13.1702	9.61546	8.44965	19.4127	8.80076	9.8619	8.45842	11.7797
1564 MIN	13.1422	8.49946	9.51665	20.6137	9.87876	9.8159	16.9264	10.5977
1565 MIN	12.7172	10.0065	8.81365	20.6627	9.34076	10.1009	8.41942	10.2677
1566 MIN	13.9802	5.73846	9.11865	21.3357	8.46676	10.6609	19.7174	10.1277
1567 MIN	11.9612	11.4835	7.00365	20.3857	7.07276	10.5899		11.4787
1568 MIN	12.5432	6.40946	7.45865	21.0867		9.8119		12.9477
1569 MIN	13.1612	33.3085		20.8507		9.3519	17.3594	12.0337
1570 MIN	12.0552			19.3647	7.00476	8.9769	10.9874	12.2127
1571 MIN	13.9532	0.774463		20.5897	4.66276	8.9669	9.92342	13.4697
1572 MIN	15.3592	3.14046	11.9606	18.7917	3.62676	8.9029	9.28442	12.8267
1573 MIN	18.0232	14.0935	11.5296	18.5937	4.69276	9.2239	9.39342	11.8077
1574 MIN	16.3092	21.2735	10.3946	20.1107	5.90176	9.8469	11.6884	12.1387
1575 MIN	18.0962	4.82346	10.5546	21.4867	7.24576	17.1539	14.8384	11.5337
1576 MIN	21.9342	3.41946	7.71365	21.3567	7.08276	25.8399	12.8704	11.9967
1577 MIN	16.1892	3.11846	11.2416	20.1577	4.40876	24.2259	11.4784	12.4707
1578 MIN	15.1792	3.59546	10.6166	20.0697	4.48976		13.3724	12.3377
1579 MIN	13.6592	6.46446	9.49065	21.2287	8.03376		12.1284	12.5597
1580 MIN	16.2432	10.4035	10.5696	21.3297	6.75976	17.1119	12.1364	12.5537
1581 MIN		10.8185	9.83565	20.7937	7.80476	16.7129	12.0014	11.6187
1582 MIN		12.9765	8.44165	18.7207	7.29276	13.2569	11.0124	13.2197
1583 MIN		15.3895	7.87165	16.5027	7.89376	10.2749	11.2174	12.6827
1584 MIN		20.9035	7.20765	15.0117	8.41376	5.8469	11.5674	12.5107
1585 MIN	14.2172	10.5955	7.54765	14.1067	11.4548	3.5259	11.4714	11.4507
1586 MIN	14.8052	11.4775	7.92765	14.9247	11.9288	1.6929	11.7424	13.3777
1587 MIN	13.7472	14.4435	8.21265	14.4257	9.15476	2.3089	11.0314	12.6057
1588 MIN	14.1362	11.8545	8.17565	14.9287	10.1188	1.5939	9.89142	15.5927
1589 MIN	16.9722	11.0955	11.1676	13.3807	6.88076	3.3579	12.6664	12.4307
1590 MIN	13.9812	15.1315	8.53465	14.0727	6.92476	3.8189	8.59042	14.3837
1591 MIN	13.4262	16.7115	11.5776	15.5977	7.05276	4.5289	9.55942	14.7917
1592 MIN	12.2752	16.1375	9.20665	15.4687	6.80476	4.1409	13.9994	11.6107
1593 MIN	11.4642	14.7335	12.3566	14.8157	6.86176	6.2739	7.80842	13.9537
1594 MIN	13.5042	16.6955	9.98465	12.7097	7.23376	7.9659	11.4274	12.5887
1595 MIN	11.6702	15.9935	10.1766	12.0197	6.44376	8.9819	11.9074	13.2677
1596 MIN	13.4462	15.9965	10.0356	10.6847	6.34976	10.5999	8.93642	13.0427
1597 MIN	14.8382	18.8305	9.90265	10.3327	7.63576	10.5029	9.04342	13.3937
1598 MIN	18.6752	19.8585	9.58265	11.3757	6.73776	9.2369	9.41542	15.1397
1599 MIN	12.8282	22.2815	9.93065	13.4137	5.83576	7.8339	9.56142	12.4147
1600 MIN	13.2302	22.9845	10.0416	13.4087	6.28476	6.4089	10.0674	12.5307
1601 MIN	13.4412	18.9345	10.5456	15.1837	4.95176	4.4459	11.0044	12.2147
1602 MIN	15.5352	16.6675	8.88365	14.4707	8.99076	6.1479	10.9804	12.7147
1603 MIN	15.1462	13.7625	9.60965	13.6627	5.38376	8.8089	11.8554	12.3447
1604 MIN	11.9032	15.5805	10.7216	14.4537	5.03576	21.4479	11.9084	14.8137
1605 MIN	12.7192	14.8955	11.2426	15.3817	5.17676	31.2479	15.4614	12.7297
1606 MIN	14.4382	10.2545	11.0566	15.1567	5.25476	37.0389	10.9344	12.1817
1607 MIN	15.4912	9.43046	11.0066	16.9337	4.68876	33.4619	10.0624	12.2927
1608 MIN	14.1752	2.37846	11.3926	18.8847	10.7268	26.3149	14.9924	11.9167
1609 MIN	14.0882	3.58646	11.9476	18.9547	5.37276	19.7439	16.5104	13.4227
1610 MIN	13.7282	7.36946	9.80665	20.2707	5.41976	14.8409	9.17042	13.0297
1611 MIN	15.0312	9.58146	13.2806	20.5827	5.10576	12.3619	9.66742	12.3957
1612 MIN	14.9972	9.99846	11.9986	19.8617	6.68976	12.4199	10.0844	11.3087
1613 MIN	13.6932	7.40446	9.58665	18.9987	4.95076	13.3979	11.9714	10.4957
1614 MIN	15.1652	15.2065	7.92165	18.8147	4.92376	14.6579	10.7564	10.3217
1615 MIN	14.0742	11.6385	8.61565	17.7177	4.56676	14.7339	10.7094	11.2217
1616 MIN	13.0222	7.64346	9.26565	16.9417	4.61576	14.8869	10.7974	11.2537
1617 MIN	13.4712	6.53046	9.87865	18.9957	4.45876	15.8869	10.4024	12.2947
1618 MIN	12.9382	8.70146	10.9206	18.0037	5.26376	26.7629	9.74442	12.0457
1619 MIN	12.8702	33.3415	12.8986	17.6727	3.08376	29.6529	14.3804	12.8737
1620 MIN	17.3072	8.30846	14.3986	17.3127	3.88776	29.0909	9.94242	19.3657
1621 MIN	12.1352	11.1125	12.7656	16.7197	3.86676	27.6399	9.91642	17.3337
1622 MIN	14.8532	21.8885	12.2576	16.4777	4.02376	32.3589	11.2884	12.8707
1623 MIN	13.0772	8.24246	11.3086	14.7567	4.05476	26.2649	12.1074	10.7077
1624 MIN	12.6622	11.8115	13.3726	13.9527	4.88576	21.0219	10.3114	10.6577
1625 MIN	11.1712	12.5335	19.6756	13.6567	5.04776	14.8639	10.5274	14.3367
1626 MIN	11.5662	23.6975	14.0716	13.8807	4.22376	12.1319	10.7554	11.5237
1627 MIN	9.11717	29.4495	21.6746	15.3957	4.84476	7.4169	16.4964	13.6807
1628 MIN	9.48217	1.16846	13.0776	17.7097	4.17276	3.1339	14.0044	15.1407
1629 MIN	10.7732	-1.61854	18.7686	19.0847	6.81876	-0.244098	16.1004	13.5247
1630 MIN	10.8342	-1.74354	15.5146	20.5347	3.93076	-2.0741	12.0934	15.5307
1631 MIN	10.3842	-0.640537	11.7176	18.7177	4.20976	-2.9371	12.4584	11.7947
1632 MIN	9.91917		14.5226	15.8857	5.09376	-3.8481	11.2944	13.3707
1633 MIN	10.2792	0.711463	22.0766	14.5297	5.08076		11.2814	14.9777
1634 MIN	9.58717	5.04746	15.4216	13.8467	5.19876		11.5594	19.5907
1635 MIN	9.65017	5.23546	11.3146	14.0687	5.96876	-3.8631	10.7334	14.4267
1636 MIN	10.5772	3.66546	12.0006	12.8367	5.84476	2.7069	13.3124	15.2297
1637 MIN	10.0712	5.04746	12.0976	11.5037	7.95876	-0.912098	13.1244	14.3097
1638 MIN	10.0002	6.34846	17.2106	13.6147	6.47376	4.0719	12.8634	13.9287
1639 MIN	11.5522	9.42146	12.4016	18.1017	8.81176	6.0359	9.31842	14.1977
1640 MIN	11.1022	8.44746	11.9916	21.9237	5.57276	6.8939	10.4264	14.1867
1641 MIN	13.6512	12.0815	13.2386	24.4357	5.60376	4.4689	10.5144	13.9317
1642 MIN	11.8032	15.0285	13.6086	25.9697	5.40376	3.1969	10.5544	11.9867
1643 MIN	13.7642	16.0055	13.8236	27.5247	4.39876	2.6669	10.8994	11.0297
1644 MIN	14.8722	34.6845	15.3686	27.6407	4.84876	1.1989	13.7144	10.5367
1645 MIN	14.3682	38.3135	12.8936	26.5677	5.17376	-1.2601	10.6224	12.8287
1646 MIN	13.9682	35.2705	13.4466	24.1677	5.86876	-1.2751	11.7844	11.1087
1647 MIN	11.1142	30.8695	18.1496	22.4957	4.94676	-1.1471	9.55042	15.2487
1648 MIN	11.5032	26.2585	12.4936	22.1747	4.39176	-2.3601	10.6304	9.24471
1649 MIN	10.5552	28.1615	12.0816	22.1897	5.25076	-3.5561	8.48542	11.7937
1650 MIN	10.9232	19.6695	12.2226	22.0947	5.21476	-3.8481	8.57942	10.1287
1651 MIN	11.2432	17.5045	11.4216	20.8157	5.23676	-4.2521	9.45642	11.0077
1652 MIN	13.9682	18.6935	11.3446	19.4637	4.56076	-3.8901	10.7724	11.3927
1653 MIN	10.7702	5.42946	9.97865	18.0337	6.08176	-3.5021	10.6324	11.3527
1654 MIN	11.3472	-1.95954	11.8626	17.0617	6.90476	-3.3771	10.5574	11.7237
1655 MIN	10.0432		7.83265	17.5937	7.47676	-3.0011	8.74442	11.6887
1656 MIN	9.89617	1.16746	17.7786	17.0867	5.21876	-2.6101	9.56242	11.6347
1657 MIN	8.71817	0.608463	14.0636	15.6897	5.59676	-2.7591	9.35542	11.6327
1658 MIN	12.4962	1.37146	7.33865	14.6847	5.73876	0.322902	9.61042	12.9777
1659 MIN	9.37717	0.307463	7.74565	15.2727	5.91776	2.6409	9.70742	14.1787
1660 MIN	13.1122	2.25446	10.1026	16.0387	4.96176	4.6469	10.0664	11.4417
1661 MIN	17.5042	3.82946	7.60465	15.8087	5.80776	7.6159	10.2934	11.8997
1662 MIN	13.5222	5.49346	9.78765	14.7907	6.61276	8.9529	11.4034	12.2687
1663 MIN	10.8062	9.54846	9.79665	12.9367	5.97776	10.8599	9.72742	17.9117
1664 MIN	8.30717	14.6255	10.2396	11.3547	6.48476	12.6039	14.5634	16.2307
1665 MIN	10.7832	20.9875	7.98465	11.7467	6.03976	13.1389	15.5124	12.7967
1666 MIN	12.2662	28.4885	7.44065	11.0917	6.67876	13.0649	12.5114	14.2817
1667 MIN	13.3402	21.1375	7.45165	10.7337	6.22676	12.2729	10.3914	14.2987
1668 MIN	9.98017	13.3165	10.6806	12.2357	9.56276	11.6909	10.5984	12.2697
1669 MIN	9.98617	3.87746	14.5246	12.6227	11.3568	10.5589	10.5784	12.0937
1670 MIN	9.55717	28.6215	10.5566	12.2847	9.34376	9.4219	11.2434	11.9277
1671 MIN	11.1762	28.1025	13.6196	12.3277	9.75476	9.1949	12.1014	12.0267
1672 MIN	11.8752	27.5975	14.0766	12.2927	9.17476	28.0589	12.4814	12.4427
1673 MIN	11.7942	31.4435	12.2716	14.2977	9.77376	48.0769	11.5164	13.8017
1674 MIN	11.4092	19.1545	10.8006	11.4787	8.76376	56.8849	11.7144	14.0307
1675 MIN	11.4342	-1.12054	9.44965	8.88975	8.26276	42.5689	11.2674	12.7117
1676 MIN	12.7982	2.79946	11.4426	5.17275	9.22176	36.4809	10.0044	12.2787
1677 MIN	11.3492	3.72846	9.66265	3.90675	6.93376	45.5019	12.1824	13.3297
1678 MIN	12.9922	10.1365	9.99365	8.15175	6.79676	54.7709	11.9854	14.2117
1679 MIN	14.1372	22.0825	11.1676	8.56675	7.51576	53.2159	16.0154	17.4937
1680 MIN	13.7842	2.68546	9.23065	8.10075	8.56376	46.0369	15.2794	20.8007
1681 MIN	14.5272	21.6615	12.1026	10.4027	5.56376	35.3139	11.6864	13.0777
1682 MIN	14.5492	30.7595	10.5496	13.3047	5.48776	26.4109	11.5374	13.4407
1683 MIN	13.5272	27.6535	8.49665	13.5727	6.68076	18.0729	11.8544	11.7077
1684 MIN	12.9732	28.6305	7.20565	12.1577	7.39276	12.6809	15.4664	12.3557
1685 MIN	12.1502	24.6945	8.80265	10.6547	6.33376	8.7819	16.4994	12.5837
1686 MIN	11.2972	21.7635	11.7516	9.96475	6.53576	7.2539	15.0134	12.3387
1687 MIN	12.1212	14.4445	12.0886	9.33275	7.01376	7.2179	16.5384	12.1717
1688 MIN	11.5852	15.5745	8.65865	7.61175	6.43876	6.0409	15.1064	13.7477
1689 MIN	12.7582	11.9995	9.61865	8.30775	6.49776	4.6119	14.0544	15.4397
1690 MIN	14.1812	17.1435	12.7626	8.76975	8.27476	3.6759	13.9694	14.1557
1691 MIN	7.52517	24.7215	8.76865	9.63675	7.96076	4.5399	14.1164	15.0147
1692 MIN	10.7472	26.2165	8.98665	8.40975	7.70976	3.9289	14.0134	14.0137
1693 MIN	7.73817	21.9185	9.68365	10.3947	8.14776	5.1219	15.3024	14.3767
1694 MIN	8.68817	20.4655	9.44465	12.9747	5.26476	23.2759	14.3014	10.5687
1695 MIN	10.6682	15.6215	9.49065	14.3457	6.06376	32.3529	14.5064	10.7537
1696 MIN	8.49717	8.93046	10.2316	13.8407	7.97176	37.9239	13.9804	12.0987
1697 MIN	10.4882	16.2095	10.4256	14.1567	7.76476	39.3919	12.7184	11.8427
1698 MIN	9.65417	18.2345	12.3566	14.5127	7.15276	27.7709	13.2854	11.3447
1699 MIN	9.49217	18.6345	10.9046	13.5897	6.01076	18.2339	11.6704	11.0547
1700 MIN	9.37017	19.4075	7.51965	13.8747	5.34076	10.2659	12.2804	11.1007
1701 MIN	10.1902	21.0215	7.65365	13.3497	5.74176	5.0909	9.33242	10.3997
1702 MIN	9.53117	16.1215	7.54065	11.1667	9.43576	6.6839	10.9984	11.7867
1703 MIN	9.29817	15.3405	7.96965	11.4307	5.91576	12.6219	10.7714	11.3997
1704 MIN	8.93317	14.8895	8.72665	11.0897	4.96176	6.9799	13.8464	10.9127
1705 MIN	10.2842	12.9965	8.13665	11.7067	5.31076	8.2849	15.3614	10.8517
1706 MIN	8.65317	15.7495	9.82565	13.2807	7.85076	7.2669	13.8874	10.9487
1707 MIN	9.26917	16.2395	8.99665	11.7227	8.49476	4.3919	14.3714	10.2477
1708 MIN	11.8072	18.3385	8.17965	9.57875	7.34176	2.7409	9.95242	10.1217
1709 MIN	12.2772	24.9175	12.3816	5.97175	9.05176	1.7759	9.61142	10.6347
1710 MIN	10.9492	23.0945	11.3266	3.05375	6.65576	1.1199	10.8044	11.0007
1711 MIN	11.0152	36.8015	11.6916	1.99275	8.10076	-0.165098	11.2004	11.9447
1712 MIN	12.7802	15.3515	13.8786	0.523745	7.09976	-0.261098	11.6484	15.0137
1713 MIN	11.8242	11.4105	11.1326	-0.581255	6.79676	9.8699	12.9134	12.6097
1714 MIN	11.7152	13.5805	10.8106	4.10375	6.25176	13.3869	11.2774	10.1087
1715 MIN	12.4862	9.90846	12.4776	6.12775	4.60576	21.8579	10.8834	10.8517
1716 MIN	13.1942	5.86546	8.71565	10.0257	4.85976	25.9399	10.4714	10.5367
1717 MIN	13.6712	9.79946	8.26165	9.20375	6.45576	25.6919	11.7724	11.4297
1718 MIN	11.6492	7.25246	9.19865	9.11175	4.95676	22.5169	9.97642	11.2987
1719 MIN	12.4502	9.66046	11.0066	7.18075	4.97776	27.0599	11.7444	10.7967
1720 MIN	12.8642	12.0795	8.83565	5.86975	5.36176	22.2009	10.4644	12.0897
1721 MIN	12.2952	16.4825	9.07065	5.64575	6.36676	23.0259	10.5414	13.8007
1722 MIN	12.8272	22.6775	8.44765	6.24275	5.19476	24.3409	10.6824	10.7227
1723 MIN	15.0732	14.9345	9.73865	5.05975	5.27976	17.5339	10.3244	11.2147
1724 MIN	11.5182	11.0835	9.49465	5.30875	5.24076	12.1819	10.7464	10.7177
1725 MIN	14.0252	7.05446	9.48765	5.87575	7.02976	10.6549	12.7344	11.2587
1726 MIN	17.5812	7.82046	10.8016	6.85275	8.73376	9.3829	11.8744	18.7387
1727 MIN	11.8072	4.35346	7.49265	7.13575	8.14376	10.4449	13.1744	10.7407
1728 MIN	10.8902	3.05646	14.8726	8.41275	9.39076	7.8009	13.3284	15.1187
1729 MIN	11.2352	1.36846	9.73665	7.86075	5.90776	9.5909	10.8624	15.9447
1730 MIN	11.6432	5.59346	7.86665	6.56375	5.73376	8.5189	11.1254	19.0137
1731 MIN	11.5542	3.46946	8.09365	9.73075	3.99076	4.7929	9.44542	17.6387
1732 MIN	12.5292	3.35546	8.11565	12.0387	7.60576	3.9139	9.11342	25.0067
1733 MIN	13.1922	1.91246	7.96765	12.9317	8.59176	3.3349	9.05442	15.5737
1734 MIN	12.3922	6.57046	7.44365	12.4057	11.0578	2.7849	12.4614	11.4187
1735 MIN	12.8162	8.85046	10.1966	12.4977	18.2048	4.0979	11.0244	10.0147
1736 MIN	17.5892	9.28746	7.39965	10.5237	23.5718	3.6389	11.5614	10.7247
1737 MIN	18.0582	9.93646	8.50465	9.29975	9.65976	-1.8141	12.5944	10.7267
1738 MIN	18.2102	12.5765	8.40765	8.63475	8.36876	-1.0661	11.3494	11.5147
1739 MIN	15.4692	11.5635	10.6656	7.02475	7.17676	-0.848098	9.47542	11.2687
1740 MIN	12.4472	12.4445	10.4666	5.77875	7.23176	-0.651098	9.78142	12.1617
1741 MIN	11.5482	11.8995	7.65165	3.33575	7.12176	1.3069	9.24742	11.5997
1742 MIN	10.7732	10.2305	7.43265	2.63975	7.08076	3.8699	10.0764	10.3447
1743 MIN	11.9742	15.4055	8.71365	1.98975	8.11476	5.6459	9.92642	11.1507
1744 MIN	10.2842	10.6075	8.40565	3.01175	6.32276	5.9919	11.5254	11.3397
1745 MIN	11.0692	8.67746	8.10265	3.29575	3.94476	3.8419	11.0924	10.9417
1746 MIN	12.2482	6.01246	6.85365	4.35375	4.45776	5.1359	13.4454	10.3307
1747 MIN	11.9052	5.37046	7.65465	5.17775	4.39576	6.0379	24.5364	10.1677
1748 MIN	11.9232	13.7055	8.84265	6.18575	5.08776	5.1089	11.7454	15.5097
1749 MIN	14.6322	17.2105	8.99065	8.35175	4.91276	2.4759	12.9744	12.8427
1750 MIN	19.1952	16.7625	7.89665	12.7507	4.60076	4.1809	13.7074	10.7947
1751 MIN	11.3382	15.1615	7.50065	15.4987	5.40776	6.5899	13.6774	9.46471
1752 MIN	11.5052	12.2545	7.24965	18.3107	5.93576	8.4279	12.2774	9.66871
1753 MIN	12.4772	10.7575	6.92765	18.6227	4.91376	9.4179	11.8354	15.4867
1754 MIN	12.8312	8.83346	6.78765	18.5557	4.54476	8.1859	14.1414	15.0547
1755 MIN	13.3112	8.59146	6.61765	17.5507	4.37676	8.6599	11.5374	15.1787
1756 MIN	15.0422	6.79446	6.58665	17.7977	4.12976	9.9889	13.2824	17.9127
1757 MIN	12.4842	12.7335	6.34065	16.2317	4.22176	10.9169	11.4724	15.5447
1758 MIN	17.4412	15.4955	6.06665	15.5357	4.61676	11.3529	14.2574	15.3817
1759 MIN	17.9132	17.3015	7.48565	14.9577	4.75376	10.2899	12.4604	14.6457
1760 MIN	17.5522	20.7765	9.71465	15.1787	4.64276	8.9129	11.2214	13.8617
1761 MIN	17.2662	20.7965	9.92565	14.3847	4.86676	8.2849	13.3004	10.2687
1762 MIN	16.9852	17.6755	11.4196	12.2587	5.38176	8.3189	14.6284	12.7217
1763 MIN	13.8772	13.4355	6.81965	10.4897	5.32376	7.4479	14.4074	11.5337
1764 MIN	12.9272	15.0245	7.48065	8.15875	4.67376	4.5409	15.8474	15.5377
1765 MIN	12.5992	10.9385	8.27965	10.1737	5.42276	1.2299	13.1464	10.9407
1766 MIN	24.5852	7.65546	6.17765	11.9337	8.10176	-1.7171	15.0584	12.3147
1767 MIN	20.6232	8.21046	6.64365	15.3967	10.8738	6.1469	16.0164	12.7817
1768 MIN	21.6732	10.9675	6.47165	17.2477	8.62476	12.1639	12.5374	14.2977
1769 MIN	17.7762	13.5935	6.82665	15.6157	5.49376	16.4459	17.6524	14.0927
1770 MIN	17.7712	12.4675	6.99665	14.2687	5.40576	20.3409	12.0434	16.6387
1771 MIN	16.7002	11.5075	10.3776	15.1057	9.45276	21.6639	13.3614	15.3627
1772 MIN	15.0612	10.5865	9.63165	15.5047	9.72076	20.2879	13.6344	14.3757
1773 MIN	18.3192	7.96946	9.79665	13.2997	10.0238	18.1429	18.8344	15.3517
1774 MIN	15.4582	7.96146	9.55265	13.3077	7.62176	17.1919	10.6554	11.8297
1775 MIN	14.8312	15.8905	11.0156	12.8367	7.70476	13.4619	13.2544	14.6187
1776 MIN	15.0012	16.8395	11.3676	12.7227	7.13176	11.3519	11.6684	14.0627
1777 MIN	11.5922	19.6445	9.95265	11.6367	6.84776	12.9079	11.9504	10.6417
1778 MIN	10.9382	23.4125	9.26365	11.5757	6.33476	12.3779	11.2264	14.1787
1779 MIN	11.7892	22.7005	9.86165	13.0807	6.49776	11.3409	12.1674	16.0127
1780 MIN	14.8552	18.9095	9.83365	11.8307	8.76476	10.7519	13.1164	15.8517
1781 MIN	12.1402	23.5615	8.99365	9.91075	4.78876	10.2699	15.2474	17.4977
1782 MIN	10.6122	25.8895	7.99465	10.2067	5.29476	10.1369	12.9604	15.2147
1783 MIN	10.2982	27.8255	6.08265	9.15575	5.43276	11.7589	12.1334	16.7987
1784 MIN	11.7392	24.3815	6.31865	7.17975	4.99376	13.1269	12.0494	13.1987
1785 MIN	12.2192	13.1835	6.40965	8.99475	8.14476	12.5099	12.1484	11.8547
1786 MIN	13.3762	8.48846	7.49465	7.02875	11.2938	11.9089	13.3344	12.9597
1787 MIN	12.6432	7.65946	7.48165	4.89675	4.23376	11.4499	9.66442	12.8397
1788 MIN	12.3962	6.39246	7.16365	4.82275	4.56276	16.5119	12.7954	16.5137
1789 MIN	12.6022	5.69346	7.65665	5.11475	4.61276	15.4539	12.0104	18.0527
1790 MIN	13.5552	6.68446	7.24065	4.72775	5.35476	13.0609	12.9554	16.7637
1791 MIN	27.0512	6.16146	7.02065	5.84375	5.76176	10.1589	11.8984	14.6037
1792 MIN	15.9332	15.1895	10.3106	4.48975	5.55976	14.2669	15.7284	16.1917
1793 MIN	14.3562	17.5405	7.53365	2.79075	6.62976	13.4729	14.8204	16.1007
1794 MIN	18.4992	24.3935	11.6036	1.90675	5.39576	13.5359	13.2274	17.6517
1795 MIN	16.1292	28.5395	7.10365	1.56975	5.18076	12.1479	16.2684	15.2507
1796 MIN	15.6512	28.1605	7.50965	1.07875	8.66976	9.8139	12.2104	14.6257
1797 MIN	15.4552	26.8475	7.50865	0.271745	7.72876	7.8069	18.7384	13.9207
1798 MIN	14.8082	26.1545	7.05865	0.453745	6.79176	8.1179	13.6834	10.1017
1799 MIN	13.7802	24.2935	7.69365	0.917745	7.61376	7.3779	12.3034	14.8597
1800 MIN	10.9882	23.5085	7.55565	1.38075	9.33776	7.4029	16.3784	16.8647
1801 MIN	13.5272	22.8815	7.41065	1.97275	9.21776	6.8759	10.3824	15.1307
1802 MIN	14.0202	21.1015	11.3236	2.36775	6.56576	7.0349	13.1724	10.6637
1803 MIN	14.1162	21.5355	6.84565	2.99975	6.75276	7.7999	10.3504	12.4087
1804 MIN	13.5022	19.7515	9.34065	2.64575	6.54076	7.8939	10.9064	11.3477
1805 MIN	16.5322	10.3115	7.74965	2.71675	7.38976	8.8169	12.6934	19.6257
1806 MIN	17.5252	2.00046	8.21665	1.48675	8.51076	9.6749	12.1874	16.5727
1807 MIN	11.1342	0.865463	8.60465	2.53575	7.11676	9.6729	11.6754	15.0737
1808 MIN	13.1002	3.21246	8.27865	1.81175	5.76976	8.5939	10.2494	16.9127
1809 MIN	14.7792	5.95046	9.70165	2.50475	5.81576	9.2689	13.8374	18.3107
1810 MIN	16.2762	10.0615	13.0696	1.87575	5.52776	8.5419	13.8964	13.3367
1811 MIN	15.8372	10.1845	8.55565	2.13575	5.76576	9.7949	18.1704	15.5597
1812 MIN	17.8872	14.2965	8.47765	2.42075	6.31876	10.0519	14.6504	14.2507
1813 MIN	14.3432	7.91546	8.06765	3.03975	6.69376	11.0739	18.1924	17.9767
1814 MIN	11.6382	8.74646	11.1196	3.40875	6.32576	15.2289	25.7974	12.8227
1815 MIN	14.0832	28.1235	6.78765	2.97475	7.75376	12.6349	12.2864	13.6007
1816 MIN	14.5712	24.8675	6.18865	2.83775	11.1958	17.8189	10.4724	14.2357
1817 MIN	15.0742	21.4255	6.31265	2.79275	5.76476	24.8059	10.7494	18.9487
1818 MIN	16.5172	11.4715	6.63065	2.64075	5.66776	23.8219	11.4454	14.9387
1819 MIN	14.7722	9.18046	6.07065	1.82675	6.02076	23.9129	11.3404	13.5607
1820 MIN	15.0232	8.45246	12.0896	2.09675	4.69776	21.6739	10.7834	13.7657
1821 MIN	16.6972	8.64246	7.44265	2.62875	5.74776	15.6959	16.5684	14.3807
1822 MIN	18.4802	8.24246	7.07365	2.76675	8.98476	13.5749	12.8824	13.4387
1823 MIN	13.5212	9.26246	6.55065	3.86375	7.31876	17.1789	7.78942	13.5247
1824 MIN	14.7892	25.3825	9.61865	5.56975	7.43676	9.0529	11.9524	12.9827
1825 MIN	16.1062		9.69965	6.34175	7.21676	1.8279	12.3414	14.3917
1826 MIN	14.9402	5.96946	10.9946	9.27775	5.06076	1.0019	12.6564	13.5107
1827 MIN	16.1072	19.7465	7.85065	10.9027	5.79176	6.8489	11.1934	12.9017
1828 MIN	22.3562	26.5895	8.33565	14.1557	5.88576	6.9019	11.6864	13.3697
1829 MIN	19.9962	29.2785	6.92365	17.3027	7.49976	6.9739	11.8834	17.4397
1830 MIN	13.2752	30.0725	6.62765	22.9697	7.90376	8.5299	11.8134	14.5367
1831 MIN	10.6892	28.7775	8.19165	27.1527	6.05976	6.7949	13.4824	12.8467
1832 MIN	11.1632	28.1095	8.39465	28.0867	5.64876	10.7149	10.8634	13.1307
1833 MIN	13.0852	20.7545	8.70165	23.7257	5.48976	13.6469	13.8854	12.0887
1834 MIN	13.1942	21.4885	8.80465	20.9267	6.69476	15.1149	10.3824	15.0887
1835 MIN	13.9862	20.3485	8.82765	18.0867	8.40076	13.1119	15.9314	17.0327
1836 MIN	13.8812	21.1875	9.52765	14.8487	6.42876	15.1179	9.20342	13.9347
1837 MIN	14.9922	22.4665	8.61865	15.3747	6.23576	10.2889	13.3554	14.3217
1838 MIN	13.0622	14.3335	11.1356	16.8217	7.16176	9.0569	13.4644	13.8737
1839 MIN	13.5172	15.2485	8.71365	17.0097	7.33476	8.5689	12.1204	13.2047
1840 MIN	17.5752	21.6165	9.27565	15.9597	8.27376	9.8039	12.3864	13.9337
1841 MIN	14.7912	11.3895	9.29665	12.4927	10.9538	8.0219	12.6614	12.8997
1842 MIN	17.3712	11.7655	9.27265	10.6807	7.14076	3.2059	12.3844	12.2097
1843 MIN	15.0502	7.46246	12.0926	11.5417	6.55576	1.4159	14.3964	13.0747
1844 MIN	14.7402	1.77046	5.59065	13.7287	5.68476	5.6829	18.6424	13.6107
1845 MIN	20.1732	5.41946	6.29865	11.3197	5.31676	9.3989	11.4674	17.2517
1846 MIN	15.4862	0.615463	6.51565	11.2427	4.65576	11.8199	12.0604	13.7337
1847 MIN	18.5532		6.21365	9.72975	5.93076	10.4359	12.1644	18.1177
1848 MIN	13.0882		6.43165	8.93175	3.95976	6.9619	9.35342	20.1277
1849 MIN	15.7192		6.84365	8.77575	1.73676	9.8969	13.1614	16.7397
1850 MIN	18.6162	0.699463	8.85165	8.77775	4.64076	16.2739	12.3874	16.3667
1851 MIN	18.4852		8.48765	11.1797	2.62276	24.7909	12.0204	18.1347
1852 MIN	13.9182	18.5005	8.08365	12.0397	4.91276	24.6739	13.3014	16.0597
1853 MIN	15.2492	23.9385	9.89065	13.2907	2.46676	18.9809	14.5294	15.5147
1854 MIN	13.4842	25.6035	8.86365	14.6277	4.15276	15.9409	13.6774	14.6187
1855 MIN	15.3432	27.5465	9.29965	15.3047	4.88876	15.3999	12.8904	13.5147
1856 MIN	16.0772	32.4055	8.89465	18.4227	3.64076	23.0689	12.6554	14.6717
1857 MIN	20.3452	25.7525	7.25165	19.8997	5.85676	30.2479	15.2664	14.9377
1858 MIN	15.3502	10.5275	7.67165	18.8737	3.95476	33.3789	21.5254	12.0707
1859 MIN	15.5992	15.5045	8.51765	14.7147	3.22776	27.2879	26.8484	14.8197
1860 MIN	15.2852	23.9765	7.97265	14.7587	3.41876	17.2169	17.5374	12.7007
1861 MIN	14.7212	29.7845	7.81965	14.8507	3.98276	10.7579	11.1824	14.5667
1862 MIN	15.4572	28.8935	8.58365	14.4587	3.64276	6.6779	10.1294	10.0487
1863 MIN	16.4182	25.7565	7.98665	14.4357	2.93776	4.4149	9.70642	12.4837
1864 MIN	17.3672	11.6395	8.26765	15.4707	3.56976	16.7749	10.7274	12.6357
1865 MIN	16.8792	14.8185	11.3826	17.1057	3.45276	29.8689	11.2194	18.2747
1866 MIN	15.3202	14.2715	10.2726	16.6757	3.64476	31.2829	11.6254	16.0247
1867 MIN	15.0432	9.39446	22.2696	16.2977	4.54976	56.1499	18.6444	14.7837
1868 MIN	14.6102	7.16246	8.26865	13.5237	3.49076	68.3649	10.7204	13.0507
1869 MIN	16.2542	13.1505	11.0476	11.7097	2.87376	55.4649	11.4184	14.1107
1870 MIN	15.4432	7.68246	7.85765	10.1157	3.41676	51.6369	11.5744	17.5327
1871 MIN	14.4702	11.3555	20.4486	10.2617	4.51876	42.9209	10.8324	14.3277
1872 MIN	14.3222	7.23646	9.68965	10.4277	5.29676	45.5719	11.0094	14.5287
1873 MIN	14.6822	15.2905	9.99765	9.07575	5.73976	53.8889	11.7934	14.4767
1874 MIN	16.0112	30.8675	8.32965	9.04275	5.66376	59.4169	11.6374	19.3507
1875 MIN	19.1982	15.6065	8.53365	8.60175	3.60776	52.8349	9.19742	16.5557
1876 MIN	21.6322	8.21046	9.47965	6.87875	6.07776	48.5139	14.8554	14.1247
1877 MIN	16.9142	3.40146	9.85865	6.79975	6.56276	46.6599	10.0104	15.3137
1878 MIN	16.5372	4.53846	8.99665	8.69875	6.18576	56.7229	11.4544	19.1297
1879 MIN	15.5552	6.98546	8.02465	9.87175	4.28476	54.7689	12.7854	11.9957
1880 MIN	14.3132	14.0165	7.53465	10.7157	5.35776	48.6919	17.7434	15.4137
1881 MIN	12.9412	10.7565	6.18965	10.9607	4.98476	53.3899	15.3474	13.6987
1882 MIN	10.5182	32.8795	6.84865	10.8327	5.02976	47.3669	15.7504	14.8527
1883 MIN	12.4942	12.4755	8.30465	11.5557	4.43976	45.8789	13.6854	15.4597
1884 MIN	13.1562	21.6395	9.04265	11.7257	4.82976	42.5339	14.3024	13.6477
1885 MIN	14.7132	23.6685	8.93065	11.4147	5.04176	48.5859	11.9094	13.9257
1886 MIN	13.0752	9.32546	10.7226	11.0557	4.05176	38.9109	10.8654	10.7217
1887 MIN	13.1152	10.2495	6.44365	10.6517	4.16676	27.3629	11.9934	10.9267
1888 MIN	16.3432	11.9815	6.57165	10.4077	5.20176	38.9519	11.1434	10.6437
1889 MIN	14.7962	16.8515	7.40565	10.9027	4.06076	34.6099	12.6994	11.3487
1890 MIN	17.9172	24.1075	7.08665	11.7427	4.11676	38.7309	12.4434	10.7997
1891 MIN	14.5472	8.75646	6.36965	12.7327	4.39476	36.3099	10.4024	11.1697
1892 MIN	10.5682	34.9725	8.91165	12.0167	4.44476	29.6029	16.4804	10.3997
1893 MIN	10.7442	3.09246	6.36565	11.2767	5.87876	30.0149	12.8064	11.8657
1894 MIN	11.7622	25.4575	6.71165	10.1567	4.23776	29.5619	12.5404	14.3337
1895 MIN	11.7272	24.5405	6.00665	10.1397	2.98776	26.9009	16.8414	17.5357
1896 MIN	11.0432	11.5675	8.20465	10.1907	3.38276	26.0129	12.3454	14.9097
1897 MIN	11.1132	7.37646	4.69765	10.1087	3.41276	26.0409	11.9734	13.9107
1898 MIN	12.8472	3.79646	4.89665	7.22775	6.83376	32.3999	11.0454	12.9717
1899 MIN	12.8752	-0.176537	5.00765	3.50075	6.78276	35.4309	14.7784	13.4177
1900 MIN	20.4772	0.0504634	6.19865	2.82175	6.19276	35.1479	12.1484	13.9167
1901 MIN	18.3412	1.53046	5.84665	1.37375	7.82776	22.1669	12.1214	13.6597
1902 MIN	11.7822	2.51746	5.92365	-0.326255	7.57276	14.4429	16.5124	14.5157
1903 MIN	12.1872	1.47346	7.81865	-1.12725	4.97376	17.7509	12.5024	9.97971
1904 MIN	11.1372	18.9645	6.53865	-2.25625	3.90476	19.9739	13.1664	10.6857
1905 MIN	11.3532	19.8575	9.26565	-3.17725	4.53676	23.4469	14.4494	11.3727
1906 MIN	13.3262	19.6315	8.42165	-3.09425	5.28276	11.4079	11.2564	11.3537
1907 MIN	13.5712	18.6095	8.30865		4.52276	19.9079	13.3964	11.5637
1908 MIN	14.4412	16.8615	7.04965	-1.92325	7.89476	15.1529	14.5094	12.0967
1909 MIN	15.1202	20.9075	5.23565	-2.66425	5.18876	4.8359	11.8964	11.8317
1910 MIN	11.6972	23.8865	5.04665	-2.35625	6.86676	-0.648098	17.6974	13.6157
1911 MIN	11.6952	20.6135	4.70465	-2.04925	7.42576		14.3494	13.6227
1912 MIN	12.2482	23.5395	4.71565	-1.36925	6.31276		13.2954	12.2867
1913 MIN	11.7782	12.3805	4.65265	-0.316255	3.34176		11.8054	11.2587
1914 MIN	12.1392		5.05665	0.423745	5.58976		9.27842	10.1197
1915 MIN	13.3452		10.4556	-1.42725	1.96376	11.6609	10.6664	11.4787
1916 MIN	16.4322	-0.353537	5.92765	-1.62125	5.01676	14.8289	11.4644	10.1367
1917 MIN	14.2582		6.81365	-1.40925	4.36776	23.3019	12.7124	9.98471
1918 MIN	9.50317	-0.775537	6.50565	-1.01225	3.29076	17.7109	9.17042	9.57771
1919 MIN	10.0542		13.4456	2.42975	4.07976	18.8059	14.1354	10.3397
1920 MIN	9.97717	-0.331537	5.43165	2.83075	4.04576	21.5519	11.3974	9.75571
1921 MIN	11.0592	4.34946	6.62065	0.837745	3.89976	21.7169	13.9234	11.8187
1922 MIN	10.7942	6.45146	7.08765	1.61675	4.34076	19.6699	12.0844	13.2247
1923 MIN	10.6302	4.06146	6.29065	1.95075	8.90676	18.4979	13.1364	11.5217
1924 MIN	13.2052	7.89646	14.6506	2.24075	6.99376	18.5299	14.3784	9.04671
1925 MIN	18.7872	15.7195	4.97065	3.48875	4.61976	16.2259	12.4554	9.28871
1926 MIN	21.4482	19.8885	9.75065	4.44875		13.8569	12.6154	9.55071
1927 MIN	13.9392	15.3995	13.3716	4.70475	4.27376	16.1439	12.0364	9.69971
1928 MIN	11.7582	11.6885	13.3536	5.05375	4.51276	8.1989	12.8824	9.55771
1929 MIN	11.3942	7.60946	12.9196	7.81475	5.27976	-0.799098	11.7584	9.43971
1930 MIN	11.8812	7.55946	8.80565	7.25375	5.71376		11.3904	10.2377
1931 MIN	13.3642	7.04746	15.1906	5.79675	7.20576		10.6424	10.2167
1932 MIN	13.5812	6.36746	7.01965	6.71175	5.26176		12.9964	9.69571
1933 MIN	11.9122	3.82646	9.04265	3.68575			12.6844	10.6757
1934 MIN	12.6942	3.11846	7.88965	-3.70625			12.8104	10.5097
1935 MIN	13.6022	5.25746	7.87565		5.56476		12.0464	10.1687
1936 MIN	17.0212	9.69546	6.43065	-2.90925	5.86676	-4.3621	10.7014	10.1637
1937 MIN	11.4592	13.0775	8.04365	1.26075	4.82576	-2.9711	11.2074	10.8977
1938 MIN	16.9512	11.5095	10.8586	5.69075	7.23576	-3.9611	10.7364	9.75371
1939 MIN	11.4812	18.6215	11.6216	9.77375	6.46376	-3.4911	10.9024	9.86271
1940 MIN	11.8502	17.0255	12.0146	12.6047	6.25676		11.4874	10.0957
1941 MIN	12.4582	14.7525	7.43665	13.8417	5.18976		14.4094	10.7987
1942 MIN	13.2042	12.8935	6.63765	15.2047	5.43576		12.8394	12.2117
1943 MIN	14.3262	12.4915	8.27665	16.3127	1.64176	3.5419	14.4174	14.1267
1944 MIN	14.5832	14.0055	6.28965	15.6157	5.03976	3.6149	16.0754	13.1017
1945 MIN	20.4312	16.1825	9.03765	16.0377	3.59476	-2.0591	11.2684	12.5317
1946 MIN	20.3102	15.9875	9.89965	15.8007	1.95476		10.6754	10.8647
1947 MIN	18.2102	14.5615	8.01765	15.6787	3.48476		10.1574	14.2757
1948 MIN	15.2562	13.9155	7.68365	15.1507	4.21076		10.4344	12.2647
1949 MIN	14.8202	14.4765	7.51965	13.6387	4.52976		11.3564	13.9707
1950 MIN	10.6012	13.9285	11.9006	11.5657	4.54976		11.3674	15.9657
1951 MIN	10.6832	13.7965	6.29165	10.8007	8.90976		11.0414	13.0067
1952 MIN	11.1652	14.3145	8.49065	10.1367	6.37376		11.4254	12.9767
1953 MIN	12.3642	14.8585	6.37265	8.97875	2.65576		11.6324	10.1207
1954 MIN	13.6592	19.5145	7.74265	5.96875	5.27676		10.4764	10.1887
1955 MIN	12.6122	22.8455	8.55265	3.94675	2.79976	-3.3781	10.2924	13.2117
1956 MIN	11.1312	22.4365	8.50465	4.51075	9.24976	13.8319	11.2354	9.53771
1957 MIN	12.1172	20.3495	8.57465	2.99975	4.62976	21.5659	10.8854	10.5297
1958 MIN	12.2592	13.5985	6.28565	3.54975	2.89476	23.2559	13.4554	9.73971
1959 MIN	12.0952	9.17446	7.18665	4.68275	3.00076	24.5029	9.55542	9.35171
1960 MIN	16.2372	8.01346	9.12865	5.21775	3.27076	24.6829	10.8674	7.25871
1961 MIN	19.0102	8.80446	7.68665	4.48875	3.72676	24.8539	10.2444	8.24471
1962 MIN	17.3172	26.6445	5.93865	4.18075	4.87976	22.9919	10.8004	8.36871
1963 MIN	10.3402	43.9005	6.55565	4.52975	4.58876	21.1279	11.6034	8.75471
1964 MIN	9.69417	34.5755	7.06465	2.80875	4.93376	20.0989	15.5194	9.08171
1965 MIN	9.60517	26.8425	5.88665	2.19575	5.62976	20.0539	8.99842	9.09371
1966 MIN	9.55817	21.5995	5.81565	2.22475	5.62476	17.5289	7.70142	9.14371
1967 MIN	10.4642	17.3145	6.86365	3.11675	5.67776	16.0809	8.48942	9.29871
1968 MIN	12.4022	9.50346	5.89765	2.01575	5.84976	14.5049	8.20542	9.74271
1969 MIN	10.3502		6.55565	0.209745	6.95676	12.0619	8.71242	8.68971
1970 MIN	11.1252		9.79365	-0.998255	8.00776	15.1829	10.5554	9.57371
1971 MIN	14.1192		7.00165	-1.33625	7.63076	9.8159	9.12442	9.49071
1972 MIN	16.1162	1.88346	7.65865	-1.74325	5.16576	5.7249	8.94042	10.0607
1973 MIN	13.3072	8.20146	7.26365	-2.60525	8.07576	3.5879	10.6324	9.01571
1974 MIN	14.6282	13.8315	7.24265	-2.55325	5.42376	1.8619	9.42642	10.3117
1975 MIN	10.6282	17.3225	4.31365	-2.11525	7.82376	0.956902	9.51442	10.0977
1976 MIN	11.5482	19.1725	6.62865	-1.25925	5.49676	0.291902	9.48742	11.2647
1977 MIN	11.8302	22.4685	6.18565	-0.935255	6.00176	0.113902	9.65042	12.5167
1978 MIN	11.9362	19.6295	5.41865	-0.350255	4.53776	-1.0871	8.98342	12.2277
1979 MIN	10.1952	17.1025	6.67665	0.118745	5.66276	-2.3901	10.3784	17.0057
1980 MIN	14.6592	15.8285	6.40965	0.454745	5.60776	2.9169	10.9584	14.8547
1981 MIN	15.0702	13.2965	6.51765	0.274745	6.05676	6.9019	11.4834	13.0787
1982 MIN	11.0792	9.88746	7.01765	1.71475	10.1668	9.5629	14.8684	12.0207
1983 MIN	12.1092	10.5445	6.20065	5.00175	5.23776	11.3029	10.3124	14.4767
1984 MIN	11.8422	16.6575	9.95165	6.81475	5.10776	12.9499	10.0574	15.5757
1985 MIN	11.9342	14.6575	6.32065	8.77875	5.55876	15.5059	9.67542	12.1297
1986 MIN	12.4852	15.9325	6.65165	12.2097	4.24876	17.4639	8.63642	14.5187
1987 MIN	10.6272	4.26046	5.22465	16.5387	6.25076	20.1499	9.54642	10.3807
1988 MIN	11.4112	3.92846	7.36865	16.3097	7.76776	20.4469	11.2304	11.8417
1989 MIN	12.2762	6.13446	5.64965	16.5287	7.56876	19.9749	10.0014	13.8827
1990 MIN	10.5892	1.43646	5.21965	17.9027	5.05076	20.4849	10.7544	12.6347
1991 MIN	11.1552	7.94446	7.21965	17.9077	7.50176	22.7399	13.3554	11.5767
1992 MIN	12.1842	11.6175	6.10665	15.2857	7.71476	26.6829	9.13042	19.3547
1993 MIN	13.2162	17.6845	6.37465	12.3447	6.42676	25.8679	12.8184	13.3887
1994 MIN	11.0372	19.8715	5.86865	10.4607	5.48176	22.5639	9.96242	14.5957
1995 MIN	11.6762	23.4775	6.34865	7.13275	5.49076	19.4199	10.6304	17.2437
1996 MIN	10.9852	21.5905	4.73565	8.12275	4.72776	18.0099	10.0644	13.1917
1997 MIN	11.2992	19.9775	6.51665	8.83675	60.9098	12.4849	8.44642	15.3187
1998 MIN	14.4392	17.7765	5.50765	11.1977	6.56576	10.9199	13.5424	13.8567
1999 MIN	23.2892	13.4495	5.84165	11.0837	5.23476	10.0619	12.5994	10.4837
[truncated: 2,321 more rows]

## Sheet: John et al. 2016 
TIME (MIN)	9824	9829	9832	9866	9830	9831	9860	9861	9865
1 MIN	1.374	-1.615	-3.4214	-0.293	-2.3193	3.1522	5.969	-1.182	-4.814
2 MIN	1.48297	-1.74917	-4.09801	0.241137	-1.1683	3.07528	5.46998	-0.696014	-4.71518
3 MIN	2.05594	-2.31633	-4.26761	-0.176727	-0.380309	3.82437	4.96197	-1.57503	2.93563
4 MIN	1.96492	-2.5855	-3.93222	-0.35559	-0.498313	4.23945	5.14795	-1.88004	2.70745
5 MIN	1.76289	-2.72867	-3.55183	-0.353454	-0.584318	3.86053	4.69194	-1.01006	0.836269
6 MIN	1.91086	-2.73084	-3.79144	-0.339317	-0.261322	3.87962	4.65492	-0.72807	-0.121914
7 MIN	2.03083	-3.014	-4.07604	-0.194181	-0.0563266	3.2417	4.52491	-0.163084	-0.254097
8 MIN	1.95881	-3.45017	-4.15265	-0.298044	0.100669	1.69578	4.75189	0.876902	0.162721
9 MIN	1.82678	-3.45634	-3.43726	-1.86791	0.424665	2.13487	4.69488	1.67989	0.194538
10 MIN	1.96075	-2.21451	-3.14987	-2.61777	0.36966	2.26095	5.27786	2.83587	0.363355
11 MIN	1.91072	-2.56767	-3.02047	-2.59563	0.682656	2.46703	5.75685	2.60686	0.501172
12 MIN	1.84569	-2.48084	-3.09808	-1.7905	0.853651	2.38712	5.11783	1.87385	1.02899
13 MIN	1.92367	-1.84501	-1.50069	-1.21636	0.913647	2.6232	5.48382	2.57483	1.73381
14 MIN	1.98264	-1.55518	-1.9543	-1.14722	1.05664	3.12228	6.3578	3.18082	1.93562
15 MIN	1.93361	-1.01034	-1.9609	-0.955088	1.19164	3.06837	6.53179	3.1548	2.07244
16 MIN	2.02558	-1.04751	-1.91051	-0.998952	1.86663	4.08845	8.09877	3.74579	1.41126
17 MIN	1.76455	-0.652679	-1.69412	-1.17982	2.26063	2.94054	6.26576	4.10278	0.789076
18 MIN	1.62953	0.211153	-1.57373	-1.00868	2.40162	3.01362	5.18774	4.46876	0.642893
19 MIN	1.7265	0.476986	-2.04433	-0.467542	3.00162	3.0907	6.00673	4.02675	0.68271
20 MIN	1.58047	0.475819	-4.71394	-0.201406	3.16662	3.32479	4.48971	5.00773	0.487527
21 MIN	1.61744	0.473651	-3.28855	-1.94027	2.93161	3.52987	4.5507	4.85372	0.351344
22 MIN	1.69442	-0.228516	-3.45316	-1.32113	4.29261	5.41995	4.83668	5.04471	0.679162
23 MIN	1.64239	-0.269684	-4.01676	-1.61	3.4756	5.70104	5.01867	5.77169	0.422979
24 MIN	1.69536	-1.01485	-3.80037	-1.84386	2.8446	5.81012	5.28765	5.89268	0.611796
25 MIN	1.54633	-0.692019	-2.74598	-0.688723	2.58359	3.1342	6.28364		1.19361
26 MIN	1.6333	0.136814	-3.21959	-0.0845862	2.64459	3.28829	6.66762		0.987431
27 MIN	1.53228	-0.459354	-3.49419	0.17355	2.79458	4.60737	6.41761	6.62064	1.07425
28 MIN	1.54025	-1.34152	-3.1158	0.147687	3.19258	4.47045	7.00959	6.61462	1.34007
29 MIN	1.82422	-0.831689	-3.04541	0.224823	3.42058	4.51954	5.74958	7.32061	2.18088
30 MIN	1.83719	-0.856856	-2.98102	0.30796	3.59057	4.54462	6.28856	7.79359	1.0687
31 MIN	1.57317	-0.949023	-2.86862	1.5971	4.92357	4.7347	5.12955	7.71258	1.18752
32 MIN	1.62014	-0.917191	-2.88223	-0.0897669	3.79156	4.85479	6.59153	8.82857	1.45333
33 MIN	1.03611	-0.780358	-2.59684	-0.20963	4.11756	3.94087	5.67352	8.86855	1.65215
34 MIN	2.19708	0.147474	-2.65945	0.503506	4.24255	3.98995	5.7815	8.89054	1.08897
35 MIN	1.45905	-0.432693	-2.63905	0.990643	3.68355	4.78704	6.15549	8.49553	0.854786
36 MIN	2.11203	-0.328861	-2.77966	0.171779	4.05655	3.65712	6.68447	7.49751	1.2856
37 MIN	0.775998	-0.953028	-2.75627	1.06292	5.08054	4.2252	6.88045	8.0225	1.45442
38 MIN	1.33397	-0.533196	-2.53688	0.408052	3.86554	5.28929	5.44644	8.86848	2.04024
39 MIN	1.09494	-0.120363	-3.36748	-0.159811	3.26653	5.61037	6.54342	7.98747	1.99305
40 MIN	1.18191	-0.0475304	-3.03509	0.630326	3.95153	5.83045	4.39241	8.51746	2.49787
41 MIN	0.978887	0.316302	-2.2177	-0.0855379	4.10852	5.94154	5.20439	8.79944	2.37069
42 MIN	1.40086	-0.461865	-2.98131	-0.165401	3.77252	5.71862	4.65438	9.36843	2.79451
43 MIN	1.61883	-0.519033	-2.46991	-0.191265	3.77751	6.4267	4.66236	9.30541	3.36632
44 MIN	1.7418	0.5368	-2.66452	0.344872	4.01551	6.70779	5.05135	8.4834	2.77514
45 MIN	1.60878	-0.239368	-2.71213	-0.147992	3.88151	7.06387	9.71533	8.20439	3.06496
46 MIN	1.71875	0.119465	-2.65674	0.0431448	4.0255	6.27595	8.05032	7.61137	3.35578
47 MIN	-1.12428	0.511297	-2.80134	-0.129719	3.6355	7.07004	6.4613	8.04636	2.47559
48 MIN	-1.12431	0.22313	-2.79395	0.425418	5.35249	6.22412	5.90529	9.27434	2.85041
49 MIN	-1.12434	-0.308037	-2.71656	0.844554	4.13949	7.49721	5.12627	10.4263	3.34323
50 MIN	-1.12436	-0.370205	-2.53716	0.843691	4.21448	6.08829	5.25326	9.89232	2.71904
51 MIN	2.43261	-0.0713724	-2.49977	0.761828	4.88448	6.07637	5.12124	11.3153	2.64186
52 MIN	2.32458	-0.27054	-2.19038	0.684964	3.93247	6.88846	7.17723	10.8693	2.87668
53 MIN	1.60955	-0.245707	-2.56599	-0.362899	3.86147	5.70754	6.10821	11.2953	2.9575
54 MIN	1.98353	-0.372875	0.410405	0.506237	3.96647	6.63362	6.1272	11.6953	4.10531
55 MIN	3.4265	-0.0920422	-3.0082	0.399374	4.39646	6.96271	8.25118	10.5882	2.77313
56 MIN	0.297469	0.43279	-2.67581	3.71851	4.61946	7.10679	6.11717	9.40523	3.35295
57 MIN	0.839442	0.215623	-1.21342	1.10965	4.71245	7.09587	6.41915	9.89322	3.60176
58 MIN	-0.0345863	0.0954555	-1.40302	2.11278	3.58645	7.83096	6.62714	10.4162	3.55558
59 MIN	0.520386	0.288288	-1.31363	0.20892	4.06344	7.27804	6.73312	10.3222	3.7814
60 MIN	0.597358	-0.0528794	-1.24324	0.207057	4.24744	7.19812	7.19911	12.9072	3.89422
61 MIN	2.26433	0.300953	-1.19285	1.29219	4.67643	7.73721	7.44309	9.18316	4.12603
62 MIN	0.780302	1.68279	-1.22245	0.48533	4.65243	8.06029	7.59508	12.4591	4.03485
63 MIN	1.02327	1.69462	-1.98006	0.484466	4.04443	7.60737	9.15906	11.3241	3.96367
64 MIN	0.904247	2.29845	-1.31967	0.281603	4.57042	7.47646	9.04005	11.7301	3.99749
65 MIN	0.823219	2.56328	-1.22928	0.733739	3.36742	10.4035	8.97903	11.6251	3.8103
66 MIN	0.974191	2.60912	-0.815884	0.781876	3.62341	6.66662	8.83302	14.3071	4.01812
67 MIN	4.22416	2.79395	-0.824492	1.13901	5.23341	7.80571	8.22	13.9381	4.48394
68 MIN	0.587135	1.53078	-1.7521	1.21515	5.2184	8.00879	7.14199	14.0941	4.47075
69 MIN	0.770108	2.62661	-0.832707	1.24829	3.9364	8.06787	6.36697	14.4801	4.32157
70 MIN	0.98708	2.82145	-0.604314	0.504422	4.45739	8.03996	7.59496	14.73	3.78139
71 MIN	1.03205	2.23328	-0.728921	0.684559	4.60439	8.67704	6.82694	14.896	4.61721
72 MIN	1.07602	2.71311	-0.323529	0.282695	6.01939	7.94812	6.54492	13.29	5.41602
73 MIN	1.381	2.73394	0.0898637	1.99383	5.15638	7.74621	6.66591	14.587	5.82784
74 MIN	1.13897	1.73978	0.0472562	0.735968	4.49238	8.10029	6.47889	15.035	6.30866
75 MIN	0.937941	2.05061	0.380649	0.471105	4.32637	9.19537	7.01588	12.699	5.79447
76 MIN	1.26491	2.98444	0.795041	1.15424	3.26737	9.13746	7.87386	15.211	4.19829
77 MIN	1.11988	2.80127	0.333434	1.53638	3.68436	8.10054	6.94585	16.7199	2.58111
78 MIN	1.28086	2.19811	0.597826	1.12551	4.99836	8.17663	7.30583	13.0179	2.70993
79 MIN	1.28883	2.50394	0.382219	1.44865	5.13935	8.30471	7.55482	13.5869	2.31274
80 MIN	1.5238	3.39077	0.517612	1.33679	3.46335	7.89479	7.7188	12.6419	2.96756
81 MIN	1.35777	4.2066	0.892004	1.26092	4.66035	8.61588	8.53079	12.7589	3.16738
82 MIN	1.59775	4.87944	1.4234	1.31206	4.64434	6.96596	8.35177	13.3149	3.8152
83 MIN	1.34572	3.82727	1.25879	1.2142	5.93734	8.00304	11.3928	15.5239	2.96001
84 MIN	1.31269	3.1241	1.47518	1.63733	4.59933	9.03513	10.1377	12.8238	3.45983
85 MIN	1.43666	3.27693	0.718574	1.20147	6.72633	9.39921	10.3917	13.4978	3.91065
86 MIN	1.26563	1.87177	1.65397	1.31761	4.47432	10.0563	8.41571	11.2158	3.29746
87 MIN	1.32961	1.6426	1.89836	0.674743	4.56532	9.45238	8.5237	13.6088	3.72028
88 MIN	2.85158	1.41543	1.39475	0.80288	4.44532	9.57246	9.42168	12.5938	4.2431
89 MIN	1.90355	1.45126	0.384145	0.932017	3.59031	9.59554	8.12067	13.0168	3.68292
90 MIN	0.670523	1.7061	0.0135371	0.772153	5.12331	10.2036	9.43565	11.9888	3.96773
91 MIN	0.666495	1.46393	-0.27107	0.95929	4.3273	10.6087	8.70864	12.4727	4.48555
92 MIN	0.754468	0.485762	-0.0236778	1.18243	3.9453	9.74579	9.04262	11.4427	4.95637
93 MIN	0.97444	1.40159	-0.480285	0.645563	5.37029	10.0449	9.33761	13.1847	4.78118
94 MIN	1.05341	2.10243	-0.203893	0.896699	5.47029	10.032	9.86059	13.6717	4.783
95 MIN	1.28638	2.21126	0.6125	0.920836	5.13128	9.85804	10.6046	13.5297	5.04682
96 MIN	2.60936	2.00809	0.275892	0.934972	5.44328	8.71413	13.1976	13.2617	5.35964
97 MIN	1.04233	2.48693	0.589285	0.571109	4.05928	9.55721	11.8565	11.7787	5.68445
98 MIN	1.4153	1.53176	0.0706775	1.39925	3.49727	10.7423	12.1285	13.2856	5.46727
99 MIN	1.66727	0.95059	0.19007	1.62038	3.56127	11.7784	11.1345	13.4626	5.52809
100 MIN	1.71924	1.05742	0.216463	1.52852	3.33226	11.2335	11.4385	15.1296	5.30191
101 MIN	1.51622	1.20626	0.281855	1.38966	3.32626	10.9475	10.2805	14.2546	4.88772
102 MIN	1.72119	1.72909	0.265248	0.217792	3.14225	10.3656	10.3595	15.4766	5.48754
103 MIN	3.38816	0.94692	0.73264	0.448928	3.45925	9.85771	10.4015	12.8766	5.76736
104 MIN	2.05913	1.40675	0.963033	1.48906	3.99924	10.1408	10.4364	14.9736	5.73717
105 MIN	0.557106	1.65059	1.86043	1.0262	4.00124	11.2349	10.3784	13.7265	5.29399
106 MIN	1.75708	3.63242	1.20482	1.54834	3.93524	10.775	11.9874	12.2055	4.97581
107 MIN	3.94805	5.52725	1.39521	0.978474	6.83723	10.874	9.5334	12.9045	4.85563
108 MIN	4.49602	6.73808	1.4546	0.881611	6.83223	11.6581	11.4434	14.1945	5.34944
109 MIN	4.65199	4.49092	1.371	1.63375	6.02622	11.1922	10.1984	12.1785	5.84726
110 MIN	4.13797	3.17875	1.38639	1.30388	6.17622	12.5303	11.1063	12.3165	6.40008
111 MIN	4.06694	2.20158	1.36478	1.69802	6.38021	9.61438	9.79533	11.7365	6.31789
112 MIN	4.90291	1.63741	1.20217	1.57416	5.48121	10.4945	12.3273	14.7454	6.21771
113 MIN	3.62788	2.03525	1.04657	1.42729	6.0272	9.48255	11.1303	13.8994	7.11753
114 MIN	1.70086	1.77408	0.889958	1.35843	7.1212	9.35163	10.6833	15.1044	6.56235
115 MIN	1.07683	1.00991	1.05835	1.20257	7.8002	9.97771	10.6033	14.8324	6.39216
116 MIN	1.3348	1.32174	1.09374	1.3647	6.79619	9.8168	10.8493	14.1224	5.50698
117 MIN	1.81677	1.03058	1.05114	1.09584	5.50419	10.7239	10.7832	14.1754	5.6048
118 MIN	3.56174	1.67941	0.772528	1.37998	6.79518	10.844	10.4172	15.5334	6.24962
119 MIN	1.20972	1.05924	0.134921	1.30811	6.55818	10.976	12.1142	14.3784	6.94943
120 MIN	1.38369	0.0710738	0.758314	1.43525	5.84917	9.64613	9.7102	13.1133	5.28925
121 MIN	1.50866	0.755906	0.862706	1.12539	6.05817	10.1382	11.1042	12.4783	5.69307
122 MIN	1.39263	0.485739	0.789099	0.696523	5.58016	10.7093	12.8402	14.3873	5.37088
123 MIN	1.4976	3.20457	1.26049	1.15366	5.53716	10.4674	11.2792	13.9913	5.9777
124 MIN	1.68158	4.4904	1.44588	1.2568	5.15116	9.15846	10.0151	15.9433	5.92152
125 MIN	1.49355	4.75124	0.990276	1.39193	4.96815	8.20255	10.7911	15.1613	7.07834
126 MIN	1.48652	5.37407	1.13067	1.43807	4.45115	10.1776	10.9941	12.8613	6.86515
127 MIN	3.84649	4.5969	1.30206	1.23021	5.21614	9.62571	12.1011	13.5182	6.41297
128 MIN	4.52247	2.98873	1.42145	1.40334	4.91914	10.2568	12.6021	15.4032	6.30879
129 MIN	2.38644	1.74157	1.57185	1.04048	5.12513	10.0409	9.99906	12.3562	6.6616
130 MIN	0.51841	1.6974	1.76124	1.25062	8.37813	7.65296	11.761	15.4722	6.78642
131 MIN	1.07538	1.64323	1.25363	1.18775	8.34612	8.70905	11.49	14.6362	6.87824
132 MIN	1.24435	1.34206	0.735024	1.09289	6.74012	8.85213	9.19702	13.9782	7.03706
133 MIN	1.35633	0.972897	0.622417	0.924025	6.73012	8.76221	9.326	15.0062	6.74787
134 MIN	1.5293	1.17673	1.12781	1.09616	6.94811	8.8323	10.689	15.3381	6.36169
135 MIN	1.38727	0.864562	0.936202	1.1173	7.67311	8.92538	12.2	12.8931	6.96051
136 MIN	1.34124	0.623395	1.44359	1.05943	6.6201	9.24746	10.814	18.2191	7.62333
137 MIN	1.55622	0.776227	1.48699	1.04957	6.8951	9.20555	11.7649	14.0151	5.68814
138 MIN	1.67819	0.86306	-2.75962	1.87871	8.35709	12.1356	11.9869	10.2451	6.18996
139 MIN	2.01816	0.455892	-4.07623	1.43984	6.99409	9.86172	10.4969	12.1641	7.69178
140 MIN	0.978132	1.02472	-3.20184	1.76898	8.48908	12.9298	11.4019	12.7401	6.69659
141 MIN	2.4301	0.567557	-2.26544	1.74012	9.93508	9.62088	10.6749	13.94	7.05541
142 MIN	-0.0209239	-0.36661	-2.93605	2.08225	12.0191	11.078	10.6799	15.414	7.48423
143 MIN	0.239048	1.14322	-2.17066	1.36639	9.90207	10.711	10.3688	14.564	7.31905
144 MIN	0.58902	3.70606	-2.10427	1.80053	10.4621	10.0611	12.0018	14.993	7.63286
145 MIN	3.82199	3.16689	-0.450873	2.06566	11.1211	8.01122	12.2128	15.026	7.87068
146 MIN	1.60096	3.66372	0.32152	1.7518	9.36106	9.1383	10.6118	14.291	8.1785
147 MIN	1.52594	4.06055	-0.0400875	2.39294	9.55705	8.56338	11.2188	15.21	8.07131
148 MIN	2.09591	3.16839	0.808305	1.93707	9.47605	8.83347	10.8278	15.2239	8.11013
149 MIN	1.41388	2.54422	1.3547	2.23421	9.22605	9.18955	10.7878	14.1619	8.85395
150 MIN	1.37085	1.87705	1.91509	2.46435	7.48804	9.24463	12.0447	13.4489	9.03677
151 MIN	0.974826	3.70788	2.34348	1.71848	8.62404	9.83572	12.6977	13.9419	9.06158
152 MIN	1.0848	0.757715	2.60388	1.81262	7.56503	9.5658	12.4317	14.7539	9.0534
153 MIN	1.24277	0.365548	2.57327	1.87376	9.22903	9.75088	11.6737	12.8939	8.31722
154 MIN	1.13674	-0.951619	2.59066	1.86089	11.078	9.67897	12.7907	18.5009	8.75904
155 MIN	1.57171	1.45021	2.58605	2.06003	12.271	9.26205	11.0447	13.7418	8.83385
156 MIN	2.36369	0.728046	2.33745	2.42017	11.724	9.74713	11.0707	15.8348	8.83367
157 MIN	0.594659	0.485878	2.20484	2.5203	11.599	10.8272	12.0126	14.2478	8.48449
158 MIN	0.587631	0.466711	2.05623	3.12444	10.9	10.3043	13.5926	14.2498	8.9143
159 MIN	0.692603	0.472543	1.84962	2.33958	11.898	10.0754	12.2106	14.0218	9.50012
160 MIN	1.11458	0.544376	1.70302	3.10571	9.487	11.8915	12.1336	15.9898	9.34494
161 MIN	0.619547	0.933208	1.80641	4.38285	10.094	10.2866	14.9766	16.9178	9.87176
162 MIN	0.658519	1.07404	1.9018	4.62498	12.392	10.8906	10.5816	17.4188	9.65357
163 MIN	1.03249	1.91587	2.10419	4.88312	7.73098	10.7357	11.8295	16.0787	9.87839
164 MIN	1.52246	1.19471	2.19759	6.10326	9.63098	10.6158		14.3217	10.0512
165 MIN	2.17144	1.02754	2.47798	5.75939	10.902	11.1519		15.4107	9.86402
166 MIN	5.34641	0.712371	3.05437		11.73	11.437	11.9135	16.5907	10.0158
167 MIN	5.51938	0.469204	3.46476	6.32667	12.143	11.0711	12.1675	16.5527	10.9277
168 MIN	5.69335	0.222036	3.25616	7.3158	13.371	10.8811	11.4385	17.5767	10.4105
169 MIN	5.57432	-0.507131	2.61855	6.50194	8.60796	12.8102	11.3215	16.9207	10.4113
170 MIN	7.2093	-0.305299	2.55894	5.77308	9.68195	13.2713	13.5984	16.3126	10.4871
171 MIN	1.91527	1.56653	2.22833	5.89821	9.41495	14.1294	11.7074	15.1486	10.1689
172 MIN	2.84024	2.18837	2.88673	5.67435	7.39594	14.9265	13.0884	17.9586	10.4257
173 MIN	3.99921	1.8532	2.22712	5.46749	7.88294	14.4026	12.7124	16.1446	9.64556
174 MIN	2.57619	1.43203	2.48851	5.74662	10.1679	15.0716	12.6684	17.2526	9.17138
175 MIN	2.76816	1.64386	2.0889	5.35876	8.61393	14.3227	11.7324	18.4746	9.4842
176 MIN	1.41613	1.3997	2.4013	2.4379	7.65693	13.7738	12.5324	19.0736	9.51701
177 MIN	2.5011	2.81453	2.13069	2.25703	8.10692	11.8389	12.7123	19.2505	9.64483
178 MIN	2.96807	2.65936	0.209082	3.39717	7.60892	11.974	10.8263	19.2165	10.3176
179 MIN	1.19605	2.21919	-0.225526	3.99731	7.61991	12.1601	11.8933	19.3075	10.1355
180 MIN	0.952019	2.18903	-0.225133	2.26344	7.49691	11.3111	13.3643	18.3525	10.5603
181 MIN	0.910991	1.30986	-0.342741	1.63658	7.4959	12.2162	13.4673	18.9035	10.5871
182 MIN	1.02196	1.02669	-0.383348	1.93172	7.5459	11.2373	14.2953	17.1075	11.1979
183 MIN	0.896935	1.17652	-0.300956	2.03885	6.81589	11.6164	11.4952	17.7285	11.7407
184 MIN	1.04991	2.01836	-0.356563	2.09299	6.51989	10.6205	11.7042	18.9134	11.3216
185 MIN	2.65188	1.42819	-0.283171	2.14613	6.77089	8.10555	12.1692	16.5894	11.7364
186 MIN	1.19685	-0.0379778	-0.347778	3.03026	6.68688	9.32764	12.8082	20.2094	12.8042
187 MIN	1.32882	0.988855	-0.669385	2.8504	6.75988	10.1507	13.4402	17.2884	10.376
188 MIN	1.8208	1.60669	-0.950993	2.46254	6.03187	9.7628	12.6032	17.8574	10.7648
189 MIN	1.80477	2.66352	-0.9356	2.57567	6.30687	10.3039	13.4572	16.3034	11.8566
190 MIN	1.31174	4.38435	2.40879	2.04381		11.453	12.9821	17.6584	11.8785
191 MIN	1.20371	5.04919	1.79818	1.91094	11.3969	11.5311	12.2651	18.7353	11.1703
192 MIN	1.23668	3.95302	1.18958	2.51208	8.05685	7.85314		19.3963	10.9311
193 MIN	1.58266	4.58285	0.81997	2.28722	7.80685	8.36722	11.9761	20.4013	12.0129
194 MIN	1.36863	4.89668	0.201362	1.27435	10.8318	8.7063	12.6701	19.0633	12.4187
195 MIN	1.5546	5.12252	0.718755	1.40549	12.9988	8.99439	11.6171	19.1953	13.2745
196 MIN	1.76857	4.69535	1.22115	1.94363	12.2728	8.82847	12.749	20.0663	13.7014
197 MIN	4.51055	4.57218	1.98854	2.14476	12.1138	9.28555	13.042	18.9893	14.1462
198 MIN	1.23852	4.83001	0.628933		11.7058	9.70664	12.439	17.3022	13.679
199 MIN	2.30549	5.22585	0.00232514		11.3288	10.6727	13.098	20.3052	13.3568
200 MIN	3.07346	4.18068	-0.470282		10.5158	10.5278	13.245	20.0412	13.6806
201 MIN	-1.12857	4.18751	-1.45789	2.57031	9.46581	11.4819	11.5	16.6672	15.2004
202 MIN	2.59741	5.56134	-1.3185	2.50745	9.58781	11.565	12.309	17.9552	14.0773
203 MIN	3.01638	3.41618	-1.1111		5.85281	11.5141	12.7289	19.4112	14.1761
204 MIN	2.97635	3.08101	-0.889712		5.4238	11.2581	13.1349	17.9772	14.1799
205 MIN	3.30232	2.93584	-0.54832	2.58386	5.6998	14.4662	13.1739	18.5542	13.6447
206 MIN	2.74229	2.42967	-0.237927		6.04779	10.8053	12.6499	19.6301	14.8265
207 MIN	2.96127	2.37651	0.385466		6.50379	11.0094	13.1379	19.4491	14.1363
208 MIN	3.91424	1.87934	0.386858		6.13678	10.4195	11.9399	21.0301	13.0562
209 MIN	4.07221	1.56217	0.666251		5.73278	9.93756	16.8959	17.6591	13.391
210 MIN	3.79618	1.321	0.804643	3.10954	5.35778	11.2536	12.9838	17.1421	13.6048
211 MIN	3.15716	0.615836	-0.0989642	4.70468	4.28377	10.2347	12.0118	18.3331	15.1286
212 MIN	2.75913	0.888669	0.0954283	4.09781	3.79177	10.2228	12.8808	18.2731	15.8814
213 MIN	4.3941	0.479501	-0.125179	3.94795	3.73976	9.37089	13.8978	20.063	16.6393
214 MIN	3.83907	-0.330666	0.473213	3.71509	3.91776	11.623	13.6558	17.301	16.2221
215 MIN	3.97704	0.164166	0.556606	3.49522	3.80675	8.08206	14.2668	19.433	16.2549
216 MIN	4.09602	-0.427001	0.342999	3.29236	3.58575	10.3241	12.8227	19.512	16.0617
217 MIN	2.82299	0.0368314	0.486391	3.0575	3.25774	8.33922	13.5257	19.575	16.0915
218 MIN	3.16896	0.272664	-0.356216	3.01863	3.28974	9.20731	14.5907	20.221	16.4323
219 MIN	3.39893	0.679496	-1.33082	3.49877	2.39174	10.1544	14.6247	19.364	17.4782
220 MIN	3.69491	0.272329	1.73957	2.7899	3.38973	9.33947	13.2117	18.1309	17.959
221 MIN	4.55988	0.307162	4.41396	2.58004	3.74973	8.53056	11.5177	19.1939	18.0618
222 MIN	3.83985	-0.352006	5.94735	3.37818	3.21472	10.5896	13.6257	19.6439	16.6506
223 MIN	3.72382	0.161827	6.45175	3.58031	2.95272	10.5337	13.0056	18.7059	17.2164
224 MIN	2.03479	0.157659	6.56814	2.95945	4.37471	12.7508	11.7836	18.8369	17.8232
225 MIN	1.48077	0.142492	6.10453	2.39859	3.20571	13.3639	11.6286	21.5579	16.9461
226 MIN	1.48574	0.200324	6.23692	2.33472	2.3367	11.583	12.2206	18.6309	17.7329
227 MIN	1.64071	-0.0958431	5.88132	2.33886	2.4917	9.19906	14.4616	16.7788	17.1167
228 MIN	1.28168	0.640989	1.35471	4.061	1.6377	10.1481	12.0026	15.0988	17.1745
229 MIN	1.22365	1.97382	1.7641	3.96713	1.53969	11.3772		17.0438	16.8713
230 MIN	1.95363	2.53965	2.40249	3.79427	0.543687	11.2613	12.6745	18.4218	16.2681
231 MIN	2.5686	3.07149	1.54289	3.80341	7.76168	11.0534	12.1385	15.6988	15.402
232 MIN	3.78357	3.34532	1.61028	3.36754	7.30368	11.3495	12.7055	17.4008	18.6718
233 MIN	3.48954	2.71615	2.06667	3.42168	7.92267	11.7716	13.6165	15.9378	17.3896
234 MIN	2.98252	3.46798	1.48206	3.56282	8.78967	11.7826	12.0555	16.1397	16.2844
235 MIN	3.09149	5.45282	1.31946	3.35295	8.62566	12.5517	10.8665	16.2627	14.3982
236 MIN	6.73046	4.51765	1.04585	3.00809	8.04866	11.9748	11.6614	17.4197	15.456
237 MIN	6.69643	3.92248	0.814242	3.91723	7.94366	11.6629	12.5984	17.5147	14.8489
238 MIN	6.8544	3.81131	0.708635	3.48036	8.13365	10.891	12.9384	17.4407	18.1487
239 MIN	6.32838	3.69815	0.427027	6.0435	17.8816	10.9821	12.8704	17.1307	14.9475
240 MIN	6.19935	3.70798	0.0264197	5.39864	12.4216	11.6301	12.7794	18.4287	15.4003
241 MIN	6.03432	2.65381	0.741812	4.36877	10.9146	11.1732	15.9074	18.1456	15.1651
242 MIN	6.49429	3.07065	0.588205	5.02191		11.1073	10.6784	16.6176	15.923
243 MIN	5.60627	2.89148	1.0376	3.62205	8.97163	11.3194	11.5143	16.5766	15.9748
244 MIN	5.59924	1.74531	1.09599	3.22618	8.62662	10.9815	11.1903	18.4676	16.2656
245 MIN	3.17621	2.62614	1.23938	2.60532	8.18662	15.4176	13.1873	16.9456	16.5004
246 MIN	1.07218	3.29598	2.90378	2.79246	8.40562	12.6326	12.7983	17.0916	16.6192
247 MIN	0.974154	3.46981	0.228168	3.88959	8.34361	10.5187	13.6603	17.3466	16.404
248 MIN	1.25213	3.64664	-0.36244	4.18573	9.05661	11.2088	13.4003	18.2085	16.4009
249 MIN	1.8261	2.77647	0.764953	4.90686		11.2339	12.9272	19.4695	16.6617
250 MIN	2.27107	3.71831	0.954345	4.675	9.9866	9.30898	13.3062	16.3985	18.0795
251 MIN	2.82504	2.50414	1.04174		10.5016	9.94206	13.1742	16.5545	16.7233
252 MIN	3.29301	3.08797	1.06613	3.44327	9.51359	12.1131	13.1722	17.5255	16.9321
253 MIN	3.07199	3.0868	1.87352	5.92441	9.20758	11.5992	12.5842	16.9235	16.8859
254 MIN	2.93096	3.31164	2.34092	5.17255	8.27158	11.4283	13.4482	17.7595	17.4348
255 MIN	3.10193	3.39247	2.42131	4.71468	7.18258	13.4194	11.8502	17.4405	17.0556
256 MIN	3.0139	3.6093	2.1587	6.65682	8.87657	14.1465	11.9451	15.6814	17.3404
257 MIN	2.80788	3.34613	1.42309	6.37096	7.12057	13.0646	12.3811	15.7814	17.4732
258 MIN	2.89185	2.87797	2.77349	4.55709	7.56456	14.3386	13.2161	16.2174	17.1
259 MIN	3.27082	2.6898	2.47488	6.64223		11.0647	12.0331	17.2274	17.5078
260 MIN	4.02879	2.22263	1.66927	8.18137		12.5898	13.1681	18.1564	20.3647
261 MIN	2.55976	2.11946	1.45766	5.4985	7.90755	13.2329	13.3511	18.5614	18.1815
262 MIN	2.26874	1.9973	1.35306	5.34764	8.12255	13.047	14.157	17.3304	18.0853
263 MIN	2.26271	1.66713	1.19945	5.36178	8.61854	12.3381	17.909	17.8023	17.5981
264 MIN	2.97068	1.27596	0.926841	6.02891	7.58554	11.0891	13.086	15.8373	18.9269
265 MIN	2.29865	1.04279	1.61323	5.42905	7.88953	12.7512	12.732	18.4233	16.9637
[truncated: 4,055 more rows]

## Sheet: Kalisvaart et al. 2022
TIME (MIN)	13997	13984	13992	14002	14001	13994	13989	13991	13986	14000	13995	13999	13998	13996	13993	13990	13988	13987	13983	13985
[truncated: 1,440 more rows]

[truncated: 1 more sheets: Hiploylee et al. 2014]
